# Supplementary material for: Identification of Angiogenesis-Related Prognostic Biomarkers Associated With Immune Cell Infiltration in Breast Cancer
Source: Front Cell Dev Biol. 2022 May 6;10:853324. doi: 10.3389/fcell.2022.853324 (PMC9121305; doi:10.3389/fcell.2022.853324)
Supplement: Supplementary file 1 [file Table1.XLS]

	logFC	AveExpr	t	P.Value	adj.P.Val	B
COL10A1	7.3226	7.42872162162162	37.3148155988398	1.16069356371592e-64	2.38290388630879e-60	136.858118714912
MMP11	6.03549099099099	9.4825554054054	34.718178002545	1.86575020362165e-61	1.91519258401763e-57	129.604565580962
KLHL29	-3.23393783783784	7.4120527027027	-32.1805217588206	4.01032969218783e-58	2.74440228602054e-54	122.042022191393
LRRC3B	-3.69209099099099	2.97752027027027	-29.6045396905491	1.62292870485686e-54	8.32968157767783e-51	113.832566838038
ADAMTS5	-3.35247297297297	9.51891126126126	-28.458828258413	7.83530379477422e-53	2.77362418427759e-49	109.993233324944
HOXA4	-2.8055036036036	6.00140225225225	-28.4489415234092	8.10606191216052e-53	2.77362418427759e-49	109.959572006605
SPRY2	-2.80240810810811	9.0106545045045	-28.3368350294323	1.19228761648286e-52	3.49680925234189e-49	109.577237493712
PER1	-2.29295495495496	10.2263675675676	-28.06418500462	3.06220094696347e-52	7.85837318014501e-49	108.642393190016
FIGF	-5.90204144144145	6.21132612612613	-27.7765374504844	8.34624812735065e-52	1.90387193393899e-48	107.648400033244
PPP1R12B	-2.18747747747748	10.8770108108108	-27.5321365023563	1.9685623105471e-51	4.04145842355319e-48	106.797546819879
TSLP	-3.96672432432433	4.53613423423423	-27.063977454193	1.03498562371138e-50	1.93165953225406e-47	105.151314726534
LOC728264	-4.18757027027027	8.62051576576577	-26.8041947614968	2.62355874428303e-50	4.38751755166536e-47	104.228401022739
LMOD1	-3.03001891891892	10.0651554054054	-26.7882532195292	2.77826245356306e-50	4.38751755166536e-47	104.171545462204
CA4	-6.62073333333334	4.83643603603604	-26.6915916012676	3.93442773671356e-50	5.76955724533782e-47	103.82625138598
KIF4A	4.40935225225225	6.58578873873874	26.3833856851387	1.20055189913808e-49	1.64315536595365e-46	102.718937775268
NEK2	4.6223954954955	6.36457702702703	26.3199864920076	1.51201312924952e-49	1.94010184646829e-46	102.48995399112
DPP6	-3.8866927927928	3.53611216216216	-26.2984872933615	1.63517949796487e-49	1.97471971136582e-46	102.412209828008
LOC572558	-3.19465675675676	2.13630585585586	-26.2694511951371	1.81773297157076e-49	2.07322543924154e-46	102.30713560983
HPSE2	-3.84841261261262	3.56208738738739	-26.2414624614164	2.01312919645259e-49	2.17523907385114e-46	102.205769270482
GPRASP1	-2.45817477477477	7.94991261261261	-26.0209294635319	4.51291882778236e-49	4.63251117671859e-46	101.404233195805
ABCA10	-4.76756216216217	5.84229189189189	-25.8493630764181	8.48565703547236e-49	8.28331340416199e-46	100.777168825223
C2orf40	-5.2321927927928	6.54351711711712	-25.8371616009362	8.87641962452819e-49	8.28331340416199e-46	100.732455938106
SDPR	-4.45087027027027	9.17684144144144	-25.2073487375868	9.25895314775939e-48	8.2646220923261e-45	98.4031055399588
HLF	-3.75944774774775	8.31789504504505	-25.1892148947316	9.91169573446687e-48	8.47862972619187e-45	98.3354115509108
TPX2	3.43594144144144	8.50362567567567	25.171368036817	1.05993803927972e-47	8.70421117856502e-45	98.2687543593372
ANGPTL7	-5.33195585585585	4.1376545045045	-25.1215936668994	1.27822467423872e-47	1.00930586777388e-44	98.0826682319758
PPAPDC1A	5.08911531531532	4.03845135135135	25.0916660886008	1.43073997535313e-47	1.08789228496295e-44	97.9706526499563
PAMR1	-4.04993333333334	8.26623063063063	-25.0560987096854	1.63603599444071e-47	1.1995649630667e-44	97.8374022100644
IL11RA	-2.06906396396397	7.88398153153153	-24.942299778101	2.51477495180896e-47	1.78028723312544e-44	97.4101439010584
USP44	-2.86804594594595	3.51723558558559	-24.9007254287029	2.94345695214347e-47	2.01430570758351e-44	97.2537026895248
SPC25	3.20415855855856	5.25382792792793	24.8414008754333	3.6858726206183e-47	2.44099886778367e-44	97.030143341648
CDC25C	3.73468828828829	4.47355405405405	24.806414803573	4.20943762628431e-47	2.70061732711303e-44	96.8981217219076
COL11A1	6.55911261261262	7.96178063063063	24.603452288625	9.11976334081874e-47	5.67359822384875e-44	96.1295930237562
DMD	-3.61028378378379	9.40563018018018	-24.5852248351631	9.77757423624339e-47	5.82346462140604e-44	96.0603526812762
TMEM220	-2.55992432432433	6.8379045045045	-24.5812311397049	9.9279718338632e-47	5.82346462140604e-44	96.0451770126333
CXCL2	-4.78181801801802	6.23382252252252	-24.5728919239712	1.02495733920156e-46	5.84510393716887e-44	96.0134831162118
UBE2T	3.06213063063063	6.90429774774775	24.5619973176049	1.06855911870812e-46	5.92905911002102e-44	95.9720657102806
CDK1	3.04610810810811	8.01369099099099	24.4019349160297	1.97359169482937e-46	1.06625888144334e-43	95.362056471732
ASF1B	2.96541171171171	7.30834189189189	24.3312055313422	2.59051319638618e-46	1.3636727159438e-43	95.0915988072909
CAPN11	-3.4983963963964	4.77431171171171	-24.2968416212657	2.9570852934584e-46	1.51772402686752e-43	94.9599963923214
RYR3	-3.61517297297297	5.19858558558559	-24.267396180491	3.31252793858648e-46	1.65868777022391e-43	94.8471256503482
MESTIT1	-3.2787045045045	2.92213333333333	-24.2245217533856	3.90850456337027e-46	1.88389457725712e-43	94.6826061248436
SCN3A	-3.6478963963964	5.12537432432432	-24.2220616061449	3.94580939220926e-46	1.88389457725712e-43	94.6731597329874
CBX7	-2.00116396396396	9.98641261261261	-24.155672331992	5.10004862987318e-46	2.37963632662037e-43	94.4179854197044
INHBA	3.57776846846847	6.79236171171171	24.1226909560111	5.79446484963129e-46	2.64356363028734e-43	94.2910349061674
CDCA8	2.78135405405405	7.08730315315315	24.0521547177717	7.61645534536925e-46	3.35281103118778e-43	94.0191211543841
KIAA0101	3.54717567567567	6.35032747747748	24.0501577690457	7.67569987656237e-46	3.35281103118778e-43	94.0114148978058
CEP68	-1.22991711711712	10.1023684684685	-24.0306453366887	8.27958684369171e-46	3.54124828960398e-43	93.9360925689407
PKMYT1	4.19349369369369	5.76749369369369	23.9669794127958	1.06035724639072e-45	4.4426804629391e-43	93.690030554518
FXYD1	-5.12827297297298	6.24390495495495	-23.8606441415307	1.60449427451076e-45	6.5880534911412e-43	93.2780385957989
MAMDC2	-3.53740810810811	8.07961936936937	-23.8244401261485	1.84802545239908e-45	7.09379529850851e-43	93.1374763477595
NDRG2	-2.82538018018018	11.4105882882883	-23.8236533052014	1.8537125761399e-45	7.09379529850851e-43	93.1344198670058
RAG1AP1	1.80509009009009	9.87228018018018	23.8229327469244	1.85893621817823e-45	7.09379529850851e-43	93.131620728477
NUF2	3.87724594594595	5.97752747747748	23.8183625987816	1.89241423390232e-45	7.09379529850851e-43	93.1138657968223
CPA1	-3.96435585585585	2.6629490990991	-23.8172801327546	1.90043225240121e-45	7.09379529850851e-43	93.1096600925135
FAM126A	-2.0475009009009	9.3391963963964	-23.7889340392876	2.12302905356622e-45	7.78317615530616e-43	92.999479846403
KIF20A	3.83573243243243	6.91897162162162	23.7104377095007	2.88647010211801e-45	1.03963563502601e-42	92.6938923516882
HOXA5	-3.03575315315315	5.95134054054054	-23.6544988188621	3.59436037302974e-45	1.2622588372505e-42	92.4756945264419
DACT2	-4.0931990990991	4.17580585585586	-23.6521576826746	3.62753392098294e-45	1.2622588372505e-42	92.4665548260867
LOC286367	-2.90748468468468	5.98208288288288	-23.5456777349991	5.51264670379076e-45	1.88624394714707e-42	92.0502014838125
HJURP	3.51537837837838	6.02283693693694	23.5083097046231	6.3866563656826e-45	2.14947631454859e-42	91.9037799319277
NCAPG	2.99451711711712	7.01376846846847	23.4729904707157	7.3408310078884e-45	2.43076226761208e-42	91.7652395377519
ASB1	-1.1634	8.82906216216216	-23.4324647139592	8.61402563134295e-45	2.80707851129319e-42	91.6061004996975
ZWINT	2.48296306306306	8.13456081081081	23.4058991685311	9.56715625682856e-45	3.06621204556885e-42	91.5016791291363
GPRIN1	2.56950810810811	6.08105315315315	23.4022031590271	9.70792902883464e-45	3.06621204556885e-42	91.4871447838587
ATOH8	-4.03833783783784	6.75617432432432	-23.3852738841899	1.03798733071752e-44	3.22876968176223e-42	91.4205513428542
NEIL3	3.41025045045045	3.84813423423423	23.3149324768677	1.37122811943463e-44	4.20168855104371e-42	91.1435018583641
CKS2	2.34113333333333	7.86287657657658	23.2775350872609	1.59035826944445e-44	4.80147871642567e-42	90.9959751961267
BUB1	3.66840810810811	6.88519774774775	23.2704920142308	1.63541646938907e-44	4.86595653863154e-42	90.9681733795941
DTL	3.17237117117117	7.41113693693694	23.1871897937813	2.27678240554022e-44	6.67747754082011e-42	90.638912135534
HMMR	3.44461081081081	6.2188990990991	23.180420768845	2.33890637389539e-44	6.76306307832004e-42	90.6121216033102
UBE2C	4.01594864864865	6.76279324324324	23.1165757873215	3.01575184996639e-44	8.59908131664028e-42	90.359174305662
SCN4B	-3.02094324324324	8.49480765765766	-23.0987082833081	3.23834475832337e-44	9.10729012169573e-42	90.2883005291003
HIF3A	-4.90060360360361	5.44968738738739	-23.070132880112	3.62925948392752e-44	1.00687428655449e-41	90.1748755289745
AURKA	2.82894234234234	7.20119279279279	23.0338291161005	4.19524526699777e-44	1.14837847108619e-41	90.0306374745859
WISP1	3.7917963963964	6.30419009009009	22.9972848859288	4.85489110357876e-44	1.31145939942726e-41	89.8852893513129
DST	-2.50575315315316	12.9940342342342	-22.9796662501524	5.20930882759804e-44	1.38892350948815e-41	89.8151588863058
CEP55	3.48208648648649	6.72950990990991	22.9697413302158	5.42031846833481e-44	1.41490666051178e-41	89.7756371222774
RRM2	3.73368018018018	7.97850315315315	22.9686243196476	5.44459942427816e-44	1.41490666051178e-41	89.7711883856459
CENPF	3.27996846846847	9.30354099099099	22.9394337766495	6.11948536850272e-44	1.57041293269201e-41	89.6548791940739
IQGAP3	3.93195225225225	7.0447454954955	22.9115779157556	6.84199791282104e-44	1.73415082901501e-41	89.5437954046116
MMP13	6.42807747747748	4.88926036036036	22.8723034180044	8.00911413936237e-44	2.00520869855012e-41	89.3870224746545
NKAPL	-2.60970630630631	4.06759189189189	-22.8278684408591	9.57340137458268e-44	2.36797506289376e-41	89.2094330572565
EFHA2	-2.55593693693694	5.90329189189189	-22.7952958238754	1.09125450335723e-43	2.66707797070523e-41	89.0791061957128
CCNB1	2.29234864864865	8.57865	22.7800004160636	1.16049818047821e-43	2.80294442884913e-41	89.0178646087011
DLGAP5	3.83284684684685	6.19432702702703	22.750412029091	1.30726428528266e-43	3.12071346242476e-41	88.8993172602957
EXO1	3.66587117117117	5.83486801801802	22.7416670653247	1.35412110720207e-43	3.19541452078833e-41	88.8642604724403
RERGL	-4.45186756756757	5.32126531531532	-22.7202261722386	1.47629034766559e-43	3.44411827699711e-41	88.7782703056716
B3GALT1	-3.0093	2.56813108108108	-22.7141974688834	1.5126000297996e-43	3.48917737211075e-41	88.75408205935
SPAG5	2.58715945945946	7.91407882882883	22.6800815364707	1.73569384299331e-43	3.95931051073919e-41	88.6171223443941
NDC80	3.36793783783784	6.16502027027027	22.6345243431379	2.08617522202015e-43	4.70650300088722e-41	88.4340178840391
KCNJ16	-4.77208828828829	4.36431801801802	-22.6162388980815	2.2461607684229e-43	5.00931943655693e-41	88.3604559310995
FAM13A	-2.43218108108108	9.80679774774775	-22.6137142861729	2.26919974476276e-43	5.00931943655693e-41	88.350296377838
CLCN6	-1.16713333333333	8.77585495495495	-22.6057420157398	2.34352685531745e-43	5.11836237656035e-41	88.3182094061467
KIF2C	3.41268558558558	6.89119504504504	22.5801533054067	2.59907344267879e-43	5.61673450296795e-41	88.215168788952
SYNM	-4.13868108108108	11.4610396396396	-22.5170342017057	3.35608641496392e-43	7.17713063533429e-41	87.9606705059025
BTNL9	-4.39892072072072	8.2891045045045	-22.4972938752895	3.63574846838504e-43	7.69504289236545e-41	87.8809802720155
ERCC6L	2.85155405405405	5.65056891891892	22.4880864952384	3.77410347007509e-43	7.90636165720832e-41	87.8437950062492
SLC35A2	1.26015315315315	9.46986126126126	22.4696162413674	4.06784503539205e-43	8.43564228046452e-41	87.7691701216944
PTTG1	2.88995045045045	6.78878963963964	22.3732382894641	6.01856906950185e-43	1.23561222996873e-40	87.3791213252616
PLK1	3.36281801801802	6.98713963963964	22.2996775945585	8.12195972746002e-43	1.65092904163123e-40	87.0806739601808
C20orf194	-1.35565765765766	9.3329981981982	-22.2937422168537	8.32100152442712e-43	1.66030195916795e-40	87.0565651480976
TDRD10	-2.88193333333333	4.14713243243243	-22.2934827178483	8.32981499241594e-43	1.66030195916795e-40	87.0555109977653
HOXA2	-2.84158828828829	4.06328153153153	-22.2557503705938	9.71677423671708e-43	1.91812860653655e-40	86.9021473797215
TK1	2.83466306306306	8.31701801801802	22.230083737794	1.07910015888426e-42	2.10989773922799e-40	86.7977281053936
MATN2	-3.35182252252252	10.317204954955	-22.2062716977903	1.18943524733361e-42	2.30368921016595e-40	86.7007836209616
UHRF1	3.64684234234234	6.54624009009009	22.1841812690548	1.3019337321297e-42	2.49800930099277e-40	86.6107877395394
CD300LG	-6.33183153153154	7.16217612612613	-22.1430193802948	1.54094643832868e-42	2.92922503508219e-40	86.4429397407807
CDKN3	2.91437207207207	5.68763468468469	22.1260654216765	1.65181757418132e-42	3.11072393192011e-40	86.3737468192965
ITPRIPL1	-2.87129279279279	5.49222567567568	-22.1238730022623	1.66672982226601e-42	3.11072393192011e-40	86.3647965524553
NUSAP1	3.17856306306307	7.96148333333333	22.1039574928204	1.80855472986145e-42	3.34501158595095e-40	86.2834677436655
MME	-3.84627657657658	10.5958274774775	-22.0974178442575	1.85772821526565e-42	3.4052821660182e-40	86.2567514817402
GNAL	-2.80816036036036	6.69675585585586	-22.0922862735706	1.8972550073217e-42	3.44695976108979e-40	86.23578402065
H2AFY	1.0278009009009	11.6588166666667	22.0880322030876	1.93066405649611e-42	3.47688886665483e-40	86.218399612119
C6orf129	1.58245315315315	7.25012387387387	22.0834059464522	1.96766890224252e-42	3.51271674461209e-40	86.1994917923982
LRRTM2	-2.68311711711711	4.50298108108108	-22.0436930702931	2.31620348113458e-42	4.09696387060355e-40	86.0370771537649
CCNB2	3.28691891891892	6.82758108108108	22.0417416174492	2.33485033054367e-42	4.09696387060355e-40	86.0290913814527
MYH11	-4.11177027027027	11.4952157657658	-21.9904288095818	2.88334018138154e-42	5.01652321387823e-40	85.8189442139297
CX3CL1	-3.13404594594595	11.0235905405405	-21.9827432079122	2.97599918049533e-42	5.13422379626631e-40	85.7874412851635
CCNE2	2.79732612612613	6.48812342342342	21.9577337748795	3.29878932721231e-42	5.64367874063907e-40	85.6848796548835
SSTR1	-3.1484036036036	4.15862072072072	-21.9290904436609	3.71205064386442e-42	6.27692407456924e-40	85.5673233493746
STAB2	-4.0355018018018	3.81029504504505	-21.9279153221725	3.73007665415221e-42	6.27692407456924e-40	85.5624983766823
LEPR	-2.89751171171171	9.12230900900901	-21.9043076742122	4.11148240877865e-42	6.86249868717281e-40	85.4655317059579
CKAP2L	3.46414684684685	5.53576801801802	21.8981359135279	4.2175148348994e-42	6.98270802907134e-40	85.4401705943523
TCEAL7	-2.46867747747748	5.91367477477477	-21.8725526965064	4.68722645633441e-42	7.69830073188363e-40	85.3349946571224
GIPC2	-3.09170360360361	5.94795	-21.8650416120356	4.83488732117569e-42	7.84181503960017e-40	85.3041006380232
ARHGAP20	-3.15723243243243	7.02854864864865	-21.8642359734413	4.85100102303566e-42	7.84181503960017e-40	85.3007865431606
FGF1	-2.30583873873874	8.98957252252252	-21.8501226731615	5.14222023130633e-42	8.24763916786866e-40	85.2427170323608
C21orf34	-2.67194504504505	5.70803198198198	-21.8310220643	5.56459488053252e-42	8.85590177498702e-40	85.1640888754725
LOC134466	-2.33752972972973	5.23371441441441	-21.8201736605905	5.81986967338551e-42	9.19091726112342e-40	85.1194115421376
TSHZ2	-2.79020450450451	7.77896441441441	-21.8105407697121	6.05641237500278e-42	9.49146153120664e-40	85.0797281911353
BMP8A	2.5059936936937	6.60953648648649	21.8047161003698	6.20411407777483e-42	9.64927742550888e-40	85.0557276349065
EZH1	-1.45664324324324	10.0913936936937	-21.8001817848051	6.32160172163668e-42	9.75808145452639e-40	85.0370411475742
TROAP	3.52467207207207	5.56318558558559	21.7900832346653	6.59137819887906e-42	1.00985816733572e-39	84.9954148251928
C7orf51	-2.54856216216217	3.65919279279279	-21.7696954019983	7.17188373354553e-42	1.09065757814585e-39	84.9113384423009
VIT	-4.69709189189189	6.4312027027027	-21.7643263038753	7.33314652299246e-42	1.10698160380173e-39	84.8891887272783
ANLN	3.53622342342342	7.73926486486486	21.6951624144398	9.76843490207906e-42	1.46383918642105e-39	84.6035478219241
GPR17	-2.78206306306306	3.18433513513513	-21.6860250464479	1.01460259403011e-41	1.50048525825305e-39	84.5657679823805
CACHD1	-2.43520180180181	9.10174414414414	-21.6857135293528	1.01591549389758e-41	1.50048525825305e-39	84.5644797892501
POU6F1	-1.53841531531532	7.70940405405405	-21.644087484271	1.20766880690559e-41	1.77096004326942e-39	84.392240976959
ASPM	3.89339639639639	7.03311891891892	21.6352277850329	1.25297284511419e-41	1.8243640078152e-39	84.3555545057176
HSD17B6	3.14746486486487	5.02213963963964	21.6103048575844	1.38980901755517e-41	2.00935064298645e-39	84.2523019310451
C3orf64	-1.40623783783784	9.32117747747748	-21.5811660611986	1.56900283104954e-41	2.2525614070942e-39	84.1314879249745
PPM1F	-1.34862972972973	9.77943288288288	-21.5757037982852	1.60509858246032e-41	2.28838013179932e-39	84.1088290511029
HSPB2	-2.98848918918919	6.95652297297297	-21.5675638167248	1.66044680782126e-41	2.350963652729e-39	84.0750555837449
CALCOCO1	-1.22172882882883	10.9855121621622	-21.543312789908	1.83700183873432e-41	2.58312655816545e-39	83.9743882974685
KIF14	3.75766846846847	5.55578108108108	21.5270437352524	1.96592599498784e-41	2.74560956987078e-39	83.9068145157228
IBSP	4.41134054054053	2.50935045045045	21.4934561981803	2.26165298821638e-41	3.11834646576488e-39	83.7672062539565
TOP2A	3.79972702702703	9.31503738738739	21.4932930744878	2.26319348952249e-41	3.11834646576488e-39	83.7665278871294
KIF11	2.58532342342343	8.21405990990991	21.4884559036521	2.30935793394618e-41	3.16074122559434e-39	83.7464105367534
FOXM1	3.39182612612613	7.82581936936937	21.4831771782221	2.36081916948672e-41	3.20977599665975e-39	83.724453549469
NPHP3	-1.36139189189189	8.81048603603604	-21.4648736588832	2.54836830931194e-41	3.44197377566935e-39	83.6482933220963
MELK	3.78108018018018	6.16814189189189	21.4597125160139	2.6039148771074e-41	3.49401126973953e-39	83.6268106300709
PPP1R14A	-3.25663963963964	5.54667387387387	-21.4396153096335	2.83207783355714e-41	3.77549077421611e-39	83.5431272689103
KLF9	-1.66994504504505	10.7595914414414	-21.4239893569909	3.0233077655256e-41	4.00170589858218e-39	83.4780278593526
CLSPN	3.1511927927928	5.23411171171171	21.4226139117874	3.04075070715451e-41	4.00170589858218e-39	83.472296179486
ADAM33	-3.72818468468469	7.17909414414414	-21.3957625294456	3.40232140430995e-41	4.44902282996709e-39	83.3603563233728
MLF1IP	2.16164414414414	7.84037612612613	21.3902208580781	3.48217330302798e-41	4.52462138678255e-39	83.337242872797
GABRD	3.27121801801802	4.1377	21.3701867573115	3.78692561374266e-41	4.88965929875075e-39	83.2536524612881
LCAT	-1.73658108108108	5.86756081081081	-21.3593760293298	3.96238935047871e-41	5.08424083533299e-39	83.20852534111
SCARA5	-6.43314684684684	7.16312747747748	-21.3375791880279	4.34145762426908e-41	5.53603261032572e-39	83.1174955560043
SKA3	3.06923873873874	5.75005630630631	21.3245914732705	4.58447778372793e-41	5.80564652987417e-39	83.0632275592049
PLAGL1	-2.24337927927928	8.48261216216216	-21.3232962929876	4.60945145820501e-41	5.80564652987417e-39	83.0578146336698
ARID5B	-1.54596486486487	11.3273536036036	-21.3128706314748	4.81553352800181e-41	6.02822581279739e-39	83.0142353641391
NTRK2	-4.05375135135135	10.9559891891892	-21.2500012662425	6.27062078964339e-41	7.75517137417945e-39	82.7511593362383
NR3C2	-2.61156846846847	8.07892477477477	-21.230573835486	6.80433470245349e-41	8.36484978690839e-39	82.6697675673611
TNXB	-4.52780630630631	10.5065959459459	-21.170972538608	8.74466222408488e-41	1.06861854440752e-38	82.4197773585506
CAV1	-3.22223513513514	12.0780896396396	-21.1644675914074	8.98764761961615e-41	1.09181305106935e-38	82.3924667746613
ZNF781	-1.76098108108108	5.03039414414414	-21.1470687620037	9.6715033483416e-41	1.16797625730266e-38	82.3193934127407
ABCB5	-4.0745927927928	4.23970540540541	-21.083796774804	1.26312176566696e-40	1.51648478649957e-38	82.0533435854729
MT1M	-3.05442612612613	5.5705536036036	-21.0817900839333	1.2738728795686e-40	1.52050059404321e-38	82.0448976745149
RELN	-4.4430936936937	6.25813423423423	-21.0763599790511	1.30342964628848e-40	1.54632227369899e-38	82.022040556649
DLGAP2	-2.37033333333333	2.80531531531532	-21.0750667149939	1.31057026606734e-40	1.54632227369899e-38	82.0165962428167
ROBO3	-2.52501261261261	6.4442018018018	-21.0654138354281	1.36512670234933e-40	1.6014886399561e-38	81.9759535624462
SLC25A27	-3.08977927927928	6.35417972972973	-21.0567286554273	1.41616583655131e-40	1.65192526274991e-38	81.9393754979203
TPO	-3.40304594594594	4.23781486486487	-21.0529307996551	1.43908387938277e-40	1.66917469173606e-38	81.9233777213104
MYOM1	-3.83705675675676	6.88437072072072	-21.043385945313	1.49834433793297e-40	1.72814658751482e-38	81.8831639146471
RABIF	1.17616036036036	8.4309018018018	21.0241801605551	1.62513837509476e-40	1.86391568942433e-38	81.8022132378554
GFAP	-4.05975945945946	4.3786490990991	-21.0035974980469	1.77304513621248e-40	2.0222564803579e-38	81.7154086690024
TRPM3	-2.51734774774775	1.87205495495495	-21.0009614731884	1.79294194533554e-40	2.03365183081429e-38	81.7042878204991
ANXA1	-2.58353783783784	12.4162788288288	-20.9869487063401	1.90254704049311e-40	2.1461148758969e-38	81.6451564415904
LIFR	-2.81533603603604	10.5879436936937	-20.9842694997879	1.92425926203809e-40	2.15874549998044e-38	81.6338479088503
CST1	5.97372882882884	3.86459954954955	20.976481175268	1.9888028044359e-40	2.21902834647114e-38	81.6009695186674
CENPE	2.67651711711712	7.02447117117117	20.972654782548	2.02130704459327e-40	2.23578933966539e-38	81.5848136702835
DEPDC1	3.24727207207207	6.12651711711712	20.9721534082628	2.0256055391026e-40	2.23578933966539e-38	81.5826966269291
MKI67	3.34325855855856	9.07512567567568	20.9669763885383	2.07053207713388e-40	2.27315633922773e-38	81.5608349457063
SLC17A7	-3.15498738738739	4.99348468468468	-20.9597345199623	2.13506593531833e-40	2.33153742830241e-38	81.530248205171
FMO2	-4.18194684684685	9.68916351351351	-20.938385433043	2.33734255796508e-40	2.53892289497477e-38	81.4400405640504
CCL11	3.46256936936936	2.58825855855856	20.9323507840092	2.39794165072527e-40	2.5910390573363e-38	81.4145317766152
PARP1	1.1146972972973	11.9379531531532	20.9274077105981	2.44875609513573e-40	2.63209228445741e-38	81.3936337864279
IGSF10	-3.58284594594595	7.92316711711712	-20.9092731247712	2.64464273572137e-40	2.82783934189374e-38	81.3169397585563
LYVE1	-4.81434234234235	7.75794864864865	-20.887779323884	2.89735644458622e-40	3.08200662214275e-38	81.2259864349655
ITIH5	-4.14491711711712	10.1109189189189	-20.8784104762414	3.01499000049176e-40	3.19060539742762e-38	81.1863232732002
SKA1	3.02318738738739	5.29878918918919	20.8673057375184	3.16066351941159e-40	3.32761138736e-38	81.1392971274951
PPAP2B	-1.92823063063063	11.1920558558559	-20.8254618825652	3.77619495663787e-40	3.95537155407018e-38	80.9619604274478
C1QTNF9	-3.18065765765766	3.6999036036036	-20.8139599709318	3.96562898919112e-40	4.13270878924333e-38	80.9131766659078
KLHL13	-3.14306396396397	8.1591536036036	-20.7852322778975	4.48163842120294e-40	4.64687054481295e-38	80.7912605445464
IGFBP6	-3.59177657657658	8.53632612612613	-20.7774556167284	4.63260573787922e-40	4.7792661205357e-38	80.7582399397418
DEPDC1B	3.08396666666666	5.05872027027027	20.7728370441141	4.72467814649669e-40	4.84988211737885e-38	80.7386253958771
CDCA5	2.76931801801802	7.24636261261261	20.7655453305398	4.87380550342289e-40	4.97807099429214e-38	80.7076529465091
CDC20	3.30624774774775	7.21127882882883	20.7292800812816	5.68894988552291e-40	5.78188817573195e-38	80.5535138641916
PDE2A	-3.2502045045045	8.63696351351351	-20.7127759064485	6.10409460660826e-40	6.1445007337716e-38	80.4833117170875
KIFC1	2.89896846846847	7.35303558558559	20.7127184250359	6.1055925459786e-40	6.1445007337716e-38	80.4830671550876
CAV2	-2.80881981981982	10.4686009009009	-20.7041792619644	6.33228083457665e-40	6.3415475870175e-38	80.4467316387662
TEF	-1.41442432432432	9.74433558558558	-20.6786320504674	7.06236309372193e-40	7.03836477252967e-38	80.3379700469596
KLF15	-3.74553243243243	6.36930405405405	-20.6599577488702	7.64914098827532e-40	7.55577878665627e-38	80.2584170350622
LIMS2	-2.29297207207207	9.22781936936937	-20.6597741112506	7.65514850279837e-40	7.55577878665627e-38	80.2576345187679
BUB1B	3.24248558558558	6.76921396396396	20.6515120837278	7.93040414434736e-40	7.79000942983021e-38	80.222424043975
PROS1	-2.10159279279279	9.76458738738739	-20.6350491917762	8.50894998841757e-40	8.31851158391489e-38	80.1522384448458
SOBP	-2.02559369369369	7.0449472972973	-20.614653403284	9.28500567395329e-40	8.98618093723656e-38	80.065239122941
DPP3	1.41044054054054	9.59596801801802	20.6142395952662	9.30146759916063e-40	8.98618093723656e-38	80.06347346704
ZBTB16	-4.14622612612613	6.45730855855856	-20.6136939926354	9.32321743610028e-40	8.98618093723656e-38	80.0611454309882
CNIH2	2.96104144144144	4.09576216216216	20.5874573952118	1.04318477963784e-39	9.96120163998364e-38	79.9491525578688
KIF18B	3.51001081081081	5.3500018018018	20.5778545716892	1.08700103774043e-39	1.03315422707458e-37	79.9081407632225
CDC6	2.57695675675676	7.20447927927928	20.5340991730653	1.3113276566537e-39	1.24062473691707e-37	79.7211245164904
CCNA2	2.72080810810811	7.25032027027027	20.5241845851094	1.36832210190309e-39	1.2886079244069e-37	79.6787151199532
ITM2A	-2.82504414414414	9.50277792792793	-20.5203787083399	1.39085699749388e-39	1.30384904833559e-37	79.6624323236892
PRRG3	-2.57783963963964	2.47076936936937	-20.5146139435732	1.4257042625084e-39	1.33044129587716e-37	79.6377653180617
PBK	3.59836036036036	5.94422972972973	20.5130341171372	1.43540663872766e-39	1.33343431190402e-37	79.631004633027
PLEKHM3	-1.59441441441441	8.80324594594595	-20.4884248960273	1.59541889951381e-39	1.4754031534693e-37	79.525652109094
POLR3K	1.29725315315315	8.29832297297297	20.4722737174325	1.71008069595422e-39	1.57434783353992e-37	79.4564675434829
CIT	2.01042972972973	7.60021396396396	20.4641705497574	1.77069701843151e-39	1.62287543698209e-37	79.421744860001
ATP1A2	-5.08961441441441	7.33246666666667	-20.4573200227632	1.82362741342731e-39	1.66395870211834e-37	79.392383440816
MAB21L1	-3.00483243243243	5.72940630630631	-20.4549683061736	1.84216278628032e-39	1.67343371691747e-37	79.3823026115431
PDK4	-3.76916396396397	11.0687855855856	-20.4366668305679	1.99304264692645e-39	1.80251830578855e-37	79.3038282054008
SHCBP1	2.75515855855856	6.27438918918919	20.4167031519711	2.17185446114668e-39	1.95562158277813e-37	79.2181787643209
SYN2	-4.04398918918919	5.9305045045045	-20.4112793922814	2.22316631697274e-39	1.99308316539085e-37	79.1949008021993
RAD51	2.46761711711712	5.94622927927928	20.3745066808453	2.60477561029769e-39	2.32504535997442e-37	79.0369808466852
TUBA1C	1.47740990990991	11.1742238738739	20.362995840546	2.73729063677388e-39	2.43275224125402e-37	78.9875129284514
TIMM17A	1.04955495495495	10.0545495495496	20.3412882274896	3.00594623959498e-39	2.66000328874504e-37	78.89417919058
GTSE1	2.89844234234234	5.92558963963964	20.3158050847143	3.35541018336114e-39	2.95650519589717e-37	78.7845369698203
PAQR4	2.32401441441441	8.66350990990991	20.3093909283823	3.44963776861371e-39	3.02654117049741e-37	78.7569270003317
NAALAD2	-3.0214018018018	5.17055675675676	-20.3030584933884	3.54527794312985e-39	3.09721515627472e-37	78.7296637480218
FAM83D	3.3291972972973	6.48981666666667	20.277982973191	3.95095222790767e-39	3.43699361181968e-37	78.6216559020418
CDC14B	-1.82501531531532	8.71870585585586	-20.2749787325387	4.00259060650018e-39	3.46722300217083e-37	78.6087104434445
APCDD1	-2.56330630630631	9.48061711711712	-20.2660874397912	4.15943410373832e-39	3.58794882982133e-37	78.5703906846373
FN1	3.20466216216217	14.9851238738739	20.2585636545553	4.29697861804814e-39	3.69108665391332e-37	78.5379568781078
METTL7A	-1.89482252252252	11.1927581081081	-20.2560809408391	4.34336329087702e-39	3.71538534840438e-37	78.5272527482311
PRC1	2.39504414414414	8.69683738738739	20.2426744827215	4.60268771016319e-39	3.92087878380292e-37	78.4694379353035
FANCI	1.84473873873874	8.93953603603604	20.2197554615912	5.08264170278411e-39	4.31184438670073e-37	78.370548361214
C1QTNF9B	-2.55273963963964	2.97913378378378	-20.2146556814833	5.19611487492448e-39	4.38996865770369e-37	78.3485351815504
SH3BGRL2	-2.12334684684685	9.43271126126126	-20.2020306391109	5.48812440178763e-39	4.61767188396312e-37	78.2940251964598
C18orf34	-3.57869009009009	4.26646486486487	-20.1850265365263	5.90770538856804e-39	4.95041598478784e-37	78.2205765236825
TDO2	3.57029009009009	3.54883963963964	20.1832889333214	5.95235979699188e-39	4.96755880618876e-37	78.2130689582885
C10orf90	-4.14568918918919	4.16030045045045	-20.1806507366352	6.02080883983583e-39	5.00434030290808e-37	78.2016695239825
BAI3	-2.36290270270271	2.91725675675676	-20.1748579814101	6.17389707344227e-39	5.11089140797459e-37	78.1766364310417
HSD17B13	-4.80461171171171	4.20064099099099	-20.1574714096508	6.65732091770444e-39	5.48894772853302e-37	78.1014759487935
HOXA3	-2.52614504504505	6.23585900900901	-20.1503109858455	6.86732795116521e-39	5.63944971349687e-37	78.0705110830517
AQP7P1	-5.31049099099099	4.65190945945946	-20.1456067668415	7.00891447257439e-39	5.7327894072491e-37	78.0501644357618
TNMD	-4.93246846846847	4.73596036036036	-20.1333688600275	7.39116906476246e-39	6.0214563849037e-37	77.9972201195095
TESC	-2.84103333333333	5.64425990990991	-20.114847081285	8.01000554382065e-39	6.4998187278513e-37	77.9170543595382
BOC	-2.27988108108108	9.56636126126126	-20.1126105088894	8.08817882739096e-39	6.53741383174553e-37	77.9073711329118
TMEM63B	1.09734504504505	9.8721545045045	20.1055140709771	8.34133616921178e-39	6.71559339427129e-37	77.8766429839344
NCAPH	2.77281891891892	6.54789144144144	20.0786816457052	9.37281097020485e-39	7.51655504759006e-37	77.7603991657885
LMNB1	2.38128468468468	8.86075225225225	20.0668089089975	9.86930856860349e-39	7.88392626122294e-37	77.7089350188173
HOXA7	-2.66592972972973	7.18488018018018	-20.0639015553818	9.99487227113201e-39	7.95328402040078e-37	77.69632995749
CHL1	-3.70233783783784	8.44788063063063	-20.0618569402133	1.00841376533382e-38	7.99333382328316e-37	77.6874647297509
ADAMTS1	-2.51515045045045	10.8440355855856	-20.0558219138883	1.03523273701914e-38	8.1504245382127e-37	77.6612944471515
STAT5B	-1.33694774774775	11.1917522522523	-20.0556134497525	1.03617184825792e-38	8.1504245382127e-37	77.660390381554
FAM111B	3.02659279279279	7.13828828828829	20.0381590860249	1.11792232035045e-38	8.7599027621354e-37	77.5846750316845
INTS7	1.25041981981982	9.18222432432432	20.0312463343424	1.15206700705639e-38	8.99313142770631e-37	77.5546775763537
TSTA3	1.56475855855856	10.0553279279279	20.0276594789042	1.17019553382278e-38	9.10004329900822e-37	77.5391102693935
SGOL1	3.29044054054054	4.56521396396396	20.0228186453236	1.19511800685786e-38	9.22469273297054e-37	77.5180980044807
TACC3	2.04300720720721	8.31519009009009	20.0228007658066	1.1952110409012e-38	9.22469273297054e-37	77.5180203906521
HEPACAM	-5.16616306306306	4.40887072072072	-20.0193441386215	1.21333483878232e-38	9.32949971543113e-37	77.5030146388883
HOXA6	-2.73837027027027	3.53578513513514	-19.9952391417942	1.34765358169073e-38	1.03236298627279e-36	77.3983292839825
CASC5	3.11049099099099	5.92680855855856	19.9938067206778	1.3560910802188e-38	1.03496467943836e-36	77.3921061319078
PRCD	-2.21031801801802	3.42398603603604	-19.9854109421448	1.40662563749354e-38	1.06955645695342e-36	77.3556254814585
C1orf190	-1.93465315315315	4.80386351351351	-19.9773740691588	1.45677508267677e-38	1.10076103439791e-36	77.3206959957647
GJB2	4.12267747747748	7.20840990990991	19.9771202733148	1.45838773188617e-38	1.10076103439791e-36	77.3195928273985
SLC2A4	-4.34914324324324	6.29610135135135	-19.9402710821654	1.7126730840216e-38	1.28795525329536e-36	77.159335136386
C16orf59	2.49600990990991	5.22130405405405	19.9229160765901	1.84745785895962e-38	1.38424488483361e-36	77.0837986339733
NCRNA00092	-2.99798918918919	2.8569018018018	-19.9130319520585	1.92894237323721e-38	1.44004316082036e-36	77.0407616583742
POC1A	1.88074414414414	6.6628027027027	19.9036196947118	2.00989792762414e-38	1.49504363964216e-36	76.9997678044749
KIF23	2.73613153153153	7.52745315315315	19.8908255097724	2.12545462134299e-38	1.57529181863436e-36	76.9440264784942
GPIHBP1	-4.1568018018018	7.09589369369369	-19.8697903629489	2.33016509732244e-38	1.72080177870611e-36	76.852336255766
LTBP4	-2.24007837837838	10.4115481981982	-19.8433422538216	2.61596496168973e-38	1.92493765818961e-36	76.7369721419505
GPRASP2	-1.43123783783784	8.49755945945946	-19.8344757208863	2.71947289610112e-38	1.99395637703414e-36	76.6982773985278
FOSB	-4.05994954954955	10.8729747747748	-19.8259954577124	2.82232703518201e-38	2.06200619331981e-36	76.6612590943941
OIP5	2.63641081081081	4.75308558558559	19.8024860919764	3.12840872580676e-38	2.27752592697918e-36	76.5585877674535
TTC28	-1.54976576576577	9.56067477477477	-19.7950393171879	3.23216794716278e-38	2.34474939771208e-36	76.5260512539837
ADRB2	-3.19233873873874	6.75663063063063	-19.7815242108937	3.42941007269745e-38	2.4790770701577e-36	76.4669830225783
ESM1	2.97529009009009	5.99211711711712	19.7164022700739	4.56368170050287e-38	3.2874521161868e-36	76.1820414583992
NRG2	-3.75427927927928	4.62383693693694	-19.7123116176531	4.64641653742084e-38	3.33499400915483e-36	76.1641248607913
ABCA5	-2.02082252252252	8.88960855855856	-19.7115410870573	4.66216892658273e-38	3.33499400915483e-36	76.1607497863187
KL	-2.7081981981982	6.36347387387387	-19.6784898847788	5.39096903494893e-38	3.84293730164936e-36	76.0159082905575
BMP5	-3.78407837837838	3.48220405405405	-19.6502316053564	6.10443250155664e-38	4.33647056252449e-36	75.8919612695268
RUSC1	1.24837117117117	9.65473333333333	19.6489267922049	6.13958156939784e-38	4.34640033171509e-36	75.8862356285607
ESCO2	3.01641801801802	5.46282972972973	19.6406769432065	6.36658068493942e-38	4.49161173408269e-36	75.8500295321842
MASP1	-4.32391531531531	4.56241891891892	-19.6342591461106	6.54899680931605e-38	4.60448303065954e-36	75.821857793039
LOXL4	-2.92523783783784	7.51425495495496	-19.6314164574464	6.63146828813509e-38	4.64655440120865e-36	75.8093777800917
D4S234E	-3.31950360360361	6.02838243243243	-19.6280137894958	6.73156143029457e-38	4.70064476748121e-36	75.7944379910673
ABCA9	-4.10116306306306	7.80508423423423	-19.5947476707824	7.79391865101489e-38	5.40684848845989e-36	75.6483020978412
ANGPT4	-2.95996756756757	2.53419009009009	-19.5947000768775	7.79555359271373e-38	5.40684848845989e-36	75.648092920386
SLC24A2	3.50559009009009	2.15090405405405	19.5730039357833	8.57798773435829e-38	5.92949791873319e-36	75.5527074382289
LRRC2	-3.21641711711712	4.89471126126126	-19.5668484119337	8.81404311877791e-38	6.07222500766814e-36	75.5256342576014
PPP4C	1.09911351351352	10.4345261261261	19.5417495948607	9.8461980816528e-38	6.76061694369003e-36	75.415195051029
FAM13C	-2.61783963963964	7.04591261261261	-19.529644456695	1.03866672938343e-37	7.10794265141395e-36	75.3619017360103
ALDH1A2	-3.65098018018018	6.64978198198198	-19.5282417213093	1.04511967391393e-37	7.1283411646023e-36	75.355724939354
CXCL3	-2.97503513513514	3.08595630630631	-19.5261724389438	1.05471264440534e-37	7.16995052637142e-36	75.3466126176464
CYYR1	-2.10436216216216	9.39243153153153	-19.5241087519075	1.06436793883549e-37	7.21170751956852e-36	75.3375243942058
TTK	2.96352162162162	6.37061216216216	19.5008587340059	1.17949327915868e-37	7.96545954642358e-36	75.2350968162635
PAFAH1B3	2.33228648648649	8.75350720720721	19.4940602378839	1.21546795536463e-37	8.18149413889701e-36	75.2051331805825
ATP6AP1	1.05708288288288	11.930372972973	19.4713979098297	1.34355811720975e-37	9.01413338114911e-36	75.1052090207188
MYOC	-5.89617387387388	4.22076981981982	-19.4601100629674	1.4123430287062e-37	9.44475647535448e-36	75.055413594616
GOLGA6L5	-2.09821531531532	4.89488693693694	-19.4189939923806	1.69426773978242e-37	1.12932846421211e-35	74.8738964535069
EGR1	-2.88306036036036	13.1096094594595	-19.4114583541684	1.7517761070298e-37	1.16388231318194e-35	74.8406051982674
PGM5	-3.12424774774775	8.0431509009009	-19.3902066617092	1.9247656364037e-37	1.27469156501187e-35	74.7466796932896
CDCA3	2.69683423423423	6.01947477477477	19.3875450372453	1.94760972588103e-37	1.28567291550924e-35	74.7349121396089
ALDH1L1	-5.63574054054054	6.40172702702703	-19.3855078067101	1.96527898252493e-37	1.2931787663858e-35	74.7259045428161
PDE1C	-3.65912972972973	5.34654504504504	-19.3844464738672	1.97454793290451e-37	1.29512680710957e-35	74.7212116598973
RPLP0P2	2.12606756756757	4.8136463963964	19.3446079204794	2.35622383669719e-37	1.54055017093609e-35	74.5449543572163
C2orf88	-2.99535765765766	6.8558518018018	-19.3340664350091	2.46910280458941e-37	1.60922795486415e-35	74.4982819836205
LRRN4CL	-3.70994324324325	6.64724099099099	-19.3277201439021	2.53966789718303e-37	1.64998044079644e-35	74.4701769917352
H2AFZ	1.19875315315315	11.1502936936937	19.3213019929315	2.61309675541267e-37	1.69233048544549e-35	74.441748549673
ACACB	-3.6038027027027	10.2524914414414	-19.3133715407689	2.70678588205433e-37	1.74749415593005e-35	74.4066143055864
SAMD5	-3.48728288288288	7.45888378378378	-19.2889708620072	3.01679705528376e-37	1.94153114561052e-35	74.2984618769976
PAPPA2	-3.22673963963964	3.24731576576577	-19.2756469437479	3.2009166722615e-37	2.04617356993504e-35	74.2393735620834
PHYHIP	-2.8727927927928	5.58038018018018	-19.2754405461729	3.20385605221521e-37	2.04617356993504e-35	74.2384580615507
WHAMML2	-1.81421171171171	5.30826621621622	-19.2750592634603	3.20929317836865e-37	2.04617356993504e-35	74.2367668233097
RRN3P1	-2.0988927927928	4.72142567567568	-19.2721847805595	3.25058357835167e-37	2.06608299887182e-35	74.2240160153665
SCN2B	-3.39175945945946	5.33556531531532	-19.2635381619139	3.37803885836098e-37	2.1404672148812e-35	74.1856544686944
FAM107A	-3.71251801801802	8.24493828828829	-19.2347182083162	3.84032286371587e-37	2.42590241206421e-35	74.0577232247954
ANKRD29	-2.80848828828829	6.72460720720721	-19.23389805326	3.85437170519871e-37	2.42730831618802e-35	74.0540810229793
NPY2R	-5.38413963963965	4.03408423423423	-19.2284232508338	3.94948661230505e-37	2.47960122784779e-35	74.0297659424945
CENPM	2.80197207207207	5.43193198198198	19.2177979595018	4.14087644860143e-37	2.59183516737157e-35	73.9825652458858
CNN1	-3.58268828828829	9.69627387387387	-19.2110926392852	4.26643366007439e-37	2.65589786873431e-35	73.9527708191003
SYNPO2	-2.65545855855856	10.8956554054054	-19.2109523907345	4.2691003248043e-37	2.65589786873431e-35	73.9521475773631
COMP	4.89225405405405	8.04347747747748	19.2053229256877	4.37753450985077e-37	2.71512941049052e-35	73.9271290808265
FAM54A	2.49754684684685	4.48719234234234	19.1974778187034	4.53328509080546e-37	2.80326334079024e-35	73.8922570803215
LOC284578	-3.44056666666667	3.52942927927928	-19.1449381305924	5.73040476983441e-37	3.53288918692794e-35	73.6585125748325
BIRC5	3.5913	6.22916441441441	19.1438903767356	5.75726727850786e-37	3.53882327029241e-35	73.6538476290526
FAM70A	-2.55521441441442	6.64285135135135	-19.1319313416208	6.0730027768482e-37	3.72175364205056e-35	73.6005921397744
C16orf75	2.38014234234234	6.7946036036036	19.1203323076977	6.39587613761967e-37	3.90795646146821e-35	73.5489223650337
ADRA1A	-3.80221621621622	3.17241801801802	-19.1159984439098	6.52090017242538e-37	3.97252464510068e-35	73.529612062505
KCNE1	-3.92664234234234	5.20058063063063	-19.1110090812026	6.66788300208966e-37	4.05004846251186e-35	73.5073781003362
CCDC46	-2.03228828828829	7.44204954954955	-19.1100411443959	6.69678152557703e-37	4.05560249911789e-35	73.503064341856
CNTNAP3	-3.56362702702703	6.19287297297297	-19.1077166723888	6.76669632309792e-37	4.0858904562706e-35	73.4927044884649
AVPR2	-3.36811621621622	4.84931126126126	-19.0910211932841	7.29092050652763e-37	4.38951900290359e-35	73.4182747652627
PCNA	1.20325045045045	10.5769612612613	19.0766088823355	7.77622314334956e-37	4.66800763546686e-35	73.3539949737062
LOC283867	2.95360630630631	2.02458153153153	19.0753243777967	7.82102301894325e-37	4.68121290317507e-35	73.3482647179699
TNFRSF10D	-2.454	6.60510630630631	-19.069219072	8.03753594006002e-37	4.79682014097187e-35	73.321025684603
ADH1C	-4.69612792792793	5.71012882882883	-19.0668096187029	8.12463344965523e-37	4.83474564409918e-35	73.3102745159092
CCT3	1.05992882882883	12.5328707207207	19.0627414134153	8.2738531136048e-37	4.90931226654065e-35	73.2921201844798
NIPSNAP3B	-2.68783603603604	5.91188558558559	-19.0567652655373	8.4980715114241e-37	5.02782155992901e-35	73.2654478443192
MYLK	-2.29461891891892	12.1680175675676	-19.0532195538603	8.6339825994821e-37	5.08443919694501e-35	73.2496207081661
EPR1	3.65861891891892	6.28620585585586	19.0529785647936	8.64329897581008e-37	5.08443919694501e-35	73.2485449373061
NR3C1	-1.67437207207207	10.9882968468468	-19.0316559140071	9.50896145674471e-37	5.5776851059134e-35	73.1533316569481
LPHN3	-3.1846972972973	5.75744594594595	-19.0200774919098	1.00150525196751e-36	5.85780707204927e-35	73.1016055314366
HEPN1	-4.95581351351351	4.19701846846847	-19.0053035133856	1.07003855923001e-36	6.24087830141822e-35	73.0355785299243
KPNA2	1.89387567567568	10.5097630630631	18.9925642631045	1.13291203862162e-36	6.58886236626115e-35	72.9786226349652
SLC16A12	-3.0867936936937	4.15250585585586	-18.9736509995936	1.23318145456233e-36	7.15175572377533e-35	72.8940251196966
CORO2B	-2.55104774774775	7.08092477477477	-18.9720452110407	1.24209531685263e-36	7.18315967746042e-35	72.8868404513505
C4orf49	-2.62116216216216	3.69722972972973	-18.9692630336207	1.25769317382735e-36	7.25293282547066e-35	72.8743915680737
TRIM59	2.12186486486487	7.28304144144144	18.9566474321975	1.33093137418112e-36	7.65378742631327e-35	72.8179305127697
PARK2	-2.13243963963964	6.14963603603604	-18.9553511914482	1.33869557146922e-36	7.67693298387239e-35	72.8121280423631
COL25A1	-3.05374144144144	4.30407072072072	-18.9420175408812	1.42125598060543e-36	8.12768392251516e-35	72.7524290494028
FAM72A	2.55704684684685	3.54981801801802	18.8839353679766	1.8450243526668e-36	1.05217638778471e-34	72.4921116356836
CLEC3B	-3.89094864864865	8.83900225225225	-18.8484016267748	2.16484444243301e-36	1.22774188958977e-34	72.3326409934345
CCL16	-2.06962702702703	1.72596396396396	-18.8294391617388	2.35777987491897e-36	1.33347715790872e-34	72.2474739346365
C1QTNF6	2.09171711711712	8.57663693693694	18.7996053303191	2.69697007211143e-36	1.5211207577046e-34	72.1133866729664
LDB2	-2.11679009009009	8.98668333333333	-18.7947633982168	2.75647754980631e-36	1.55042422184996e-34	72.0916140158779
KIF18A	2.48041711711712	5.90918693693694	18.7777554463071	2.97617598413531e-36	1.66942330476224e-34	72.0151107950683
DNAJC18	-1.1753963963964	7.42627117117117	-18.7643848024557	3.16119661356822e-36	1.76837510835301e-34	71.9549425133935
C5orf4	-2.64717747747748	9.64379414414414	-18.763275784635	3.17705328671529e-36	1.77241586892024e-34	71.9499508740147
ADAMTS14	3.34353603603604	4.82733198198198	18.7584694673945	3.24670401112159e-36	1.80636404738012e-34	71.9283160371641
SH3D19	-1.72296216216216	11.1500414414414	-18.7542089431698	3.30972911625978e-36	1.83645239883279e-34	71.9091355252706
RASSF9	-2.40592882882883	5.60971216216216	-18.743429397171	3.47474229533301e-36	1.92281561518024e-34	71.860596567829
CDO1	-3.85619189189189	7.55127792792793	-18.7142489830088	3.96418855627989e-36	2.18776320054909e-34	71.7291261743214
ANKRD53	-2.98127387387388	4.40824774774775	-18.7043470289837	4.14558371771832e-36	2.28173816956454e-34	71.6844888218264
C7orf41	-2.49856396396396	10.7440027027027	-18.6905324943902	4.41269635213e-36	2.42226353233232e-34	71.6221928473058
TMEM132C	-5.40320540540541	6.55965315315315	-18.6871445309521	4.48080785335577e-36	2.44671026453063e-34	71.6069112601683
EME1	2.17647207207207	4.98144234234234	18.6871317387784	4.48106702125434e-36	2.44671026453063e-34	71.6068535576119
MYBL2	3.56378018018018	7.38561171171171	18.6730726073293	4.77521950367644e-36	2.600404679323e-34	71.5434233832763
NUAK2	1.99443693693694	6.54832837837838	18.6692683519292	4.85810281101937e-36	2.6385410240801e-34	71.526255485064
RHOJ	-1.70684504504504	8.06610450450451	-18.6658852050595	4.93302679647455e-36	2.67216464727236e-34	71.5109864149694
CFL2	-1.81551441441441	9.19109774774775	-18.6587103942458	5.09579214051e-36	2.75306875380711e-34	71.4785996761218
FGF2	-3.34806756756757	8.69791396396396	-18.6453888633403	5.41247009682386e-36	2.91648323065076e-34	71.4184494699888
AMOTL1	-1.7314027027027	10.5286490990991	-18.6323546525251	5.74148219868409e-36	3.08567093033991e-34	71.3595745974201
TNS1	-2.70651981981982	12.8644986486486	-18.6180477866532	6.12583994802735e-36	3.28364214446479e-34	71.2949261627614
KIF15	2.82822792792792	6.03487972972973	18.6139123373809	6.24168972713274e-36	3.33702838796967e-34	71.2762344251082
RGN	-3.20824144144144	5.62914054054054	-18.6038902562773	6.53167555813116e-36	3.4770119895741e-34	71.2309267285405
PKHD1L1	-3.73412162162162	4.20431126126126	-18.6036972152094	6.53739224537555e-36	3.4770119895741e-34	71.2300539046771
TGFBR2	-2.14127747747748	12.0975342342342	-18.5945926012981	6.81281153063675e-36	3.61413490242823e-34	71.1888825066195
STIL	2.01795405405405	7.26093378378378	18.5919348294451	6.8953907629005e-36	3.64851475160689e-34	71.1768619630344
CRYAB	-4.04932342342342	10.8063986486486	-18.5852958460337	7.10609693511851e-36	3.75033856241601e-34	71.1468312839039
SCN3B	-2.85982882882883	5.35088918918919	-18.5841752797471	7.14229487081239e-36	3.75977727430201e-34	71.1417619741823
S100B	-4.7369027027027	7.72234504504504	-18.5834712756191	7.16513132928969e-36	3.76215207647871e-34	71.1385770602817
MT1X	-2.34394864864865	9.69971126126126	-18.5744340693204	7.46488865397331e-36	3.90954500168551e-34	71.097687111513
RACGAP1	1.75427117117117	8.93613018018018	18.5512761850779	8.29190503085617e-36	4.33162367133529e-34	70.9928586763206
RNASEH2A	1.53388468468469	8.3211027027027	18.545491085672	8.51251826210937e-36	4.4247967505418e-34	70.9666606333227
MAZ	1.16518648648649	11.5299932432432	18.5454690625023	8.51336929597667e-36	4.4247967505418e-34	70.966560892369
ECT2	1.81861351351351	9.22000675675676	18.5435378822231	8.5883290877324e-36	4.45248475179662e-34	70.9578145090914
ASPA	-3.48230630630631	4.64764864864865	-18.5312624560022	9.08058297535085e-36	4.69582792151015e-34	70.902207503427
NCRNA00086	-2.80381621621622	5.9578027027027	-18.5232350961342	9.41774231609815e-36	4.8579459736054e-34	70.865833566104
CENPL	1.40125585585586	7.11397927927928	18.5047128987967	1.02445597442213e-35	5.27119828443266e-34	70.7818734469295
GSN	-2.51191351351351	13.9719243243243	-18.4878182456229	1.10622869361011e-35	5.67771876995386e-34	70.7052525696481
GPR146	-2.8019972972973	7.71992027027027	-18.4801218772217	1.14562761779268e-35	5.86527057189122e-34	70.6703357637618
HMGB3	2.05752522522522	9.24177702702703	18.475910815062	1.16777919206463e-35	5.96380766494698e-34	70.6512278476251
CDC45	3.35417117117117	5.37441801801802	18.4634017631978	1.23615543670841e-35	6.29322852951628e-34	70.5944539679064
SRPX	-2.7114963963964	9.34163378378378	-18.4630005130376	1.23841418700661e-35	6.29322852951628e-34	70.5926325125438
CREB5	-2.42110900900901	7.62952027027027	-18.460697186498	1.25146083334003e-35	6.34382491567178e-34	70.5821762759451
RAD54L	2.86701441441441	5.40734504504505	18.4573837918465	1.27047171156359e-35	6.4243310932021e-34	70.5671335175786
LGI4	-2.74262702702703	6.46488558558559	-18.443798546393	1.35150509372209e-35	6.8172971926571e-34	70.5054420144356
RAPGEF3	-2.31378198198198	8.73104954954955	-18.4403205123441	1.37307425900803e-35	6.90912121015562e-34	70.4896442283919
NACC1	1.24755945945946	10.2528779279279	18.4388614292527	1.38222563225426e-35	6.93816435945719e-34	70.4830163784775
AURKB	3.18324144144144	5.45065675675676	18.4374112431205	1.39138201097526e-35	6.96709089885902e-34	70.4764286724875
ANGPTL1	-3.46116846846847	7.05363378378378	-18.4337237696787	1.41494030596099e-35	7.06781617551804e-34	70.4596765118359
HFM1	-1.98042072072072	1.97930495495496	-18.4325596135586	1.42246082606927e-35	7.08813610660243e-34	70.4543873985709
UBE2S	1.99714954954955	7.24898378378378	18.4264451585384	1.46262598605577e-35	7.27063232293583e-34	70.4266047291982
TINAGL1	-2.46543513513514	9.85568693693694	-18.4138980252727	1.54865629230186e-35	7.6796892949172e-34	70.369578455863
PLSCR4	-2.02542072072072	9.64716711711712	-18.4121008291182	1.56138898091715e-35	7.72417247668172e-34	70.3614086117065
SLC7A14	-2.16953963963964	1.75020495495495	-18.4012482044701	1.64054714513988e-35	8.0962579061831e-34	70.3120650495219
LOC283392	-5.32888018018018	4.50433738738739	-18.4000901361242	1.64922892620821e-35	8.11958509713539e-34	70.3067987760542
SMC4	1.46268288288288	10.2101288288288	18.3975660666704	1.66831182401464e-35	8.1769527302222e-34	70.2953200669923
GINS1	2.26438378378378	7.1099990990991	18.3974956797041	1.66884714757092e-35	8.1769527302222e-34	70.2949999565295
TLCD1	2.13565855855856	6.47733198198198	18.3943942253877	1.69260743956773e-35	8.27362636531559e-34	70.2808943288138
CDK5	1.15586936936937	7.74409414414414	18.3754336749465	1.84545026335919e-35	8.99930971657107e-34	70.1946336375573
TMEM206	1.26358828828829	7.38682837837838	18.3731132141665	1.86508544097204e-35	9.07350808131659e-34	70.1840735778495
ATP6V0B	1.12751441441442	10.7042274774775	18.3721817492844	1.87302626873065e-35	9.09059794256271e-34	70.1798344305073
FOXO1	-1.77011531531532	10.0680117117117	-18.365922528917	1.9272762982514e-35	9.33183547242954e-34	70.1513454942213
HSPB6	-4.6262954954955	9.77306306306306	-18.3647742643205	1.93739884384658e-35	9.35877606215771e-34	70.1461186055032
PNMAL2	-1.9107009009009	6.33627567567568	-18.3508990902436	2.06402829611632e-35	9.94706594349017e-34	70.0829455977237
GPC3	-3.56618288288289	9.22976801801802	-18.3488561204517	2.08336383779126e-35	9.99333167987256e-34	70.0736419695841
PELI2	-1.94198198198198	8.04931531531532	-18.3463736449412	2.10710448919765e-35	1.00614327200912e-33	70.0623361246381
SPTBN1	-1.75629369369369	13.4286306306306	-18.3463467771164	2.1073629175057e-35	1.00614327200912e-33	70.062213757193
AQP7	-5.84757657657658	6.8942990990991	-18.3364657547252	2.20459908024203e-35	1.05012573358164e-33	70.0172051260458
THSD1	-1.62038378378378	7.45676216216216	-18.3358101868428	2.21120777342689e-35	1.05083554602903e-33	70.0142185336265
N4BP2L1	-1.63375945945946	8.50897162162162	-18.329821801907	2.2725061229505e-35	1.07747230263681e-33	69.9869344995845
KANK1	-1.97530990990991	10.5063585585586	-18.3226325156616	2.34836000951525e-35	1.11087168192046e-33	69.9541728974271
SFRP1	-4.90633333333334	11.7812585585586	-18.311355318487	2.47251084323248e-35	1.16691143934627e-33	69.902769326395
FLJ13197	-2.05414414414414	4.77634324324324	-18.2928938220397	2.69017310483008e-35	1.26672600555416e-33	69.8185831957158
CENPI	2.56923333333333	4.73376711711712	18.290986329514	2.71373384249398e-35	1.2748960134188e-33	69.8098823636436
GLYAT	-5.73903783783784	4.77758108108108	-18.2869475403583	2.76430709223299e-35	1.29569005944163e-33	69.7914583009951
C9orf125	-2.19983153153153	5.94895810810811	-18.2858795133526	2.7778386194335e-35	1.29906667100159e-33	69.7865858485536
ACADL	-4.62464864864864	4.68604234234234	-18.2614881777728	3.10567973558495e-35	1.4490819311718e-33	69.6752701953302
JAM2	-2.04259189189189	8.19627522522523	-18.250441228735	3.26670956070138e-35	1.52076070932425e-33	69.6248297323697
NCRNA00087	-2.09021351351352	5.1869463963964	-18.2438030939039	3.36748658461872e-35	1.56059818470028e-33	69.5945124294479
GSTM5	-3.67794864864865	7.07132117117117	-18.2412882515731	3.40647759511654e-35	1.57511227539961e-33	69.583025312906
PYCR1	2.3506045045045	9.75603378378378	18.2406096233311	3.41707689269529e-35	1.57646266532661e-33	69.5799253845865
SAV1	-1.00966576576577	10.3015554054054	-18.2387253225525	3.44668153265718e-35	1.58655542299219e-33	69.5713177154638
SYNE1	-1.56646306306306	10.5612972972973	-18.2355846461813	3.49659996808842e-35	1.60593282650683e-33	69.5569697891719
RGS6	-3.42114504504505	4.80436981981982	-18.2349837381068	3.5062334781889e-35	1.60676279703612e-33	69.5542244450969
FEN1	1.2786	8.86476216216216	18.2256230767135	3.65979466685867e-35	1.67339831872179e-33	69.5114527998315
PYROXD2	-1.79243603603604	7.53957747747748	-18.2249039333994	3.67186838633523e-35	1.67518795492139e-33	69.5081663556743
HN1	1.79522972972973	9.82946531531532	18.1975062083893	4.16296520188893e-35	1.8950260664031e-33	69.3829109416561
CHRNA6	2.52541711711712	1.87702387387387	18.1812925645766	4.4841896905663e-35	2.03673483069306e-33	69.3087409838026
MEIS2	-1.99549099099099	7.68715990990991	-18.1723774363829	4.67132488824243e-35	2.11704856414166e-33	69.267944019949
DNAJB4	-1.41320630630631	9.07677882882883	-18.161331247368	4.91412997253015e-35	2.22218256246793e-33	69.2173808727799
TXNIP	-2.01163423423424	14.2994837837838	-18.1568115573646	5.01710101638592e-35	2.26376008497589e-33	69.196687804029
GDF10	-4.27931081081081	5.6232545045045	-18.1535610317312	5.09249644211524e-35	2.29274017448741e-33	69.1818038926851
RECQL4	2.40683513513513	6.92834099099099	18.1446062985953	5.30614852161738e-35	2.38370304483161e-33	69.1407938426473
PEAR1	-2.31313513513514	7.94667387387387	-18.1339764624051	5.5715064397979e-35	2.49744600893124e-33	69.0920989724709
NBLA00301	-2.13945765765766	4.35891981981982	-18.1297045787475	5.68187215894087e-35	2.54136896346527e-33	69.0725255589453
OSR1	-3.69950900900901	7.09409684684685	-18.1257539296035	5.78589543612776e-35	2.58227028921093e-33	69.0544219336159
KANK3	-2.1916063063063	6.97683648648649	-18.1180676009165	5.99380428038997e-35	2.66925817519319e-33	69.0191940376674
DAB2IP	-1.39661261261261	10.5253351351351	-18.0963639681659	6.62235602522392e-35	2.94279154107894e-33	68.9196813190327
CLEC5A	3.02763603603604	5.13598288288288	18.0875373503092	6.89657739021028e-35	3.05802880822931e-33	68.8791933744925
CKMT2	-3.35785855855856	5.03219774774775	-18.0755204564092	7.28837207362264e-35	3.22479048860933e-33	68.8240554958795
AQP1	-2.3254927927928	12.5408968468468	-18.0744752412552	7.32349071339734e-35	3.23336052357091e-33	68.8192587939831
AMT	-2.13377027027027	6.3558490990991	-18.0620707061095	7.75350745547202e-35	3.41586927169186e-33	68.7623212061862
LOC399959	-2.02111801801802	8.44598603603604	-18.0610232128322	7.79096287577467e-35	3.42502072461786e-33	68.7575122441256
FHL1	-4.1838963963964	11.2436418918919	-18.0518900136971	8.12535097047575e-35	3.56439007315956e-33	68.7155764636882
VAMP2	-1.09333873873874	10.9017414414414	-18.0404969280561	8.56279460617984e-35	3.74827661545569e-33	68.6632492598719
LHFP	-2.10430450450451	10.3152585585586	-18.0329348486741	8.86615165550732e-35	3.87281049973543e-33	68.6285082684554
CCDC64	2.87494684684685	6.94899054054054	18.0152980798762	9.61635240540638e-35	4.18270582379222e-33	68.5474546192914
SALL4	2.43958828828829	3.55253378378378	18.0098025310526	9.86291958642604e-35	4.2736303534218e-33	68.5221904727581
MCM10	2.88786846846847	5.91962792792793	18.0097121434605	9.86702770346777e-35	4.2736303534218e-33	68.5217749104211
AGAP11	-2.77123153153153	6.14330315315315	-18.0041190083733	1.01246134172641e-34	4.37596449381964e-33	68.4960581025281
LRIG3	-1.81009549549549	9.18954234234234	-17.993033889114	1.06552916018406e-34	4.59565412995353e-33	68.4450777283193
SCN5A	-2.78407747747748	3.7720972972973	-17.9882490054453	1.08929218032775e-34	4.6882952750794e-33	68.4230672228549
RNF186	-3.39406666666667	2.72253963963964	-17.9874360914245	1.09338198959163e-34	4.69311406242469e-33	68.4193275199908
CTHRC1	2.69641351351351	9.51406981981982	17.9871185498782	1.09498374861248e-34	4.69311406242469e-33	68.4178666893358
GPAM	-3.4949945945946	10.7422630630631	-17.9574790121158	1.25537703155632e-34	5.36935217871902e-33	68.2814549200999
SORBS1	-3.19541801801802	11.4407990990991	-17.9509847472572	1.29356521446405e-34	5.5211837532114e-33	68.2515509577225
INPP1	-1.33179279279279	8.15111621621622	-17.9497961570501	1.30067996102646e-34	5.5400331120069e-33	68.2460773043299
RBMS2	-1.20187747747748	10.206872972973	-17.9396471965875	1.36305608292218e-34	5.79369386799015e-33	68.199332303255
CLDN11	-3.18834504504505	8.07698963963964	-17.9309630616946	1.41881348814792e-34	6.01823159332166e-33	68.1593236547396
LSM4	1.07344234234234	10.0688608108108	17.923766534366	1.46675441693418e-34	6.20875632570284e-33	68.126161239433
FLJ42875	-2.33838918918919	2.48883783783784	-17.9114648513713	1.55250895654564e-34	6.55823227939958e-33	68.0694583275322
NPR1	-3.46631261261261	8.86614099099099	-17.9032175293994	1.61280773306871e-34	6.79896155234097e-33	68.031432582061
WHAMML1	-1.71431801801802	6.26411486486487	-17.9001016973163	1.63619694214476e-34	6.88342688980163e-33	68.0170642168008
HS3ST4	-4.21825135135135	3.54145	-17.8945453835938	1.678755860989e-34	7.04802818529737e-33	67.9914387158503
USHBP1	-2.4612036036036	5.94577837837838	-17.8932443742704	1.68888087289105e-34	7.07606618784759e-33	67.9854379406691
ADH1A	-4.89715225225225	4.56797702702703	-17.8875479592223	1.73394113856674e-34	7.25006345718436e-33	67.9591612448042
HN1L	1.19525495495495	11.6859256756757	17.8830651082744	1.77025062973484e-34	7.38683850171873e-33	67.9384796139193
ADCYAP1R1	-2.99608108108108	3.22936666666667	-17.8805713914771	1.79077893037495e-34	7.45734106300159e-33	67.9269737387243
PHF17	-1.18477567567568	10.0284626126126	-17.878901945796	1.80465547718623e-34	7.49991436166666e-33	67.9192705611687
CLDN5	-3.25143783783784	8.2729009009009	-17.8776563790438	1.81507912661322e-34	7.52799484229683e-33	67.9135230187224
LRRC70	-2.06113513513513	6.24636846846847	-17.8731815281368	1.85302954751454e-34	7.6698985101761e-33	67.8928726306846
DENND2A	-2.53411891891892	7.23544594594595	-17.8716899170462	1.86585620740781e-34	7.70745028935256e-33	67.8859886253814
AASS	-1.87242072072072	8.45510765765766	-17.8667370706106	1.90909086001885e-34	7.87020790284878e-33	67.8631284648144
MAML2	-2.05245495495496	9.16800405405405	-17.8540145223137	2.02482577092047e-34	8.3305958070135e-33	67.8043923823714
ESPL1	2.82172972972973	6.52196126126126	17.850940821833	2.0538296258078e-34	8.41937708584849e-33	67.7901989469854
BMX	-3.50858828828829	5.28297792792793	-17.8339775595158	2.22158173270501e-34	9.08547270367208e-33	67.7118458862868
LRRC15	3.9445009009009	9.20538108108108	17.8334074561204	2.22745293683154e-34	9.09137351752515e-33	67.7092119472313
TMTC1	-2.90485135135135	9.7789536036036	-17.8313771396492	2.24848919462678e-34	9.15902443763646e-33	67.6998313286569
C14orf139	-3.12198468468468	7.60082477477477	-17.8246055156167	2.32010613785535e-34	9.43203544755848e-33	67.6685407548021
GPR172A	1.40052882882883	9.52607882882883	17.8222247425449	2.34582681210882e-34	9.50308391655149e-33	67.6575381948651
TGFBR3	-3.05930360360361	10.9169067567568	-17.8221314516267	2.34684049960624e-34	9.50308391655149e-33	67.6571070432784
GPR44	-2.18905945945946	3.50111441441441	-17.8180402554453	2.39173101534185e-34	9.66579483168667e-33	67.6381981508185
TRPC6	-1.46992612612613	6.79015315315315	-17.8135556080976	2.4419317246831e-34	9.84928453983184e-33	67.6174683249623
MYH3	-1.97340810810811	4.71942117117117	-17.8124567427442	2.45439315191274e-34	9.87162154514555e-33	67.6123885390645
LEPREL1	-2.06351891891892	7.7833	-17.8122199762784	2.45708651221109e-34	9.87162154514555e-33	67.6112940053356
HERC2P2	-1.59831531531532	9.43205945945946	-17.8116358602141	2.46374390404557e-34	9.87903561524521e-33	67.6085936989509
C14orf180	-5.54655675675676	4.90832612612613	-17.8100596595908	2.48179914245909e-34	9.93203438492888e-33	67.6013068733458
RSPO3	-2.80574864864865	7.0888463963964	-17.80221935238	2.57360639082843e-34	1.02594445055743e-32	67.5650561591504
POLQ	2.58562612612613	5.57608153153153	17.7934814728424	2.67995571634094e-34	1.06626920264495e-32	67.5246461288282
E2F8	3.38574054054054	4.80992252252252	17.7882169354862	2.74615366653205e-34	1.09049390278342e-32	67.5002945306641
MEG3	-2.69592252252252	6.40343783783784	-17.7864814580603	2.76833464801332e-34	1.09717973597902e-32	67.4922661440509
APOB	-4.74350990990991	4.58213333333333	-17.7790587494616	2.86525570088098e-34	1.13340461539666e-32	67.4579240534391
CDCA2	2.8553036036036	5.62710585585586	17.7744012723492	2.92780565753829e-34	1.1559201951781e-32	67.4363720525912
VWCE	-2.46498828828829	4.03981576576577	-17.7612855122975	3.11143080419444e-34	1.22605900979101e-32	67.3756652949098
TSPAN7	-2.91993063063063	8.93311396396396	-17.7419676852695	3.40320072068523e-34	1.33846189263731e-32	67.286211968964
GRIA4	-4.53117207207207	4.90113198198198	-17.7327562770957	3.55186734666165e-34	1.39426073856527e-32	67.243540718437
PRNP	-1.49088468468469	11.4731612612613	-17.7286922317906	3.61951920563791e-34	1.41810552083485e-32	67.2247108414197
MRAS	-2.32161891891892	10.3457995495496	-17.7261287978064	3.66285635277875e-34	1.43235125566758e-32	67.2128326365475
PKD2	-1.41001171171171	9.83832477477477	-17.7158141234988	3.84257567021577e-34	1.49977335569448e-32	67.16502895078
APOA1BP	1.12525315315315	10.5855923423423	17.7145008511245	3.86608541397808e-34	1.50608602559715e-32	67.1589415716068
CA3	-4.52799009009009	6.15308783783784	-17.7034535365848	4.0696668830283e-34	1.58239130887445e-32	67.1077254933201
FAM150B	-3.6163927927928	3.39719369369369	-17.642457328965	5.40426526314449e-34	2.09734529021468e-32	66.8246620851587
PLAC1	3.06600450450451	2.23924279279279	17.639970659773	5.46717108805835e-34	2.11664465217994e-32	66.8131121771827
RDH5	-4.47985765765766	6.7629036036036	-17.6319017364631	5.67641001284737e-34	2.19053942789016e-32	66.7756287603389
KCNAB1	-1.95138378378379	6.91121711711712	-17.6248239874939	5.86656881479276e-34	2.2596746297879e-32	66.7427428985137
SNCA	-2.11967387387388	6.17929189189189	-17.6232828691543	5.90881649303876e-34	2.27168544198662e-32	66.7355814390162
WDR86	-2.77710900900901	5.43423018018018	-17.6221244095082	5.94077546468443e-34	2.27970318299012e-32	66.7301979654629
DPYSL2	-1.50820810810811	11.426686036036	-17.6212292142133	5.96559068137636e-34	2.28495478896748e-32	66.7260377892267
KCNIP2	-5.22447387387387	7.56812072072072	-17.6155692499665	6.12491921587775e-34	2.34161250469218e-32	66.699732276607
SQLE	2.22436396396396	9.6769954954955	17.609966533868	6.28685195143311e-34	2.39905335618814e-32	66.6736888010496
HAS3	-3.39897747747748	7.79298063063063	-17.6038715467136	6.46790752186023e-34	2.46356477595159e-32	66.6453525138704
LOC285830	-1.74822342342342	5.17421261261261	-17.5913057122155	6.8579099542891e-34	2.60727576595473e-32	66.5869175413512
CCDC82	-1.48201081081081	8.40291351351351	-17.58784500583	6.96941493252298e-34	2.64477058345096e-32	66.5708206552363
PITX1	4.04328558558558	6.22766981981982	17.5852161607223	7.05533435605317e-34	2.67243568874117e-32	66.5585920074761
LEP	-7.11381081081081	7.63920900900901	-17.5824997356845	7.1452356455647e-34	2.70150437943726e-32	66.5459550349898
MBOAT7	1.26631531531531	10.2021459459459	17.581682573037	7.1725047914604e-34	2.70682947368901e-32	66.5421533608064
MAD2L1	1.95907657657658	7.49157972972973	17.5731771033601	7.46262776868366e-34	2.81115134112065e-32	66.5025784200596
CRIM1	-1.64377297297297	12.0918135135135	-17.5720244991929	7.50284114130773e-34	2.82112323500088e-32	66.4972147786557
ADH4	-3.28812792792793	2.48613423423423	-17.5697400645531	7.58318836636252e-34	2.84612170313387e-32	66.4865836647032
AMOTL2	-1.50923963963964	11.126409009009	-17.5487855839373	8.36178680854448e-34	3.12805114870668e-32	66.3890363270644
LOC145820	-2.44406936936937	3.84956261261261	-17.5486156091858	8.36842070277846e-34	3.12805114870668e-32	66.388244830982
EZH2	2.13249009009009	7.42512072072072	17.5450655361166	8.5081918034401e-34	3.17011211841425e-32	66.3717128917301
EGFLAM	-1.86916576576577	8.50973873873874	-17.5154789909553	9.76826771176748e-34	3.62644730782254e-32	66.2338720141223
CHRDL1	-5.28005315315316	9.5554518018018	-17.5117433917753	9.94017635579708e-34	3.68360686975657e-32	66.2164602690949
KIAA1199	3.61598738738739	6.13075405405405	17.5071694547556	1.0154814296795e-33	3.75636644167931e-32	66.1951385790734
MOBKL2C	-1.05086486486487	8.84043963963964	-17.5027748661978	1.03654263459691e-33	3.82737774968966e-32	66.1746504173731
PKD1L2	-3.20592432432432	4.81527297297297	-17.4934934718332	1.08247923698211e-33	3.98982023972042e-32	66.1313712099366
PALMD	-2.85014324324324	10.1383427927928	-17.4921116286667	1.08949140261085e-33	4.00846926444458e-32	66.1249267251282
CCL14	-3.89637657657658	9.00902252252252	-17.4688215396419	1.21479545065918e-33	4.45352689322016e-32	66.0162723599001
PPP4R1L	-1.75180900900901	5.79578738738739	-17.4663758021819	1.22876768823465e-33	4.49672025658778e-32	66.0048583380637
DCT	-2.68112702702703	2.08210765765766	-17.4659263526296	1.23135287240774e-33	4.49816271717633e-32	66.0027607171526
CRTAC1	-3.07391801801802	5.47201756756757	-17.4623645020131	1.25203465792978e-33	4.56558996932477e-32	65.986136333021
LOC339290	-1.34173783783784	9.22221216216216	-17.4492821654786	1.33104112189528e-33	4.8450840837784e-32	65.9250626703875
ABCA6	-2.96017027027027	7.84491666666667	-17.4443871234388	1.36187595788124e-33	4.94855104695607e-32	65.902205012005
KIF26B	3.13315045045045	6.61641666666667	17.4436496778192	1.36658314328438e-33	4.95688196671879e-32	65.8987612056538
MEOX2	-3.26264144144144	7.37132612612613	-17.4415970222092	1.3797717853454e-33	4.99589325452224e-32	65.8891751187555
AQPEP	-4.59600990990991	4.90705990990991	-17.4391791969817	1.39547100860398e-33	5.04384151525346e-32	65.8778829674337
ACAD11	-1.20763783783784	8.69475405405405	-17.432640063576	1.43883634632252e-33	5.19144291564171e-32	65.8473390246873
MAP1LC3C	-3.56990720720721	4.24513108108108	-17.4252831293781	1.48924771970971e-33	5.36390450625268e-32	65.8129686587296
BCL2L2	-1.06095495495495	10.3500756756757	-17.4210114497868	1.51932957565898e-33	5.46266833419944e-32	65.7930089187424
EEPD1	-1.8556054054054	8.36011531531532	-17.4117153582395	1.58692347519508e-33	5.6957235919152e-32	65.7495641990514
HIST1H2AM	2.3669054054054	2.1258472972973	17.4075441635367	1.61822843031097e-33	5.79794584193443e-32	65.7300667923245
FBXO31	-1.04662882882883	9.43223963963964	-17.4065444212572	1.62582334985857e-33	5.81500929836175e-32	65.7253933694978
ODF3L1	-2.50734054054054	3.21047027027027	-17.3940157901747	1.72409789065306e-33	6.15577907740996e-32	65.6668158806929
RCBTB2	-1.24898648648649	8.59668153153153	-17.3861249857373	1.78903812891191e-33	6.3765543032225e-32	65.6299122335863
JPH2	-2.99047207207208	7.18838918918919	-17.3812040912432	1.83077628649208e-33	6.51400990670406e-32	65.6068942179937
TUFT1	1.46890990990991	9.57158378378378	17.3804591737736	1.83717934016648e-33	6.52548301965706e-32	65.6034095170839
YPEL4	-1.96932972972973	4.52526216216216	-17.3782920975209	1.85593514204259e-33	6.58071648810611e-32	65.5932715991707
NECAB1	-2.5937045045045	6.1934963963964	-17.3754274246297	1.88102445629031e-33	6.65817794614482e-32	65.5798692977204
E2F1	2.06699099099099	6.98898288288288	17.3640192417232	1.98437011697146e-33	7.00424089443318e-32	65.5264860199543
COL6A6	-3.74565135135135	6.62077162162162	-17.3638854622382	1.98561529496352e-33	7.00424089443318e-32	65.5258599158814
ARHGAP11A	2.06894684684685	7.52338423423423	17.3618101559035	2.00503256369914e-33	7.06060352191137e-32	65.5161469406474
UTRN	-1.39364954954955	11.8410608108108	-17.3511113685505	2.10820603980629e-33	7.41121061596286e-32	65.4660651168872
ACSM5	-3.59212432432432	5.83278828828829	-17.3361350422582	2.26166278937738e-33	7.9370832591312e-32	65.3959353193479
FAM72D	2.42520810810811	4.52138693693694	17.3340100394441	2.28432882003508e-33	8.00294721421846e-32	65.3859822321585
NES	-1.66712432432432	10.912172972973	-17.331298834427	2.31357950335956e-33	8.09161621873455e-32	65.3732826563119
HRNR	-1.91639639639639	3.41494774774775	-17.3137168015012	2.51263161900904e-33	8.76571614559979e-32	65.2909038028053
CLEC4GP1	-2.5459009009009	1.89517207207207	-17.3135280356832	2.51485962482137e-33	8.76571614559979e-32	65.2900191458867
HYMAI	-1.68447747747748	1.65462252252252	-17.310603945794	2.54962758658631e-33	8.87183972078253e-32	65.2763147275222
LPPR1	-3.15972702702703	3.40810045045045	-17.2995371459862	2.68564843050476e-33	9.31357470916601e-32	65.2244377731908
LOC144571	-1.45842792792793	5.36135630630631	-17.2930090857937	2.76928259118176e-33	9.58741510909976e-32	65.1938293948233
ZNF204P	-2.32404144144144	7.38022162162162	-17.2773309886974	2.98100179451307e-33	1.02857087128325e-31	65.1202967122814
SHE	-2.11105315315315	8.32598063063063	-17.2623439082907	3.19859765050859e-33	1.09995326239433e-31	65.0499757593934
JUN	-1.67804864864865	12.4928441441441	-17.2559347072845	3.29646366178033e-33	1.12982302130802e-31	65.0198943915942
SNTG2	-2.7350018018018	2.54279459459459	-17.2526687952541	3.3474855183786e-33	1.14539796153854e-31	65.0045639340671
SEMA3G	-2.99322522522523	9.84658918918919	-17.2475959880638	3.42831522292584e-33	1.17110335318914e-31	64.9807490725689
PTCH2	-2.12196396396396	5.40615855855856	-17.2339756730834	3.65518574729262e-33	1.24652763109498e-31	64.9167907852915
ID4	-3.16464684684685	9.08676936936937	-17.2295411467559	3.73226235927165e-33	1.27070225930094e-31	64.8959620410442
GRRP1	-2.56674774774775	5.71803333333333	-17.2189709886904	3.92263986316141e-33	1.33330788726331e-31	64.8463044626894
C17orf103	-1.74076306306306	9.07638603603604	-17.2170784633607	3.95774274255637e-33	1.3430158430526e-31	64.8374120625431
SIK2	-2.07697837837838	10.254872972973	-17.2120903678898	4.05178397425985e-33	1.37265882824348e-31	64.8139723392331
ABCB1	-2.53587027027027	7.17491351351351	-17.2079786900996	4.13098953031574e-33	1.39718640951206e-31	64.7946486406445
FREM1	-3.85827567567568	6.75903423423423	-17.2059365920981	4.170904502441e-33	1.40836627360384e-31	64.785050570805
KLHL3	-1.50543783783784	7.31055855855856	-17.2012945621529	4.26308691984534e-33	1.43712930155049e-31	64.7632305823171
FLJ10038	-1.18194594594595	8.0842963963964	-17.1893869414521	4.50903087942513e-33	1.51506389451061e-31	64.7072459619087
PLEKHH2	-2.25821711711712	7.96575	-17.187720216075	4.54457624086267e-33	1.52451225857697e-31	64.699408283016
ITGA7	-3.67391261261261	9.09397702702703	-17.1841995395398	4.62058892926016e-33	1.54748271970165e-31	64.6828513464629
MTHFD2	1.42165675675676	10.2019914414414	17.1778637527695	4.76061659993536e-33	1.59178271655819e-31	64.6530516225568
GRM8	2.40781441441442	2.27719189189189	17.1765006259109	4.79129670279793e-33	1.59683963163054e-31	64.6466396282985
CDKN1C	-2.50461711711712	8.58451036036036	-17.1698473765427	4.9439204439709e-33	1.6450354410814e-31	64.6153401090804
NMT2	-1.93417657657658	8.95254414414414	-17.1647536371683	5.0640663716285e-33	1.67956837818309e-31	64.5913733414007
ISM1	-2.46102792792793	8.66979684684685	-17.1538216983947	5.331925551745e-33	1.76555534802137e-31	64.5399258887186
ENPP2	-2.97221441441441	10.3084495495496	-17.1533314344846	5.34426659778453e-33	1.76679216187627e-31	64.5376182726923
VIP	-2.05300630630631	1.85613468468468	-17.1454125078541	5.5476305857718e-33	1.83107485411407e-31	64.5003405641695
CLIP4	-2.2700981981982	8.92937612612613	-17.1420679323501	5.6358428045873e-33	1.8572046994892e-31	64.4845938526926
ZC3H12B	-1.56033963963964	5.36277972972973	-17.1388670755138	5.72158527920871e-33	1.88243823368838e-31	64.469522457848
KY	-4.07962162162162	4.65613333333333	-17.1321130894744	5.90683601564705e-33	1.94027749441974e-31	64.4377167076187
GGCT	1.2490981981982	10.4044400900901	17.1160838925539	6.37100335544433e-33	2.08940413557943e-31	64.3622091191732
CILP2	2.98278648648649	6.24028333333333	17.1132333077906	6.45731201673673e-33	2.11433198889322e-31	64.3487776583223
TF	-4.57701171171171	8.25609774774775	-17.1102634745927	6.54848221519817e-33	2.14076974328055e-31	64.3347832226335
TIMELESS	1.34780810810811	9.17525810810811	17.1092844964199	6.57881844660828e-33	2.14726776961634e-31	64.3301698404418
UNC5B	1.75366216216216	9.53069144144144	17.1083485684282	6.60795279158111e-33	2.15335350493905e-31	64.3257592162007
TCEAL2	-2.88576756756757	4.28548018018018	-17.1066025158477	6.66265264866206e-33	2.16773785859005e-31	64.3175305276665
PRIMA1	-2.43445585585586	6.80060900900901	-17.0997753935883	6.88093777660805e-33	2.2352160214203e-31	64.2853523748356
PLIN4	-5.87827207207207	11.0756558558559	-17.0987255633779	6.915136476192e-33	2.24277649061962e-31	64.2804037042981
CCDC50	-1.25699099099099	10.9628963963964	-17.0839827860634	7.41384468190679e-33	2.40072920062376e-31	64.2108946996077
FAM72B	2.21563873873874	5.53262387387387	17.0809160313796	7.52204611609619e-33	2.43193081517252e-31	64.1964321506847
KLHL21	-1.42203513513513	10.4819923423423	-17.0801795548073	7.54826614760204e-33	2.43657081777154e-31	64.1929588134507
CCNF	1.64264324324324	8.2591036036036	17.0779740548757	7.62733739253359e-33	2.45822977501907e-31	64.1825569237371
TMEM88	-2.48441171171171	5.4664481981982	-17.0761826073974	7.69217680873388e-33	2.4717738309468e-31	64.174107392503
TMOD1	-2.25913963963964	7.81617612612613	-17.0714418075609	7.86645184539496e-33	2.5234102560306e-31	64.1517449985566
GLRA4	-2.65781891891892	1.82313918918919	-17.0690805079202	7.95473077077405e-33	2.54774762439924e-31	64.1406056643027
HAGHL	3.07525495495495	4.90944189189189	17.0590070659614	8.34266443222344e-33	2.66783334569388e-31	64.0930766731278
TENC1	-1.78812162162162	11.1661788288288	-17.0566207051055	8.43731832845457e-33	2.69390583644125e-31	64.0818153472933
WDR62	2.90967927927928	5.8655036036036	17.0476749004726	8.80186431445918e-33	2.80593593751315e-31	64.0395933359422
NME1	1.42826666666667	9.95761441441442	17.0390090951146	9.1701005095797e-33	2.91879323196389e-31	63.9986831800449
BCL9	1.17637567567568	9.79320225225225	17.0275886226481	9.67916365655403e-33	3.06656218933726e-31	63.9447540581428
LASS2	1.23598558558559	12.4811828828829	17.0245200318298	9.82072542299896e-33	3.10661776477918e-31	63.9302609118332
PTRF	-1.97223783783784	13.1035864864865	-17.0183603432427	1.01112033197988e-32	3.18867901928525e-31	63.9011647166055
H2AFX	1.44825495495495	8.47830405405405	17.0022142845979	1.09142966326201e-32	3.43666426177438e-31	63.8248736226445
EBF1	-2.8276045045045	8.9497463963964	-16.9992618621585	1.10679414796481e-32	3.47970656320329e-31	63.8109196790977
ACVR1C	-4.60092072072073	7.12044144144144	-16.9905246764374	1.15354893209019e-32	3.62115589844214e-31	63.7696189199572
AHNAK	-1.47338558558559	15.7685756756757	-16.9789020971877	1.2188375888895e-32	3.82026499235137e-31	63.7146638988416
GGTA1	-2.26028648648649	8.19543333333333	-16.9658036013543	1.2968828068688e-32	4.05251202816081e-31	63.6527098106255
PLD5	-2.65024594594595	2.4755490990991	-16.959140246925	1.33849449300057e-32	4.17618418560817e-31	63.6211847264088
SPC24	2.68975855855856	2.62261531531532	16.9570854424154	1.35159535127944e-32	4.20428069117682e-31	63.6114620803091
DNASE1L3	-3.69926396396396	5.15657522522523	-16.9564346545318	1.35577142032187e-32	4.21089065948684e-31	63.6083826588236
CHST3	-1.73105855855856	9.5233536036036	-16.9544267495458	1.36873798575888e-32	4.24474181988367e-31	63.5988812441854
CENPA	3.02046216216216	5.0993545045045	16.9527176674475	1.37987303114064e-32	4.27281950668437e-31	63.5907934588373
CLDND2	-2.40028108108108	2.1944963963964	-16.9510745738692	1.39066402678956e-32	4.29328307819392e-31	63.5830175985559
CYP2U1	-1.36915225225225	8.40872927927928	-16.948519465102	1.40761351067693e-32	4.33908489102063e-31	63.5709249923579
KCNMB1	-2.85624864864865	7.72133513513513	-16.9481501549605	1.41008047794711e-32	4.34017274546538e-31	63.5691770837357
FBXO43	1.7706009009009	3.1229545045045	16.9453771596312	1.4287433225006e-32	4.3910329956493e-31	63.5560522181345
LAGE3	1.37554954954955	8.0903009009009	16.9398466780062	1.46670967466406e-32	4.50097901656998e-31	63.52987298853
RAD51AP1	2.10719459459459	6.56200720720721	16.9353832085725	1.49808971046051e-32	4.58357403215415e-31	63.5087417743689
GPLD1	-2.97829009009009	4.85052792792793	-16.9241562640647	1.5800375505192e-32	4.82710876669035e-31	63.4555793891672
C10orf54	-1.95508648648649	9.7349036036036	-16.9169240834568	1.63519926015383e-32	4.98820814427314e-31	63.4213247691118
KCTD4	-1.82442432432432	1.31515810810811	-16.895433737041	1.81080809457709e-32	5.51571070944625e-31	63.3194985276583
RUNDC3B	-1.95659549549549	5.78086891891892	-16.8839213913907	1.91256040377091e-32	5.81701705028396e-31	63.2649263625543
EDNRB	-2.22159189189189	8.78357342342342	-16.882471617245	1.92577544631132e-32	5.84854584508454e-31	63.2580527869359
FAM64A	2.85766036036036	4.95204369369369	16.8812092679412	1.93735682707191e-32	5.87502742389754e-31	63.2520676016653
GPD1	-6.08025855855856	9.51297252252252	-16.8804812223817	1.94406807446309e-32	5.88668400718692e-31	63.2486156228282
CLEC4G	-3.05551531531532	2.41891891891892	-16.8628596313818	2.1138347172352e-32	6.39131468996152e-31	63.1650436223663
MPL	-1.49256666666667	4.42840765765766	-16.8562085030539	2.18172017578206e-32	6.58686988364789e-31	63.1334898485976
MYEOV	-3.67060630630631	5.85059234234234	-16.8463091500253	2.28684069603605e-32	6.89228176775109e-31	63.0865157554717
FLJ10357	-1.44011711711712	10.2226495495495	-16.8460560737979	2.28959384588711e-32	6.89228176775109e-31	63.08531470412
CMTM5	-2.74932522522523	2.32357612612613	-16.8413598012384	2.34129247305057e-32	7.03758923451365e-31	63.0630256265333
NFIB	-2.37516756756757	11.5906810810811	-16.8345094362086	2.41881679685955e-32	7.24938815175572e-31	63.030507975087
TRIP13	2.13377567567567	7.11209864864865	16.8331053830638	2.43502221740891e-32	7.28731867688118e-31	63.0238424150629
SLC20A1	1.12802162162162	10.0928612612613	16.8323798952592	2.44343844918593e-32	7.30186191583509e-31	63.0203981584402
BMP2	-2.76867837837837	6.01462657657658	-16.8302745621872	2.46802795254047e-32	7.36462410838021e-31	63.0104027042562
SDS	2.79312162162162	5.99537522522523	16.828722784082	2.48631130011382e-32	7.40841378684134e-31	63.0030349956587
ABCA8	-4.84250810810811	8.22002342342342	-16.8150764438974	2.65307608096359e-32	7.88243877600325e-31	62.9382302694709
HDGF	1.05254594594595	12.4673954954955	16.8112704160616	2.70156241482955e-32	8.01489543012294e-31	62.920151740975
WASF3	-2.21863423423423	8.59251711711712	-16.8060036612723	2.77013066541142e-32	8.2064621299995e-31	62.8951317866814
CSRNP1	-1.83435135135135	10.362645045045	-16.8053231514142	2.7791170111869e-32	8.22122078381369e-31	62.8918987390149
TAL1	-2.05817927927928	6.5391490990991	-16.7999341841175	2.85132308775401e-32	8.4226853225309e-31	62.8662941265651
CIDEC	-6.47448018018018	7.98536171171171	-16.7968890748883	2.89295521578081e-32	8.53338657758334e-31	62.8518242734537
SAA1	-4.92537747747748	10.0900382882883	-16.7866467428702	3.03752462814704e-32	8.94366892405955e-31	62.803145836806
IL21R	2.34707207207207	4.82188108108108	16.7864231537059	3.04076030637777e-32	8.94366892405955e-31	62.8020830435645
AMY2B	-2.24342972972973	7.21842657657658	-16.7803645063835	3.1297700345387e-32	9.17916840129708e-31	62.7732818911248
ADHFE1	-2.38413063063063	6.99266621621622	-16.777493142201	3.17286475564714e-32	9.2922843699623e-31	62.7596305956849
E2F7	2.80931711711712	4.8692963963964	16.7770167834098	3.1800716480614e-32	9.30012406477216e-31	62.7573657478173
SCN4A	-3.48457027027027	6.3048527027027	-16.7709148837853	3.27385715677135e-32	9.56078057304635e-31	62.7283517377443
MRPL13	1.08731981981982	9.33423378378378	16.7587103489543	3.46986809004085e-32	1.01188056659856e-30	62.6703061490941
ORC6L	2.28025225225225	5.53184414414414	16.7516498310542	3.58860834564266e-32	1.04502311114956e-30	62.6367172863793
IL33	-3.69071441441441	8.77506261261261	-16.7476066618709	3.65843545979085e-32	1.06384815849159e-30	62.617479971071
PALM2-AKAP2	-2.08109009009009	10.7545162162162	-16.7370632880454	3.84701867422843e-32	1.11710457400155e-30	62.5673051368318
FBXW7	-1.0276990990991	9.10876126126126	-16.7296333064386	3.98575759518418e-32	1.15575711058095e-30	62.5319382131116
EPYC	4.16153963963965	2.70271666666667	16.7069955793736	4.44026965248242e-32	1.28392585866851e-30	62.4241391706283
DIXDC1	-1.43527117117117	10.094468018018	-16.7049335809425	4.48417506541324e-32	1.29479766656728e-30	62.4143168963739
NMUR1	-3.45145405405405	4.5159990990991	-16.6966462081536	4.66508275756427e-32	1.34514254231453e-30	62.3748348259846
HOXA9	-2.46548288288288	6.43861351351351	-16.6950183339031	4.70147139553018e-32	1.35373362903555e-30	62.3670784167861
KLHL31	-3.24282522522522	6.54301891891892	-16.6838786782486	4.95825914908479e-32	1.42169078674177e-30	62.3139918352618
C15orf51	-1.62356936936937	2.50354594594595	-16.6783230232709	5.09155062554136e-32	1.45787356126031e-30	62.2875102572959
PLAC9	-3.66952792792793	7.06775225225225	-16.6756153424502	5.15781346161761e-32	1.47478983798063e-30	62.2746024235717
TMEM100	-3.82761621621622	6.37189009009009	-16.6722219287359	5.24208339924072e-32	1.49618533872241e-30	62.2584243196535
IL17B	-3.45411981981982	3.45353828828829	-16.6720170231077	5.2472159955194e-32	1.49618533872241e-30	62.2574473855106
NRN1	-2.40344594594595	8.82208153153153	-16.6705080806497	5.2851688128297e-32	1.50491700037994e-30	62.2502529970191
LPL	-4.49654414414414	11.1683108108108	-16.6595865191947	5.5682224779894e-32	1.58112873406808e-30	62.1981722684691
EBF3	-2.77301441441442	7.29441981981982	-16.6567380607635	5.64451997099866e-32	1.60058004150003e-30	62.1845866019148
TPM3	1.16430810810811	12.8291414414414	16.6561550304665	5.66026588566871e-32	1.60283115355557e-30	62.1818057247391
TACR1	-3.50061621621622	6.70058198198198	-16.650733876982	5.80880624891215e-32	1.6426279929775e-30	62.1559464279398
PZP	-1.70401801801802	1.59816486486486	-16.6422047397583	6.05048110948824e-32	1.7086159171636e-30	62.1152543530125
CUBN	-1.86825585585586	5.73844864864865	-16.6407149446383	6.0937203846453e-32	1.71846263045011e-30	62.1081456802566
EPHB1	-2.9760981981982	6.76392027027027	-16.6384170692767	6.16102309139835e-32	1.73505904069147e-30	62.0971806438274
ODZ1	-2.85842432432433	4.63512207207207	-16.6310177557941	6.38286286661099e-32	1.79507088563731e-30	62.0618679850395
TBC1D4	-1.36311801801802	10.4226779279279	-16.6270613254772	6.50475870468077e-32	1.82684946931732e-30	62.0429834043237
SGK2	-3.77296216216216	5.04846486486487	-16.6248256904862	6.57466980674085e-32	1.84144571804079e-30	62.0323115455657
MOCS1	-2.00458378378378	9.22538288288288	-16.6241005961943	6.59750627659953e-32	1.84532430325052e-30	62.0288501554082
FABP4	-6.12857657657658	10.8605558558559	-16.6189140815817	6.76319520159282e-32	1.88909384338368e-30	62.0040893134136
PLIN1	-5.94185675675675	10.2157977477477	-16.5987291828943	7.44884153095297e-32	2.0777814759574e-30	61.9076928516572
MLXIPL	-4.06652342342342	6.25381036036036	-16.5830931937109	8.02767435719206e-32	2.23317282592348e-30	61.83298538046
PIWIL4	-1.81086486486486	5.42344684684685	-16.5817229596673	8.08050587031762e-32	2.24363316993313e-30	61.8264370545946
SAA2	-4.9121972972973	8.36995540540541	-16.5815516973775	8.08713368607167e-32	2.24363316993313e-30	61.8256185783998
BMPER	-3.22665765765766	5.08345765765766	-16.5808313967733	8.11506906312522e-32	2.24834504542457e-30	61.822176163907
OR2A9P	-1.17936126126126	7.51198063063063	-16.5783100557489	8.21362053136905e-32	2.27258260793809e-30	61.810125820391
P2RY12	-2.92882432432432	5.31991036036036	-16.5721321230527	8.46021402043997e-32	2.33766075154283e-30	61.7805960189628
MMP1	5.25688828828829	4.51286036036036	16.5688541479003	8.59406393997481e-32	2.37145339633982e-30	61.764925736612
GCOM1	-3.14891351351351	8.63382882882883	-16.565610641255	8.72860215774218e-32	2.40534499729459e-30	61.7494189054019
F3	-2.35230810810811	9.42931621621622	-16.5531659457631	9.26474577802286e-32	2.5496679734961e-30	61.6899100266104
PTPN21	-1.48039099099099	9.2256981981982	-16.5490784860895	9.44797013955397e-32	2.59661080274489e-30	61.6703601076525
POLE2	1.77472432432432	5.58482612612613	16.5487940299091	9.46085593809259e-32	2.59667610172515e-30	61.668999503783
GYPC	-2.15646036036036	9.29019054054054	-16.5455349547388	9.60975833599434e-32	2.6340232127899e-30	61.653410052054
MICAL2	1.5546990990991	10.379954954955	16.531704147882	1.0268342504851e-31	2.81078762166123e-30	61.5872370153113
F10	-3.06966756756757	5.87218513513514	-16.5225235137732	1.07303754702323e-31	2.93335031163606e-30	61.5432993595472
TDRD6	-2.03056486486487	3.81571486486486	-16.5179377235708	1.09689355715627e-31	2.99457775643859e-30	61.5213482485051
LRP4	-1.78422342342342	7.28660810810811	-16.5155504917852	1.10952263813503e-31	3.02503316877982e-30	61.5099200843125
DNAH1	-1.54582522522523	7.23157837837838	-16.5144443524914	1.11542386783483e-31	3.03708912555027e-30	61.5046245288818
AP1S1	1.02861261261261	9.3295963963964	16.5053847692861	1.16495966838108e-31	3.16776450223358e-30	61.4612467245544
MFAP2	2.1742963963964	8.54711756756757	16.5029724122771	1.17851885688854e-31	3.20039578464572e-30	61.4496944908426
SSPN	-1.73708558558559	10.1216301801802	-16.5023818104162	1.18186257456305e-31	3.2052362821373e-30	61.4468661208664
CAPN3	-2.23176936936937	6.23440900900901	-16.4989858623076	1.20127482346914e-31	3.25358471316907e-30	61.4306022077148
SLC47A2	-1.79050450450451	2.08438378378378	-16.4915684240897	1.24479729399525e-31	3.36702087558926e-30	61.3950735164545
RNFT2	1.6777972972973	5.42559324324324	16.4844560512949	1.28801819599554e-31	3.47934388997217e-30	61.3609995976153
NACAD	-1.95816306306306	6.44863738738739	-16.4833814416161	1.29467839395271e-31	3.49273947803537e-30	61.3558508135464
LCN10	-2.74934684684685	3.39962747747748	-16.4794024362193	1.31964230161399e-31	3.55541423256367e-30	61.3367849241838
KIAA0408	-5.21717927927928	4.88858153153153	-16.4749061632822	1.34843445529687e-31	3.62822534302027e-30	61.3152381044739
FAM196B	-3.77758738738739	5.01126846846847	-16.4710562158346	1.37358927917234e-31	3.691071714844e-30	61.2967865677499
PAK3	-3.0454972972973	4.12643783783784	-16.4661958744503	1.40602076291691e-31	3.77328186440316e-30	61.2734899007505
ARHGEF10	-1.17190720720721	9.56236441441441	-16.4649749101492	1.41428815335242e-31	3.79051381048631e-30	61.2676370913656
BGN	2.34720450450451	12.5089752252252	16.464374181434	1.41837372760576e-31	3.79650751339586e-30	61.2647573723872
MTMR10	-1.04416126126126	9.95536801801802	-16.4616023099589	1.4373795463553e-31	3.84237006336906e-30	61.2514692420974
ADCY4	-2.14426036036036	7.86728243243243	-16.4463583095237	1.54657317811694e-31	4.12888782142272e-30	61.1783735832269
CD80	1.91142432432432	3.57392117117117	16.4333966274287	1.64595676568128e-31	4.38850550642034e-30	61.116198934121
F8	-1.59247927927928	9.37935135135135	-16.4249403915214	1.71423145033662e-31	4.56461370627895e-30	61.0756247330326
ALDH1A1	-2.77544684684685	9.82108108108108	-16.4138088647905	1.80846708366615e-31	4.80930430410182e-30	61.0222005205874
THRA	-1.27914954954955	9.77228828828829	-16.4117912299622	1.82609714174567e-31	4.84990612160912e-30	61.0125155097544
SAA4	-3.33501891891892	3.86599054054054	-16.4082571578084	1.85739524841804e-31	4.92029992903513e-30	60.9955501038878
EFCAB1	-3.34115495495496	4.2355036036036	-16.3880649564384	2.04685008419633e-31	5.41518456553487e-30	60.8985870692491
PPP1R1A	-4.94312072072072	8.28695675675676	-16.3856090873406	2.07118010938073e-31	5.47250034048732e-30	60.8867905119518
TMEM178	-2.62740540540541	5.65417657657658	-16.3849203227147	2.07805568416974e-31	5.48360966529624e-30	60.8834819550994
FGD4	-1.20563603603604	8.95818108108108	-16.3686691888375	2.24711162431829e-31	5.917034210921e-30	60.8054007059687
NAALADL1	-1.4742981981982	5.76398603603604	-16.3554254284186	2.39506181837154e-31	6.28780295794984e-30	60.7417445729439
PROX1	-2.67342792792793	4.29497792792793	-16.3505014994076	2.45253287087207e-31	6.43045974955346e-30	60.7180721448782
CD200	-1.37102792792793	8.54116891891892	-16.338694440074	2.59605518681252e-31	6.78942840576573e-30	60.6612958920533
GHR	-2.83195855855856	9.65419009009009	-16.3327354929086	2.67166643572808e-31	6.97828395998696e-30	60.6326347008545
RMI1	1.17311711711712	8.21143513513513	16.3205287120515	2.83353953351287e-31	7.37294887490739e-30	60.5739090615001
RBP4	-5.51314954954955	8.24307117117117	-16.3163221224048	2.89157805092521e-31	7.5097377213164e-30	60.5536672776545
CLCA4	-3.95335225225225	3.40079504504505	-16.3069741427596	3.02486796869381e-31	7.83108945741286e-30	60.5086776547284
CXorf36	-2.05346846846847	9.59201441441441	-16.3026856620258	3.08806632291492e-31	7.98463496340595e-30	60.4880345769848
TIMP4	-4.68603243243243	7.34504054054054	-16.3002837470009	3.12404101007818e-31	8.06749206753523e-30	60.4764716950802
MAFF	-1.76837567567568	9.11289414414414	-16.292728571343	3.23996893734839e-31	8.34586728779954e-30	60.4400962126729
PCDH17	1.53682432432433	7.09072207207207	16.2618651823608	3.76023702806449e-31	9.67389300578497e-30	60.2914264268631
PRX	-1.69175945945946	7.46865540540541	-16.2604702074296	3.78564255248609e-31	9.72706403035538e-30	60.284704004694
PPAP2A	-1.70535675675676	10.3618774774775	-16.251168530984	3.95951526910779e-31	1.01611060593479e-29	60.2398728072748
C19orf40	1.05823063063063	5.51353423423423	16.2487679686618	4.00567701681831e-31	1.02667352253783e-29	60.2283011004821
PCDHGB7	-1.88592072072072	7.87186396396396	-16.2203555653375	4.59493450378226e-31	1.17623448083105e-29	60.0912873110584
WIF1	-5.00675315315315	4.9687027027027	-16.2179802292474	4.64798000678041e-31	1.18833162564386e-29	60.0798281463123
SVEP1	-3.06860360360361	10.2836810810811	-16.2147252835964	4.72167002648452e-31	1.20567021944934e-29	60.0641244099634
CLDN19	-4.12449009009009	4.5788981981982	-16.2027818700957	5.00226812349829e-31	1.27573372143379e-29	60.0064912623493
PTGER4	-1.73538198198198	8.09641261261261	-16.1944302966934	5.20838316949442e-31	1.32665144503375e-29	59.9661801201139
PYGM	-3.62108108108108	5.07550630630631	-16.1937159527337	5.22640453322754e-31	1.32959213218292e-29	59.9627317442058
MPDZ	-1.22897117117117	10.1356288288288	-16.1908120470249	5.30031150001964e-31	1.34506050797779e-29	59.9487129759838
KIAA1211	2.87950720720721	5.85789144144144	16.1862553969164	5.41840589120246e-31	1.3733317647702e-29	59.9267133901926
CPEB1	-2.07812612612613	4.51741621621622	-16.1830545942266	5.50293914364747e-31	1.3930374922205e-29	59.9112583249314
RNF150	-2.81844144144144	6.98085225225225	-16.1739105767842	5.75180850943401e-31	1.45424419579656e-29	59.8670994930531
ZNF219	-1.56064504504505	8.69914054054054	-16.1550896138024	6.30024547591319e-31	1.58899311573093e-29	59.7761756787845
PCNX	-1.05516216216216	10.7320171171171	-16.1512808825809	6.41747201042535e-31	1.61657301072432e-29	59.7577704301935
RHOXF1	-2.37172612612612	1.93284144144144	-16.1490628589717	6.48674687426961e-31	1.63202099667592e-29	59.7470512654201
ECE2	1.60171351351351	6.79043873873874	16.1327468239083	7.01998764926557e-31	1.76186242590981e-29	59.6681812105371
RDM1	2.36653243243243	2.20180585585586	16.1148706904413	7.65495478425846e-31	1.91887938609067e-29	59.5817321131811
RTKN2	2.01803693693694	6.31322477477477	16.1123535419324	7.74888758488265e-31	1.93882551992894e-29	59.5695560033282
INMT	-2.95693333333334	7.25102432432432	-16.1122330404354	7.75341330668124e-31	1.93882551992894e-29	59.5689730862901
SPHKAP	-4.15031171171171	3.53714504504505	-16.1118032149318	7.76957808413161e-31	1.94050411273993e-29	59.5668938227823
PROC	2.11007567567568	2.11043423423423	16.1070250505108	7.95157203063435e-31	1.98354524652398e-29	59.5437781125715
MAOA	-3.61635855855856	9.88992432432432	-16.0941733500447	8.46262720615201e-31	2.10846767648423e-29	59.4815904547295
C1orf135	1.87533513513514	5.12746576576577	16.0934049406164	8.49420921609757e-31	2.11377109341192e-29	59.4778715800372
PPARG	-3.04912972972973	8.74099369369369	-16.091565237806	8.57030415722338e-31	2.13012523423482e-29	59.468967666426
C2orf58	-1.76591531531532	3.17259009009009	-16.0901635006245	8.62874335054685e-31	2.14205684385401e-29	59.4621831677596
GOLGA6L10	-1.41872702702703	6.66288693693694	-16.0849238327284	8.85075758160044e-31	2.19451755012388e-29	59.4368206944704
P4HA3	2.90062612612613	5.86836621621622	16.0833110647813	8.92024250068564e-31	2.2090781488429e-29	59.4290134540055
MMRN1	-3.57764864864865	7.92418648648649	-16.0812498631175	9.00984673077259e-31	2.22858016123809e-29	59.4190349270207
CDNF	-1.57306486486487	5.22338468468468	-16.0790709749695	9.10555098508554e-31	2.2495422590109e-29	59.4084860971227
LOC90586	-2.23902612612613	2.19297252252252	-16.0782266181563	9.14291218134932e-31	2.25605753705651e-29	59.4043980861948
HYAL1	-2.22214864864865	6.14214189189189	-16.0636216785765	9.81409660691756e-31	2.41876834741918e-29	59.3336734009818
FRMD1	-3.83193963963964	3.23014279279279	-16.0631136106175	9.8383166131555e-31	2.42183021664367e-29	59.331212600531
ATAD2	1.7827990990991	9.66392027027027	16.0620447902727	9.88946446554161e-31	2.43150545482119e-29	59.326035721769
CTTNBP2	-2.53455135135135	6.41706126126126	-16.059657426484	1.00046779595919e-30	2.45689041280408e-29	59.3144719121375
LYSMD4	-1.2110945945946	7.34822837837838	-16.0543078508876	1.02677701408692e-30	2.51848651125502e-29	59.288557324992
DLK1	-4.41244414414415	3.70102477477477	-16.0497130748979	1.0499286996837e-30	2.57220002440411e-29	59.2662963547001
C4orf12	-1.4844009009009	4.92509234234234	-16.0491185132605	1.05296261291543e-30	2.57655809811131e-29	59.2634156070838
TEPP	-2.18592612612613	1.67300810810811	-16.047345135847	1.06206419919778e-30	2.59573547732506e-29	59.2548230477585
POSTN	2.35133873873874	13.2312153153153	16.0411470978567	1.09450042766839e-30	2.67183041379692e-29	59.2247886113019
LRFN5	-2.44135225225225	4.82213828828829	-16.032083252819	1.14373592434798e-30	2.78870528822613e-29	59.180858559286
SPRY1	-1.77995495495496	10.3138882882883	-16.0279192075485	1.16709584469966e-30	2.84228679616655e-29	59.1606731550082
CAT	-1.76232522522522	11.5540869369369	-16.0228431780288	1.19622159689966e-30	2.90976651473341e-29	59.136063985633
PLP1	-3.53730630630631	5.65895045045045	-16.0148009169345	1.24387060762332e-30	3.02209036384697e-29	59.0970677139801
TNFSF4	2.05018468468469	6.29083378378378	16.0142737226577	1.24705996822483e-30	3.02625781887185e-29	59.0945111145381
SOX17	-2.23691531531531	6.80328558558559	-16.0139830703545	1.24882183771475e-30	3.02695541065924e-29	59.0931015977125
NRIP2	-1.45792162162162	6.62616891891892	-16.0103403718972	1.27111641872335e-30	3.0773608580649e-29	59.075435471746
HCG11	-1.36401261261261	9.01161441441441	-16.0033153154197	1.31524838460245e-30	3.18045339645328e-29	59.0413612063008
CFD	-3.93912972972973	9.60683063063063	-16.0000472166276	1.33630059821534e-30	3.22755897427775e-29	59.0255075892505
RBMS3	-2.19874414414415	6.41117927927928	-15.990524268271	1.39959650167472e-30	3.36999151141894e-29	58.9793040970777
P2RX6	-2.67068108108108	2.80862522522523	-15.9855294700231	1.43399143593401e-30	3.44728854563527e-29	58.9550658645063
DUSP6	-1.74468288288288	11.0107387387387	-15.9846413548413	1.44019550900268e-30	3.45815366079826e-29	58.9507557923018
FOXN3	-1.40846306306306	11.006309009009	-15.9750059900996	1.50926431049238e-30	3.61976592224399e-29	58.9039886225758
AIM1L	2.74462882882883	2.68012252252252	15.9731450022836	1.52298318839492e-30	3.64432751010292e-29	58.8949546358793
DLK2	-3.23938828828829	4.38032567567568	-15.9731352337172	1.52305553028169e-30	3.64432751010292e-29	58.8949072141925
HIST1H3H	2.76521801801802	2.80609279279279	15.9725140025126	1.527663208264e-30	3.65109728354598e-29	58.891891411792
TUSC5	-6.38642432432432	7.97630675675676	-15.9700590007267	1.54600949018884e-30	3.69064823646243e-29	58.8799730029073
ALDOC	-2.57163873873874	8.86052477477477	-15.9692445244743	1.55214488512525e-30	3.70099123015348e-29	58.8760187649636
CASP12	-1.81064324324324	1.99082522522523	-15.9620195130769	1.60765327417802e-30	3.82890043142399e-29	58.8409381719736
ARL4A	-1.70464864864865	9.21121621621622	-15.9585731555062	1.63482964315017e-30	3.88911385560521e-29	58.8242023467015
AQP7P3	-3.39380990990991	2.2510509009009	-15.9562832853888	1.65314136367614e-30	3.92812409679063e-29	58.8130817258303
DPY19L2	-2.30257747747748	5.22626531531531	-15.9556866832183	1.65794605735316e-30	3.93498642282779e-29	58.8101842567787
GAS2	-2.16814054054054	4.15830810810811	-15.9498357415113	1.70581649765174e-30	4.04392756313974e-29	58.7817661582939
DCAF13	1.10025855855856	9.83011396396396	15.9471538690105	1.72822067747159e-30	4.0923149375423e-29	58.7687388697404
CRHBP	-3.46257747747748	4.2496545045045	-15.9436059127857	1.75831521019071e-30	4.15878009967918e-29	58.751503197896
B4GALT3	1.05991531531531	10.0057711711712	15.9430033951922	1.76347796919354e-30	4.16619133573572e-29	58.7485760653841
FOXO4	-1.16758918918919	9.34876126126126	-15.9409386953294	1.78128549701053e-30	4.20342428202599e-29	58.7385450670883
STAT5A	-1.69616396396396	10.5466261261261	-15.938974407825	1.79839474793048e-30	4.23892585246988e-29	58.7290014215979
TYMS	1.89143603603604	8.08225135135135	15.9379516855845	1.80736811072556e-30	4.25519120564172e-29	58.7240322583337
VANGL1	1.07283333333333	9.69616801801802	15.9370077065222	1.81569051711215e-30	4.26988846693155e-29	58.7194455758994
EDN3	-4.59265225225226	4.60208918918919	-15.9305483388087	1.87368128808264e-30	4.4012216069035e-29	58.6880573507675
PCOLCE2	-5.29755045045045	7.4929481981982	-15.929547576167	1.88283100845754e-30	4.41765949755808e-29	58.6831938546187
C1orf112	1.23350630630631	7.54720720720721	15.9279959845437	1.89710569382384e-30	4.44607076417847e-29	58.6756532033989
ARAP3	-1.35096036036036	8.63841171171171	-15.9170065687377	2.00137123452446e-30	4.67974390031744e-29	58.6222368192531
KLHL33	-2.02727657657658	1.77018783783784	-15.914288342922	2.02803796915269e-30	4.7367030155523e-29	58.6090220311564
CES1	-4.20834504504505	8.94021396396396	-15.9126918763306	2.0438660362287e-30	4.7682465595199e-29	58.6012603099662
LIPE	-4.35915855855856	9.6779954954955	-15.9056035227775	2.11565630160509e-30	4.93012756775852e-29	58.5667943062455
RND3	-1.83786486486487	10.3527018018018	-15.8958739960934	2.2183420791144e-30	5.16355588256447e-29	58.5194760279894
CIDEA	-5.77823873873874	6.15768783783784	-15.8932353647109	2.24704393381398e-30	5.21853076484174e-29	58.5066413989965
PTGFR	-3.0077936936937	6.33507972972973	-15.8891103704345	2.29266353512773e-30	5.31846128544321e-29	58.4865752156308
GNG11	-2.1574981981982	9.80913468468468	-15.8885338907763	2.29911271951539e-30	5.32740227219536e-29	58.4837707442665
RGL1	-1.48944504504505	9.66011441441441	-15.8837939131837	2.35283582056073e-30	5.43960804010267e-29	58.4607100568227
CES4	-3.06023603603604	3.22065945945946	-15.8751350042403	2.45425565597332e-30	5.66133355248677e-29	58.4185761199247
NRXN1	-3.3288954954955	4.5663990990991	-15.8739386007318	2.46861020735389e-30	5.68805472019926e-29	58.4127537452321
ALS2CR4	-1.08103963963964	9.70309099099099	-15.8676198613017	2.54583465947458e-30	5.85941542141402e-29	58.3820002997121
FAM149A	-2.6294972972973	6.43329189189189	-15.8628522884725	2.60570485748902e-30	5.99049504190926e-29	58.3587931968144
DIAPH3	2.3790963963964	6.08044009009009	15.8572036736053	2.67847349014683e-30	6.15090165019177e-29	58.3312938644947
MRGPRF	-2.36532342342342	7.46162027027027	-15.8343572308178	2.99424040278119e-30	6.86835256637966e-29	58.2200301720209
CYP11A1	-2.28318648648649	4.53020315315315	-15.8253065499708	3.12944840141575e-30	7.17048835726176e-29	58.1759351951775
KLF4	-2.49543603603604	10.1235135135135	-15.8235678854858	3.1561166409729e-30	7.22353117493574e-29	58.1674632698982
SCN11A	-2.24293873873874	3.94912882882883	-15.8086735885611	3.39413662001134e-30	7.74240275653697e-29	58.0948733332672
GALNTL2	-2.90738198198198	8.93508918918919	-15.8007500799892	3.52802870844847e-30	8.03889338340145e-29	58.0562457595614
C13orf15	-1.60646846846847	9.18027657657658	-15.7837213013479	3.83402501715198e-30	8.72644496697673e-29	57.9732036631323
LOC55908	-3.62470810810811	2.72538108108108	-15.7807646307361	3.88981034005489e-30	8.84361088386788e-29	57.958781655548
RASIP1	-1.82071261261261	8.25699954954955	-15.772981547334	4.04059035957703e-30	9.17625222147305e-29	57.9208123686116
ENTPD7	1.4840036036036	8.49448468468468	15.7724466424432	4.05116615825558e-30	9.190104003203e-29	57.9182025987065
RBP7	-2.60364954954955	8.47757702702703	-15.7707343108078	4.08520873503242e-30	9.25710102982512e-29	57.9098479988178
PRDM8	-1.60968828828829	5.17304954954955	-15.7699706909474	4.10048269044706e-30	9.28146743493695e-29	57.906122123229
FAM180B	-3.58836486486487	3.19908513513514	-15.767986619482	4.1404370155038e-30	9.36158281148602e-29	57.8964410552774
TMEM47	-1.82338738738739	9.83784594594595	-15.7629903240679	4.24279213876885e-30	9.58245573255495e-29	57.8720600439639
TFPI	-2.08153243243244	9.33444189189189	-15.7604257620533	4.29631413221751e-30	9.69267353125555e-29	57.8595442736959
TNNT3	-4.21320810810811	4.2919472972973	-15.7596665916952	4.31228768653719e-30	9.71803141653222e-29	57.8558391600044
HES6	2.03104684684685	5.56634954954955	15.7525737096727	4.46444201577015e-30	1.00498897569914e-28	57.8212191369208
EMILIN3	-2.99220720720721	4.78541711711712	-15.7499534231105	4.52200661196475e-30	1.01683237397192e-28	57.8084281002861
C8orf79	-2.71812252252253	7.07989369369369	-15.7461070176607	4.60786169206834e-30	1.03500438225561e-28	57.7896502078836
SLC7A10	-4.94812522522522	4.81808963963964	-15.7382309989803	4.78880774715095e-30	1.07212893183216e-28	57.7511944265197
SCT	2.22829369369369	1.42795225225225	15.7305709905667	4.97164034783013e-30	1.11184941547879e-28	57.7137861450514
LOC644538	-1.63608108108108	6.62716306306306	-15.7285103354495	5.02201167598655e-30	1.12189227103377e-28	57.703721554535
ADAM8	2.1267027027027	7.1309963963964	15.7278941374622	5.03717361148178e-30	1.12374775739679e-28	57.70071183887
DCTPP1	1.09930630630631	9.54298018018018	15.7276845863847	5.042340222439e-30	1.12374775739679e-28	57.6996883113325
DFNB59	-1.54577657657658	4.7087963963964	-15.7254147983568	5.09864569635807e-30	1.13407579790066e-28	57.688601458944
FLVCR1	1.62056306306306	7.22653738738739	15.7237431579742	5.14051691403975e-30	1.14215164767571e-28	57.6804358795057
CD34	-1.98923063063063	11.2536216216216	-15.7221852670483	5.17985000727142e-30	1.14964670972197e-28	57.6728256358467
SLC19A3	-5.18071351351351	7.66841891891892	-15.7194184132218	5.25045374969158e-30	1.16361683774523e-28	57.6593089265463
SAMD14	2.01964594594595	3.05416801801802	15.7192753878056	5.25412960832842e-30	1.16361683774523e-28	57.6586101897486
SMYD1	-5.22913063063064	4.96643738738739	-15.69562469327	5.89896487692457e-30	1.30501884615583e-28	57.543033014534
MTMR9L	-1.7246972972973	6.37343063063063	-15.6837362289794	6.25256989462268e-30	1.3817573728375e-28	57.4849104726561
ANKRD35	-2.34035045045045	6.32188333333333	-15.6720690074347	6.62030473359387e-30	1.45988030269261e-28	57.427853003519
ZFP36L2	-1.31152072072072	12.5293558558559	-15.6713743259474	6.64287355437671e-30	1.46328534411324e-28	57.424455210038
C10orf128	-2.26036756756757	4.73528738738739	-15.6703222456058	6.67720087216469e-30	1.46927045986646e-28	57.4193092132673
ZFP36	-2.1393	12.2196391891892	-15.6666159504217	6.79955655517033e-30	1.49459203509258e-28	57.4011797028527
PYCRL	1.3708045045045	8.16988513513514	15.6641361249807	6.88267865018487e-30	1.51124484158605e-28	57.3890486000214
KCTD12	-1.60951801801802	11.6745166666667	-15.6530291192965	7.26769010722157e-30	1.59237649841258e-28	57.3347049458459
PGM5P2	-1.54763783783784	2.0413027027027	-15.648177986239	7.44257177366442e-30	1.62895520803124e-28	57.3109649663623
STK32A	-2.26429369369369	2.26523873873874	-15.6433029370663	7.6225768336018e-30	1.66657617032849e-28	57.2871050938613
HIST1H2BH	2.3465	2.67879324324324	15.6353241473984	7.92667409478546e-30	1.72937958731079e-28	57.2480484629261
C8orf38	1.18738918918919	8.15542792792793	15.6324004220727	8.04113412626813e-30	1.75248921032149e-28	57.2337347425934
C12orf48	1.54076396396396	6.37070990990991	15.6301037438082	8.13220984110717e-30	1.76934216233364e-28	57.2224901435428
ANGPT1	-2.85863153153153	7.31404189189189	-15.6300162722124	8.13569898316104e-30	1.76934216233364e-28	57.2220618676946
SLC39A11	1.43844054054054	10.0027256756757	15.6293537991254	8.16217317015453e-30	1.77322132469071e-28	57.2188182566193
PAK7	-3.59269099099099	3.82786531531532	-15.6266369462006	8.27165455314474e-30	1.79510642680826e-28	57.2055154067414
AOC3	-3.4354018018018	11.071763963964	-15.6210495732739	8.5014706624916e-30	1.84303265787701e-28	57.1781544986591
KCNB1	-3.47104504504504	5.02254684684685	-15.6104919596038	8.95338569328139e-30	1.93895578357666e-28	57.1264444827515
PDE11A	-2.76958018018018	6.07155045045045	-15.598889311174	9.47793435341706e-30	2.04823149763844e-28	57.0696005564752
DONSON	1.17006306306306	7.5464954954955	15.5957610763847	9.62457314586736e-30	2.07773382423404e-28	57.0542718792699
SIRPA	-1.44195855855856	10.6899261261261	-15.5864624955202	1.0074053626176e-29	2.17020273814683e-28	57.0087009266597
ASXL3	-2.24688558558559	3.74938333333333	-15.5853170957925	1.01308606349624e-29	2.18015271316329e-28	57.0030867763134
SLC7A3	-3.47628018018018	3.72306981981982	-15.584059541168	1.0193600884757e-29	2.19135734203205e-28	56.996922720053
EGR2	-2.16001351351351	9.40285990990991	-15.5803381842021	1.03815587777192e-29	2.22942888814409e-28	56.9786809269525
CRY2	-1.2533018018018	10.4786716216216	-15.5791149744314	1.04440980248167e-29	2.24051549059025e-28	56.9726844881209
AKAP6	-2.00804684684685	6.82958288288288	-15.5788415636121	1.04581284365086e-29	2.24118347391984e-28	56.9713441446182
LOC338758	-1.39855315315315	5.16027837837838	-15.577494538985	1.05275296982528e-29	2.25370369869791e-28	56.9647404868048
C11orf93	-1.80608558558559	4.48364099099099	-15.5749177487849	1.06615830395239e-29	2.28002395626486e-28	56.9521074161038
FGFBP2	-3.87348018018018	4.63885900900901	-15.5718663671291	1.08225466051109e-29	2.31203831220528e-28	56.9371465655152
MYH7B	-2.04675315315315	3.51197207207207	-15.5708062888767	1.08790366017526e-29	2.32169045149668e-28	56.93194876618
PRR19	1.83611531531531	4.9391036036036	15.5694969300634	1.09492196058626e-29	2.33424172905878e-28	56.9255285028896
TLE4	-1.55367927927928	8.4905	-15.5653625108864	1.11738296222534e-29	2.37965479403384e-28	56.9052545906064
PDGFD	-1.85642792792793	9.7729472972973	-15.561140035751	1.14080040759223e-29	2.42700853553041e-28	56.8845467648852
SAMD4A	-1.80340810810811	8.86793108108108	-15.545620491508	1.23118920223355e-29	2.61388979543484e-28	56.8084176024893
GPRC5B	-1.6285018018018	9.84965540540541	-15.5429642464159	1.24736589839366e-29	2.64549812954772e-28	56.7953848379244
LOC728723	-1.50638018018018	4.13598108108108	-15.5273160006571	1.34709566501474e-29	2.85112103121162e-28	56.7185901864293
MND1	2.63645675675676	4.15462747747748	15.5210831314822	1.38901644343488e-29	2.93681849471864e-28	56.6879938739591
SGOL2	1.31912342342342	7.41626621621622	15.5170422623652	1.41689239241552e-29	2.99267498109986e-28	56.6681553126813
HOXD4	-1.99932432432433	3.92708018018018	-15.5125175194303	1.44877416159274e-29	3.05686881166484e-28	56.6459388677812
FAM162B	-2.40467837837838	4.43181666666667	-15.5068349905257	1.48983710556147e-29	3.14028293400174e-28	56.6180342406391
HIST1H2BD	2.48172162162162	7.99511306306306	15.5023714251117	1.52291022618562e-29	3.20341669504004e-28	56.59611275187
ZC3H12C	-1.65291171171171	7.7913018018018	-15.492853594995	1.59591844301276e-29	3.35012327556768e-28	56.5493607866797
PLK4	1.64255945945946	6.81767792792793	15.476230914115	1.731964558699e-29	3.63199513688361e-28	56.4676835920294
MSRB3	-1.80604684684685	10.4928522522523	-15.4741572263086	1.74973459285655e-29	3.65805001948524e-28	56.4574920098926
ERG	-1.69745765765766	9.01318018018018	-15.4721856178411	1.76679977003988e-29	3.68996940782491e-28	56.4478016432897
KIT	-3.38447027027027	10.3031072072072	-15.4719234774443	1.76908127776321e-29	3.690979535821e-28	56.4465132001898
ANKDD1A	-1.76572162162162	6.48023828828829	-15.4671499265457	1.81114903783021e-29	3.76726339885047e-28	56.4230493459118
ORC1L	2.19722342342342	5.42558198198198	15.4657259774046	1.82389144114573e-29	3.78725658156489e-28	56.4160495579462
LCN6	-2.13139459459459	1.71525585585586	-15.46566373872	1.82445044284836e-29	3.78725658156489e-28	56.4157436021878
PID1	-2.51478108108108	7.67309864864865	-15.4642407981848	1.83727776721396e-29	3.81003157180834e-28	56.4087485205051
ACSS2	-1.5113027027027	10.4481144144144	-15.4573682457887	1.90051907503431e-29	3.93720046523254e-28	56.3749601126144
C16orf86	-1.5013990990991	4.94070585585586	-15.4563988132438	1.90961415701213e-29	3.9520542987358e-28	56.3701935149419
FGFBP1	-3.90015765765766	4.02357342342342	-15.4560883504243	1.912536112998e-29	3.95411544812175e-28	56.3686669783239
DDX39	1.23998738738739	9.2956981981982	15.454845811854	1.92427544918356e-29	3.97438379997368e-28	56.3625573376183
GPR144	-3.64656036036037	2.32067297297297	-15.447353989902	1.99660777572028e-29	4.11549775457202e-28	56.3257156819804
EMCN	-2.02891711711712	9.15218108108108	-15.4467264181143	2.00278951290312e-29	4.12409916749258e-28	56.322629242558
ACCS	-1.34888918918919	7.77034369369369	-15.4420310820541	2.04965413575132e-29	4.2163726860696e-28	56.2995357839201
GABARAPL1	-1.42167297297297	10.5094554054054	-15.4416556406389	2.05344869947729e-29	4.21995013015704e-28	56.2976891062324
ADH1B	-6.48145495495495	10.6395941441441	-15.4389136990381	2.08137622448388e-29	4.27084411184792e-28	56.2842018537118
APBA1	-1.71241531531532	7.6471463963964	-15.4388163683328	2.0823745523428e-29	4.27084411184792e-28	56.283723080259
RGS2	-2.3443018018018	9.78640135135135	-15.437533639957	2.09557663504028e-29	4.2936315686005e-28	56.2774131852061
PCDH9	-3.26978018018018	5.57013333333333	-15.4369181435261	2.10194127054011e-29	4.30237829353824e-28	56.2743854148356
LOC100190939	-1.41549099099099	7.33433378378378	-15.4311773959764	2.16224789410794e-29	4.41700987721752e-28	56.2461431712207
G0S2	-4.45815945945946	8.63444279279279	-15.426005385963	2.2180675848773e-29	4.5265335504504e-28	56.2206955413317
CNKSR2	-2.70017747747748	3.74042477477477	-15.4172472071016	2.31591406550124e-29	4.72152092996429e-28	56.1775957850771
LARP6	-1.92243153153153	8.18123738738739	-15.4145255756787	2.34719483773305e-29	4.78054662883527e-28	56.1642005462932
KIAA1614	-1.66762612612613	5.70658423423423	-15.4089380233622	2.41275179229134e-29	4.90433606888526e-28	56.1366971539574
GIMAP8	-1.90165315315315	8.86764099099099	-15.4060738197445	2.44706674754282e-29	4.96916719357608e-28	56.1225973590935
HIST1H3D	3.07924144144145	3.33198918918919	15.4009832557021	2.50926986656114e-29	5.09044568779647e-28	56.0975353180867
TRPM6	-2.85988828828829	4.2703981981982	-15.3966580724318	2.56336762987642e-29	5.19505799026287e-28	56.0762390111634
EPB41L2	-1.62219279279279	11.0586135135135	-15.3849760794994	2.71541234495282e-29	5.4977727260238e-28	56.0187082128239
CABP1	-2.34968018018018	3.19420585585586	-15.3764740255983	2.83173823073744e-29	5.72764392877237e-28	55.9768276269139
TUBB3	2.43538648648648	7.78928063063063	15.369947443732	2.92442243156821e-29	5.90348009047152e-28	55.9446722855033
HSPB7	-4.31541981981982	7.61941351351351	-15.3665909723042	2.97326866378826e-29	5.9961891618441e-28	55.9281335674237
CD36	-4.24023243243243	12.0233396396396	-15.3660483647188	2.98124177805739e-29	6.0029307997728e-28	55.9254597910384
DMGDH	-2.63743873873874	5.47361036036036	-15.3659656193894	2.98245953033038e-29	6.0029307997728e-28	55.9250520485466
S1PR1	-2.01159009009009	9.79441666666667	-15.3644794769831	3.00441620022582e-29	6.0412012331671e-28	55.9177286766344
NUDT9P1	-1.29857657657658	1.99950630630631	-15.3615469124905	3.04822035816702e-29	6.1232841441457e-28	55.9032768989985
WDR34	1.24788198198198	9.80626711711712	15.3448259320746	3.31053360144452e-29	6.64371992547957e-28	55.82085590828
ACTG2	-3.79733153153154	9.82930900900901	-15.3431536502986	3.33798474729387e-29	6.69226824823664e-28	55.8126110858099
TPRN	1.66328288288288	8.28043423423423	15.3386504915105	3.41304850675378e-29	6.83608642377123e-28	55.7904075958711
MSRA	-1.29974144144144	7.41233378378378	-15.3334070226917	3.50259286014901e-29	7.00177521118395e-28	55.7645508800737
LOC401093	-1.83684054054054	6.8721490990991	-15.3282801986738	3.59242753708848e-29	7.17437133622826e-28	55.7392662273935
TMC2	-2.37435225225225	2.3143518018018	-15.3248492921646	3.65383513822473e-29	7.28991597548627e-28	55.7223438282564
NDN	-2.03685315315315	8.83626531531532	-15.3105388802499	3.92155322724018e-29	7.81645512186805e-28	55.6517450296389
C8orf30A	1.15464504504504	8.99915675675676	15.3058712753771	4.0130700796402e-29	7.99110850970061e-28	55.6287127070216
SOX7	-1.92045225225225	7.80965225225225	-15.3023806494603	4.08291006815678e-29	8.12230074605219e-28	55.6114865158499
SPARCL1	-1.84228378378378	13.2229914414414	-15.2898407069597	4.34403715514751e-29	8.62505636317006e-28	55.5495902327
ETS2	-1.33028288288289	10.6277153153153	-15.2879288796841	4.38529689272194e-29	8.6985647543557e-28	55.5401519599422
PPEF1	3.26996666666667	3.8292509009009	15.2870449651424	4.40450581948537e-29	8.72823402259022e-28	55.5357881219229
CCDC152	-1.78894054054054	6.52495315315315	-15.282613869892	4.502082707386e-29	8.90440828349081e-28	55.5139106600251
SULF1	1.85922072072072	11.5429815315315	15.2769868045979	4.62913320962188e-29	9.14688207830003e-28	55.4861250560056
KLHDC1	-1.4198018018018	6.27083513513514	-15.2662414801608	4.88184224763083e-29	9.62768696867061e-28	55.4330559135361
LOC728819	-1.65161261261261	4.34488288288288	-15.263286185628	4.95374449121284e-29	9.7601127067754e-28	55.4184578886985
C10orf10	-2.30981351351352	11.3160400900901	-15.2516441842725	5.24749939502569e-29	1.03289705253957e-27	55.3609408737231
MET	-2.33885495495496	9.62553828828829	-15.2506166219136	5.27425317114028e-29	1.03716875099148e-27	55.3558634634423
CAPZA3	-2.30785135135135	1.75398243243243	-15.249672071573	5.29896651376913e-29	1.04103141174814e-27	55.3511961243739
SEMA6A	-1.97801621621622	9.00970720720721	-15.2490223723274	5.31603284193808e-29	1.04302293152307e-27	55.347985682374
NNAT	-3.77663153153153	5.68991036036036	-15.2486298822298	5.32636953796729e-29	1.04302293152307e-27	55.3460461968389
PI16	-5.33949819819819	7.6948481981982	-15.248612007579	5.32684076878205e-29	1.04302293152307e-27	55.3459578690168
TLN2	-1.72526846846847	10.2932882882883	-15.2485139922204	5.32942550008621e-29	1.04302293152307e-27	55.3454735241648
HDAC4	-1.13298198198198	8.63501351351351	-15.2322439367703	5.77642462812336e-29	1.12835392593123e-27	55.2650590998384
DNA2	1.64798378378378	6.39129279279279	15.2277780410025	5.90558090997163e-29	1.15248646465511e-27	55.2429810701414
HBB	-4.35357027027027	8.47940135135135	-15.2273476259631	5.91818105013031e-29	1.15384859410423e-27	55.2408531056756
FAT2	-3.69185225225225	8.04176576576577	-15.2251497607785	5.98294461473931e-29	1.16536862372484e-27	55.229986560021
CCDC69	-2.86719369369369	9.75428333333333	-15.2248368112226	5.99222390453179e-29	1.16606973232263e-27	55.2284392486442
MRAP	-5.3846018018018	4.62657747747748	-15.2215059009429	6.09188954607665e-29	1.18434178391054e-27	55.2119695724381
WSCD1	-2.1556963963964	6.01790945945946	-15.2185295076869	6.18235593567861e-29	1.20079250103578e-27	55.1972517052156
EHBP1	-1.08517567567567	10.2262779279279	-15.2176590055257	6.20906878405889e-29	1.20484104098988e-27	55.1929469921856
GPR109A	-3.2298	6.89535045045045	-15.2120247760593	6.3847917061288e-29	1.23776934586236e-27	55.1650830652794
IRS2	-1.95725675675676	9.92488243243243	-15.20101922379	6.74258386124859e-29	1.30466773488627e-27	55.1106446934287
E2F2	2.28349009009009	5.97421711711712	15.1939724961709	6.98218544103178e-29	1.3497576940149e-27	55.0757809953788
BCL6	-1.26903423423424	10.6677657657658	-15.192148174417	7.04559785433312e-29	1.36073493837685e-27	55.0667542141407
MEOX1	-3.78167027027027	7.19342612612613	-15.1912300094377	7.07773134240623e-29	1.36565624492105e-27	55.0622109679526
KLB	-3.84792612612613	6.75426936936937	-15.1888682800968	7.16106415587888e-29	1.38043800112858e-27	55.0505242519088
SHISA3	-2.64463153153153	3.06879684684685	-15.1862985160499	7.25285776393306e-29	1.39682148117773e-27	55.0378073623304
IQSEC3	-2.68922432432433	4.87196081081081	-15.1844442869918	7.31982546885131e-29	1.40839753397861e-27	55.028630933263
NPAS4	-1.88796036036036	1.75719279279279	-15.1824198389132	7.3936505132639e-29	1.42127008461899e-27	55.0186116455011
KCNC4	-1.39272612612613	7.39728018018018	-15.179278228427	7.50969896153124e-29	1.44222749934739e-27	55.0030624109411
PHKG1	-2.56849099099099	4.31173558558559	-15.1772776534321	7.58455055031193e-29	1.45524133455985e-27	54.9931600704714
CYP46A1	-1.72788108108108	4.4306954954955	-15.17674599468	7.60456835667031e-29	1.4577197792945e-27	54.9905284154678
ELANE	-2.0712	1.54526666666667	-15.1754262487585	7.654488651028e-29	1.46592026124631e-27	54.983995669104
LRRC34	-1.20217207207207	5.70695720720721	-15.1748468488722	7.67650873141176e-29	1.46767122905007e-27	54.9811275736667
NCAM1	-2.69092162162162	6.81896801801802	-15.1748095258636	7.67792937165013e-29	1.46767122905007e-27	54.9809428191793
HTR1D	2.38578468468469	2.50233828828829	15.1687006235169	7.91405126560495e-29	1.51139974402669e-27	54.9507006459292
GPX3	-3.50044684684685	11.5831162162162	-15.1633205323599	8.12803885501528e-29	1.55082377038535e-27	54.924062852966
S100P	4.42945405405405	5.91618378378378	15.1592752303281	8.29275741974509e-29	1.58078282105262e-27	54.904031616223
REEP4	1.09036126126126	8.24757702702703	15.1544354373943	8.49423943860333e-29	1.61768771497705e-27	54.880063769766
RNASE7	-3.06462342342343	3.41781441441441	-15.1417486720062	9.04605156006096e-29	1.71958739377825e-27	54.8172228292986
TMEM195	-2.70959459459459	3.04164414414414	-15.1374986806927	9.23884747241518e-29	1.75461182801742e-27	54.7961672950315
AKR1C1	-4.24646936936937	8.76427972972973	-15.1297122168752	9.60284705124751e-29	1.8220559146221e-27	54.7575857259886
PFKFB1	-3.65264954954955	4.96625900900901	-15.1126718007672	1.04505230338486e-28	1.98106406172588e-27	54.6731266511814
LHX6	-2.0687990990991	7.39671576576577	-15.1069612412925	1.0751099971671e-28	2.03616312194101e-27	54.6448153004767
DUSP1	-2.09373873873874	12.3478567567568	-15.1024171366135	1.09964747203113e-28	2.08071544707826e-27	54.6222841997667
CC2D2A	-1.07988288288288	8.43214144144144	-15.1020556067431	1.10162367564496e-28	2.08253536473215e-27	54.6204915179817
ABLIM1	-1.42137387387387	11.9729914414414	-15.0983870865891	1.12187956065722e-28	2.11692898715925e-27	54.6022999383596
PIK3R1	-1.45497387387387	12.1553445945946	-15.0906715563001	1.16571075206262e-28	2.1976163213816e-27	54.5640348150631
LPAR6	-1.22392522522522	9.73002117117117	-15.0896798302976	1.1714680590049e-28	2.20644396801565e-27	54.5591158554977
DLEC1	-1.98953963963964	3.77489864864865	-15.0773285246531	1.24561134995618e-28	2.3439414312191e-27	54.4978438449566
C20orf103	3.24202792792793	6.23679864864865	15.0768933704799	1.24830781355424e-28	2.34686441504291e-27	54.4956848219643
PPP2R2B	-2.10631081081081	4.39689414414414	-15.0697121913038	1.29366311607114e-28	2.42768773061613e-27	54.4600521424364
KIAA1524	1.7955036036036	6.67442297297297	15.0603835052117	1.35506352785829e-28	2.54058942711695e-27	54.4137547179811
NVL	1.15866756756757	9.24920135135135	15.0446581900804	1.4652673165154e-28	2.74470237299828e-27	54.3356886178472
ADAM19	1.69585495495496	7.85665810810811	15.0393787054235	1.50425047419517e-28	2.81515608342998e-27	54.3094729558278
SLC12A4	-1.12223693693694	9.92495810810811	-15.0263543499085	1.60493625028734e-28	3.00085074848808e-27	54.2447858156581
NGFR	-3.04613783783784	8.39782387387387	-15.0255241479859	1.61157911852515e-28	3.01052950894643e-27	54.2406618471256
PTCH1	-1.83196666666667	7.87089324324324	-15.0165162402494	1.68545648076169e-28	3.14567468636705e-27	54.1959106008342
DOPEY2	1.2943009009009	10.1578702702703	15.0119549486745	1.72415361739493e-28	3.21497491054659e-27	54.1732465565007
SH3TC2	-2.0742963963964	5.74485810810811	-15.0106083778386	1.73574742133924e-28	3.23365649365649e-27	54.1665552868366
LOC257358	-1.76267027027027	2.13168108108108	-15.0066966434608	1.76987313402182e-28	3.2912586450605e-27	54.1471162314396
ZWILCH	1.12256936936937	8.30398828828829	14.9992106536177	1.83707123534949e-28	3.41312872956788e-27	54.1099102822516
ASPRV1	-1.13111711711712	5.87281711711712	-14.9962904292228	1.86397443729396e-28	3.45998148260805e-27	54.0953947916991
NPR2	-1.82221081081081	8.04773783783784	-14.9947037915113	1.87875727595494e-28	3.48427162378996e-27	54.087507717566
SNRNP25	1.0876945945946	8.80723648648649	14.9811871695053	2.00956583609681e-28	3.72350059702775e-27	54.0203057169659
CDC7	1.65353423423423	6.83858783783784	14.9756565992418	2.06569166613301e-28	3.82404417544732e-27	53.9928027484447
CASQ2	-3.10075765765766	5.91277522522523	-14.9715575499093	2.10830383580157e-28	3.89941240982039e-27	53.9724163218537
FAM166B	-2.34493963963964	3.71529504504504	-14.9709879542609	2.11429461344857e-28	3.90697285455437e-27	53.9695833123206
SLC25A34	-1.86686576576577	4.31837072072072	-14.967478840981	2.15158114972964e-28	3.97229865143431e-27	53.9521291420586
STXBP6	-2.67826936936937	4.19308783783784	-14.9664654915356	2.16247105007283e-28	3.98881677070937e-27	53.9470885248132
MARCH4	2.40064684684685	1.67897567567568	14.9636097898749	2.19345850861416e-28	4.04234319406182e-27	53.9328830188136
UBE2Q2P1	-1.67722882882883	4.27247567567568	-14.9592312061645	2.24183953926475e-28	4.12779961803636e-27	53.9111002155312
ATP1B2	-1.87876126126126	6.09013558558559	-14.9533785530893	2.30818680991355e-28	4.24615369243057e-27	53.8819807016318
OVCH2	-2.76896666666667	2.13316801801802	-14.9513538584152	2.33159566055153e-28	4.28537680493491e-27	53.8719060438371
KLF11	-1.15155855855856	9.78964054054054	-14.9489829054275	2.35931119945884e-28	4.33243818648389e-27	53.8601078454009
CXCL12	-2.01738108108108	12.0776121621622	-14.947579491124	2.37587227222654e-28	4.35117375100899e-27	53.8531239531427
MUSTN1	-2.44049369369369	5.51653963963964	-14.9462816589685	2.39129134018408e-28	4.37550902085376e-27	53.8466652745792
NCALD	-2.20887207207207	9.69776756756757	-14.9428955145133	2.43199587426042e-28	4.44602629550903e-27	53.8298131740472
EDA	-1.58298198198198	6.46008108108108	-14.9364030815475	2.51199797723743e-28	4.58819559365521e-27	53.797498081432
RPS6KA3	-1.19703423423423	10.142109009009	-14.9347866239692	2.53232432069288e-28	4.62121051589554e-27	53.7894516604411
HIST2H2AA3	2.30287747747748	8.1865981981982	14.9328506901751	2.55688552850228e-28	4.66188809059963e-27	53.779814553447
C16orf88	1.06419369369369	8.75862477477478	14.9207936632082	2.71533287685211e-28	4.94182656677055e-27	53.7197848425265
PRKCA	-1.67821621621622	7.91141351351351	-14.9206231114516	2.71764354305112e-28	4.94182656677055e-27	53.7189355775561
ALDH3A1	-3.40342432432433	3.89822657657658	-14.9151446039171	2.79292764537941e-28	5.07423049200348e-27	53.6916534999763
NLRP1	-1.53916846846847	8.34868693693694	-14.9104348835825	2.85932007842208e-28	5.1856750185517e-27	53.6681971157873
PPARA	-1.54198018018018	8.91306756756757	-14.908253198241	2.89061018385533e-28	5.23779585830097e-27	53.6573305481715
CCDC85A	-2.40094234234234	6.59148378378378	-14.9054779406761	2.93091103128563e-28	5.30613787233632e-27	53.6435067224491
SOD3	-2.88572702702703	9.00147702702703	-14.9028208747888	2.97002440161535e-28	5.3722115387809e-27	53.6302707967706
MGAT3	-2.31295765765766	7.01538693693694	-14.8970689947587	3.05650074028875e-28	5.5237641019479e-27	53.6016155827365
EPHB6	-2.32261531531532	7.02287882882883	-14.8944736761331	3.09634377772694e-28	5.58593477651441e-27	53.5886847635843
RXRG	-2.86436936936937	2.96013873873874	-14.8771151539292	3.37658579061619e-28	6.08081634046934e-27	53.5021785590768
PACSIN1	2.18853423423423	4.75962297297297	14.8730867186228	3.44518456641478e-28	6.1989166650741e-27	53.4820979409661
FHL5	-2.44235675675676	5.97816936936937	-14.8715393113923	3.47190546793266e-28	6.23606467687293e-27	53.4743840594628
STRBP	1.2347	9.77972477477477	14.8710599491927	3.48022534282035e-28	6.24554425595296e-27	53.4719943661017
LRRC59	1.13494684684685	11.4377094594595	14.8439065528135	3.98571980447337e-28	7.13398671193011e-27	53.3365878867635
GRASP	-1.73291171171171	6.93692432432432	-14.8381727320443	4.10155810037959e-28	7.33492925094015e-27	53.3079841938951
CRYBG3	-1.82914144144144	8.85879594594595	-14.8270396712041	4.33622385547096e-28	7.73437669442388e-27	53.2524352396266
CTXN1	2.29958648648649	6.82246981981982	14.8264820705261	4.34832557155563e-28	7.74922951250321e-27	53.2496526939429
NAT8L	-3.17777477477478	6.61099279279279	-14.8234424465668	4.41489420555049e-28	7.86103885862546e-27	53.2344837056699
C3orf55	-2.93501621621622	5.15523783783784	-14.8215624574029	4.4565779370902e-28	7.92838345307295e-27	53.2251012533206
RNF112	-1.67165945945946	3.26818198198198	-14.8203498909319	4.48367286211468e-28	7.96967998781076e-27	53.21904949151
PGA3	-2.97107567567568	2.12493243243243	-14.806975791559	4.79372520729574e-28	8.51342374617487e-27	53.1522900488785
SEMA3D	-2.60273333333333	7.28055765765766	-14.8061302136197	4.81403715037158e-28	8.54210740683911e-27	53.1480684999014
HIST1H2BO	1.96906846846847	1.34017837837838	14.8047220224198	4.84805590292697e-28	8.59504211460197e-27	53.1410379238959
CAMK2N2	2.18931531531531	3.39758288288288	14.7716193171944	5.72117471288603e-28	1.01167714776529e-26	52.9757038317083
PNRC1	-1.07078648648649	10.9583274774775	-14.7703830078176	5.75668161792466e-28	1.01707980736655e-26	52.9695265893682
C1orf183	-1.64447297297297	5.94490495495496	-14.7697869387077	5.77387977874383e-28	1.01924120255899e-26	52.9665482575952
PRR11	2.52704054054054	5.32675900900901	14.7695755154377	5.77999228794273e-28	1.01944365697134e-26	52.9654918458956
MICAL3	-1.08392792792793	9.96193063063063	-14.7572343839309	6.14828708564365e-28	1.08347067698081e-26	52.9038185875201
C11orf92	-2.5872027027027	5.57100135135135	-14.7566271805139	6.16700437615419e-28	1.08583704839147e-26	52.9007837215116
NLGN1	-2.89570540540541	4.18131486486486	-14.7564473749561	6.17255793160494e-28	1.08588358471165e-26	52.8998850266097
GNAI1	-2.34541351351352	9.00439234234234	-14.7514572786266	6.32870501038498e-28	1.11239994745894e-26	52.874942330715
PPP1R15A	-1.47965675675676	10.5084364864865	-14.7469654369197	6.47265189273137e-28	1.13672834352246e-26	52.8524877328229
CD302	-1.5960972972973	10.3421261261261	-14.7454300135374	6.52260708183574e-28	1.14354503322022e-26	52.8448116711432
SPG20	-1.08267837837838	10.3703112612613	-14.7434841703836	6.58647213772783e-28	1.15375659545693e-26	52.8350834115536
KIF22	1.14613153153153	9.7917027027027	14.7429561960197	6.60390901698249e-28	1.15582482624595e-26	52.8324437257037
CLIC5	-2.1796963963964	7.83705630630631	-14.7414795360688	6.65292378450337e-28	1.16242149187961e-26	52.8250607795757
EGFR	-2.85865675675676	9.2439481981982	-14.7345382939899	6.88826617284604e-28	1.20251789565076e-26	52.7903529458206
PRKD1	-1.64552612612613	7.50040720720721	-14.7315153214069	6.99335699674305e-28	1.21982684063836e-26	52.7752356827677
ST7OT1	-1.38722162162162	5.2018045045045	-14.7253848797049	7.21144727157323e-28	1.25679976642953e-26	52.7445754542989
PTX3	-2.94681801801802	5.97867027027027	-14.7221387790185	7.32968055671108e-28	1.27632181364952e-26	52.7283389949327
CADM3	-3.61783513513513	6.6043518018018	-14.7184815194446	7.46522408553927e-28	1.29882246166204e-26	52.7100445694652
IRX1	-3.49090900900901	6.88600135135135	-14.7071772602327	7.90030451879744e-28	1.37170033710144e-26	52.653488663223
MOBKL2B	-1.87656666666667	8.50074189189189	-14.7070365104335	7.90587928549455e-28	1.37170033710144e-26	52.6527843929643
LEF1	2.02304594594594	7.58180135135135	14.7069116245992	7.91082902643987e-28	1.37170033710144e-26	52.6521594994224
CCDC3	-2.54612972972973	9.43252342342342	-14.7034404879721	8.04965720073591e-28	1.39421992441235e-26	52.6347902097624
CXCL10	2.84591171171171	7.37406846846847	14.7033258023801	8.0542855837947e-28	1.39421992441235e-26	52.6342163092
GABRE	-3.70284234234234	7.02661396396396	-14.7008183487154	8.15615009379296e-28	1.41066353349258e-26	52.6216683396429
MMRN2	-1.8859	10.279877027027	-14.6964925284598	8.33493673080168e-28	1.44037248386665e-26	52.6000191209565
PDZD2	-2.41391801801802	9.85882387387387	-14.6953701781269	8.38196336692639e-28	1.44728097496214e-26	52.5944018073197
BMP3	-3.32904234234234	3.26973468468468	-14.6922221911315	8.51529148440675e-28	1.46906667373841e-26	52.5786455194166
WSCD2	-2.79878198198198	4.86534684684685	-14.6917533868979	8.53532839639119e-28	1.47128708629648e-26	52.5762989680274
AKAP2	-1.65024684684685	9.93286216216216	-14.690895549164	8.57211547952625e-28	1.47638868116337e-26	52.5720050857573
KLF10	-1.15856306306306	11.1476779279279	-14.6888569486628	8.66017803550813e-28	1.49030557476096e-26	52.5618005987467
OLR1	2.62081711711712	7.04701756756757	14.6879333103344	8.70037553318697e-28	1.49596909293407e-26	52.5571770506705
AOC2	-2.37665315315315	4.76718153153153	-14.6837969664131	8.88270418779338e-28	1.52604114623764e-26	52.5364701723971
GPRC5A	2.47255405405406	10.2634418918919	14.6798494393965	9.06028827422499e-28	1.55394919189506e-26	52.5167067424354
BLM	1.87221171171171	6.40400405405405	14.6793987316119	9.08078939435985e-28	1.55616532776467e-26	52.5144501475584
MID1	-2.07478108108108	8.50628513513514	-14.6773174779466	9.17606439420984e-28	1.57118100094352e-26	52.5040294730516
EFEMP1	-2.20547207207207	11.7568792792793	-14.6757793690614	9.24712013528342e-28	1.58202813647807e-26	52.4963279708866
KDM5B	1.04559459459459	11.4106216216216	14.6684275716807	9.59445980895395e-28	1.6387209640418e-26	52.4595129570928
GRM4	3.5824963963964	3.30384189189189	14.6616149323385	9.92801644375134e-28	1.69428244048392e-26	52.4253924538502
ACADVL	-1.02621081081081	12.0276126126126	-14.6602771478637	9.99487206635529e-28	1.70427511231125e-26	52.4186916697606
CCNE1	1.84044594594595	5.36530765765766	14.6523658837733	1.03995849153716e-27	1.7718130980297e-26	52.379061120955
EVC2	-1.65367747747748	6.81161261261261	-14.645868067684	1.07442752107628e-27	1.82902131075423e-26	52.346505854033
KLHL10	-1.37967657657658	1.84088243243243	-14.6409117309549	1.10148902816393e-27	1.87043587660922e-26	52.3216705223178
ARHGEF4	-2.25503153153153	6.75629504504504	-14.6341221881844	1.13967468607882e-27	1.93367944671059e-26	52.2876448769516
PENK	-3.56407657657658	4.1257454954955	-14.6303891852594	1.16123345767694e-27	1.96700683878776e-26	52.2689348282226
FOS	-2.73030900900901	12.9221247747748	-14.6216268745735	1.21346054272018e-27	2.05377946760472e-26	52.2250114789806
C20orf160	-1.79132252252252	6.7610036036036	-14.6167892444105	1.24329919631415e-27	2.10254798190523e-26	52.2007579493315
LMO2	-1.40715135135135	8.52034054054054	-14.6157969773162	1.24951003306987e-27	2.1113120147263e-26	52.1957828823492
SEC31B	-1.74324594594595	6.49534009009009	-14.6123758083182	1.27116388664489e-27	2.14437096079043e-26	52.1786288548633
ASTN1	-2.82311801801802	4.61266261261261	-14.595882079981	1.38096740679786e-27	2.32387384111148e-26	52.0959096921106
CDC14C	-1.58408918918919	2.91417342342342	-14.5929675601027	1.40133821927584e-27	2.35622224748018e-26	52.0812896876613
NFAT5	-1.01776936936937	10.879809009009	-14.5909198650131	1.41583069199504e-27	2.37669698337353e-26	52.0710173431213
CYP7A1	-1.19493063063063	1.26492027027027	-14.5819429046254	1.48116244829432e-27	2.48028263160541e-26	52.0259785798821
PRDM5	-1.48597837837838	5.67288648648649	-14.5792462927043	1.50137284008314e-27	2.50865365002566e-26	52.0124475287839
PCK1	-5.50621801801801	6.19116666666667	-14.5767067832352	1.52065898747735e-27	2.53814057015529e-26	51.9997040501329
FOXP3	2.09143513513513	4.85280585585586	14.5737661866846	1.54330228368509e-27	2.5738420701913e-26	51.9849469903315
GPR68	1.6166972972973	6.9959018018018	14.5691475549219	1.57955251391265e-27	2.63216015508334e-26	51.9617669651157
EGR3	-2.67469279279279	9.48507792792793	-14.5554470239054	1.69219401586704e-27	2.81301563933202e-26	51.892992764827
TFR2	2.59363333333333	3.57848423423423	14.5495332730443	1.74327558470772e-27	2.89558638786809e-26	51.8633003959074
ZFP106	-1.30833693693694	11.3495495495496	-14.5431271473001	1.80035939776677e-27	2.98557176382486e-26	51.8311315073745
DTX1	-2.47395405405405	7.40209864864865	-14.5379106300726	1.84822704688118e-27	3.06247790738262e-26	51.8049329940201
MAP7D3	-1.90852252252252	7.9508036036036	-14.5298636326694	1.92458690264438e-27	3.18386535949147e-26	51.7645132985676
GFRA2	-2.81007657657658	4.74531036036036	-14.5144407496215	2.07990881851217e-27	3.43251833151566e-26	51.6870249526992
TRPC1	-1.40325405405405	7.04898558558559	-14.5120985482408	2.10457392639716e-27	3.47043395252479e-26	51.6752548711899
ZNF677	-1.78066126126126	5.64493333333333	-14.504589316299	2.18565001098567e-27	3.59834761231242e-26	51.6375152517163
KLF6	-1.32125765765766	12.3906153153153	-14.502310670811	2.21086718426946e-27	3.63694737925096e-26	51.6260620952448
STMN1	1.37581081081081	10.9418054054054	14.5000358298846	2.23633374796534e-27	3.67589526386936e-26	51.6146274932028
MASP2	-1.69349279279279	4.55570495495495	-14.498471059031	2.2540219968405e-27	3.70200572761084e-26	51.6067617643719
LOC100133545	-1.93492522522523	2.28947162162162	-14.4964794236802	2.27673893787426e-27	3.7363269699887e-26	51.5967499012808
MCM4	1.55845405405405	10.1652342342342	14.4957660968636	2.28493107737012e-27	3.74677595993679e-26	51.5931639330034
CENPK	2.0741945945946	5.23646846846847	14.4942125097488	2.30287571491534e-27	3.77318742435849e-26	51.5853536954788
FGF17	-1.47771981981982	1.27111486486486	-14.4911045023711	2.33920056230254e-27	3.82964812951126e-26	51.5697282376854
PTPRZ1	-4.08753873873874	5.59577477477477	-14.4779185602566	2.49982258537785e-27	4.07959917947593e-26	51.5034243513765
SLC27A6	-3.3994936936937	5.79713513513514	-14.4662127480506	2.65167554026354e-27	4.31712124041321e-26	51.4445471682307
PNPLA7	-1.8543981981982	8.03008468468468	-14.4613209427849	2.71784774312371e-27	4.42134819067589e-26	51.4199382243215
FLRT2	-1.99376846846847	8.82188603603604	-14.4609481220873	2.7229584477271e-27	4.42615494313835e-26	51.4180625878771
AKAP7	-1.13778108108108	7.34982387387387	-14.459877136124	2.73769350056431e-27	4.44658604166023e-26	51.4126744433685
BRIP1	2.11713423423423	5.90120045045045	14.4580834921886	2.76255076308169e-27	4.48341242419502e-26	51.4036503164362
LOC148709	1.86141621621622	2.62758648648649	14.4548161304982	2.80841561010396e-27	4.55424743091898e-26	51.3872107624986
MYCT1	-1.80451441441441	8.45422837837838	-14.4545955332258	2.81153961333529e-27	4.55571493778797e-26	51.3861007972258
TRIM11	1.06000990990991	8.81109684684685	14.4418842939793	2.99757210472708e-27	4.84950002443239e-26	51.3221334939418
PACRG	-2.26874684684685	3.40627432432432	-14.4386370295232	3.04704782441956e-27	4.92566077443572e-26	51.3057893228633
LOC201651	-1.63541531531532	1.66409054054054	-14.4366266648818	3.07808819214789e-27	4.97192372815076e-26	51.295670155064
MATN3	2.52915405405405	7.22918693693694	14.4320785236972	3.14948931172048e-27	5.07926280986814e-26	51.2727754675295
COX7A1	-2.42070720720721	7.6631509009009	-14.4316912936113	3.15564472974668e-27	5.08519515711926e-26	51.2708261029869
ST6GALNAC3	-1.84671261261261	6.27938783783784	-14.4246003941071	3.27052267455458e-27	5.26618278498867e-26	51.2351267442551
C5orf53	-1.0359009009009	8.51191171171171	-14.4206621592972	3.33612970263155e-27	5.36761307171047e-26	51.2152972128053
HIST1H2BK	1.69478648648649	9.68029414414414	14.414742553897	3.43723951046811e-27	5.5259614056312e-26	51.1854880463149
A2M	-1.39715135135135	14.2250459459459	-14.4132390241786	3.4634070401715e-27	5.56367343777159e-26	51.177916163489
FGFR1	-1.3906981981982	11.5644563063063	-14.4108665535335	3.50510520966476e-27	5.6262556649271e-26	51.1659677326296
CYP39A1	-2.50793423423423	6.0862545045045	-14.4093157086263	3.53263475872231e-27	5.66601496848196e-26	51.1581569100713
RNF180	-1.57912972972973	7.37647657657658	-14.4069908402469	3.57431156163584e-27	5.72838535209865e-26	51.146447232883
RGMA	-2.37421981981982	8.47858198198198	-14.4065255490549	3.58271173328903e-27	5.73736910174913e-26	51.1441036277213
ANK2	-2.36557027027027	8.87242387387387	-14.4053887975148	3.60331765212564e-27	5.76586994529535e-26	51.1383778739934
GPR12	-3.21235585585586	3.57362747747748	-14.4044218168856	3.62093979258919e-27	5.78955560294829e-26	51.1335071363943
CDT1	2.23997297297297	6.41356126126126	14.4006330814841	3.69082319714885e-27	5.89670040758489e-26	51.1144220782563
SOCS2	-2.01434144144144	8.71581036036036	-14.3950839519541	3.79562949194374e-27	6.05943028535031e-26	51.0864665473149
NFKBIL2	1.75536936936937	7.20677837837838	14.3900022082569	3.89422837789959e-27	6.20718234458685e-26	51.0608626943177
ITGA9	-1.48770540540541	7.88257792792793	-14.3882978255478	3.92787057501157e-27	6.25594902288499e-26	51.0522747071744
HELLS	2.05210720720721	6.21143738738739	14.3869454380845	3.9547724320403e-27	6.29391302556491e-26	51.0454601180618
SKAP2	-1.23871171171171	9.78334684684685	-14.3781519419281	4.13426466604066e-27	6.56938495308164e-26	51.0011454535441
CDH4	-2.19287747747748	2.35802252252252	-14.3765105427994	4.16866403721432e-27	6.61892286805955e-26	50.992872725338
PLA2G4A	-2.43484864864865	7.22327027027027	-14.3763037565663	4.17301806665436e-27	6.62071568071206e-26	50.9918304923967
C11orf82	1.7089981981982	6.54105765765766	14.3745310715288	4.21053108550016e-27	6.67507360504388e-26	50.9828957100129
FBXL6	1.23527387387387	7.96281171171171	14.3681744846402	4.34785368716376e-27	6.88745649671852e-26	50.9508541047885
GALE	1.40653513513514	8.51361621621622	14.36466083386	4.42568090600926e-27	7.00533762531767e-26	50.9331409941146
SLC16A11	-2.20900810810811	3.96391306306306	-14.3644242042215	4.43097224995457e-27	7.00830972970472e-26	50.931948042478
RELT	1.28726846846847	6.47871081081081	14.3636333432073	4.44870306709064e-27	7.03093717993617e-26	50.9279609285428
AKAP12	-2.41476396396396	10.5107702702703	-14.3608318480512	4.51208679906674e-27	7.12562630652616e-26	50.9138366891674
LGALS12	-4.73823423423424	6.42439099099099	-14.3559855941958	4.62388214971328e-27	7.29656422241458e-26	50.8894014315187
TCF7L2	-1.20616756756757	9.73629189189189	-14.3536711406988	4.67825024900487e-27	7.37668798863824e-26	50.8777308496092
SASH1	-1.40265405405405	10.9424765765766	-14.3452324103398	4.8819769365627e-27	7.68022885115956e-26	50.8351738387816
CKAP2	1.30294324324324	8.88498603603604	14.3356676318196	5.12368356477541e-27	8.05430502181004e-26	50.7869288201488
PVRL2	1.19200900900901	11.451054954955	14.333738618705	5.1738683079576e-27	8.12697141257609e-26	50.7771976283406
CLEC1A	-1.71180900900901	6.34568918918919	-14.3302124200486	5.26688448706141e-27	8.26675370943201e-26	50.759408162639
FEZ1	-1.63643513513514	7.25146711711712	-14.3299068848929	5.27502270918902e-27	8.27320215581746e-26	50.7578666926768
CUTC	-1.00965405405405	8.19469369369369	-14.3293207452997	5.29067046780046e-27	8.291409519385e-26	50.7549095037865
PIK3R2	1.07005945945946	10.4507513513514	14.3253418581504	5.39813141832031e-27	8.45336674432617e-26	50.7348342628763
OLFML2A	-1.1996018018018	10.3025216216216	-14.3240872437574	5.43246825959048e-27	8.50065345803297e-26	50.7285038267038
CSRP1	-1.4362936936937	13.0028864864865	-14.3229410717268	5.46402889240706e-27	8.5435272780744e-26	50.7227204126676
MYL9	-1.67321081081081	12.6712054054054	-14.3200505714553	5.54444096064831e-27	8.6626615618044e-26	50.708134749917
FZD4	-2.26922342342342	11.0850171171171	-14.3167028710282	5.63905856604806e-27	8.80379257497846e-26	50.6912409016082
ECSCR	-1.87380990990991	7.0212472972973	-14.3160195551666	5.6585698165469e-27	8.82754090681671e-26	50.6877924658453
OSBPL1A	-1.05016486486487	10.8208346846847	-14.3076001349873	5.90461400641109e-27	9.19739951074505e-26	50.6452987331989
TPPP	-2.19764594594595	7.84346351351351	-14.3029116731588	6.04625516887869e-27	9.40375898614239e-26	50.6216322566563
SFXN1	1.04992252252252	9.12312072072072	14.2982255363663	6.19123596602389e-27	9.61468036176025e-26	50.5979751606901
PCCA	-1.12827567567568	8.89593603603604	-14.29314004428	6.35252528207e-27	9.85769796227491e-26	50.5722993300603
RIMS3	-2.02988918918919	7.46016711711712	-14.2919047882573	6.392334965264e-27	9.91198163420468e-26	50.566062303061
L3MBTL4	-2.25821711711712	6.33320855855856	-14.2762397005804	6.9194663203119e-27	1.0713170705581e-25	50.4869523244119
TMEM8A	1.06000630630631	9.67216981981982	14.2710585404761	7.10325006277587e-27	1.09894290722523e-25	50.4607812651838
FBLN5	-2.02331981981982	10.7070040540541	-14.2669421307768	7.25275386049764e-27	1.12122768641579e-25	50.4399864253642
C14orf49	-2.57998648648649	6.24569684684685	-14.2621174404273	7.43200910566239e-27	1.14721163112217e-25	50.4156112658861
ROBLD3	1.09616666666667	9.38748513513513	14.2616773722781	7.44857905642378e-27	1.14890554491645e-25	50.4133878428145
TRIB3	1.55435855855856	8.90427747747748	14.2587602219186	7.55936097149082e-27	1.16511772330861e-25	50.3986485590509
MCM2	1.51517207207207	9.27642207207207	14.2535453683527	7.76153975259549e-27	1.19538192888811e-25	50.3722975678145
ELMOD3	-1.42576666666667	9.08056621621622	-14.2497908020902	7.91045760824407e-27	1.21740400822527e-25	50.353323707473
NOTCH4	-1.57428018018018	9.43678783783784	-14.2495263970177	7.92105225051059e-27	1.21812136856167e-25	50.3519874685724
SC65	1.35013693693694	8.65813063063063	14.2401329852525	8.30683448103786e-27	1.27584461200941e-25	50.3045106202616
KIAA1045	-2.32975225225225	3.84062297297297	-14.2400853764472	8.30883704947187e-27	1.27584461200941e-25	50.3042699685347
CNTFR	-4.1242036036036	6.78125405405405	-14.231825123683	8.66373049560133e-27	1.32835240533753e-25	50.2625126116866
WBSCR28	1.78001081081081	1.13123693693694	14.2293325148247	8.77378372264133e-27	1.34422223750617e-25	50.2499105120796
ADIPOQ	-6.3482	10.3097432432432	-14.2238526457744	9.02069103150631e-27	1.38102003636707e-25	50.2222031399749
RUNX1T1	-1.90735495495495	6.10916306306306	-14.2173681833953	9.32189232416243e-27	1.42606892261591e-25	50.1894122131245
PLCXD3	-3.11534684684685	5.14708693693694	-14.2153049593472	9.41983062456606e-27	1.43997857574342e-25	50.178977871276
SLC27A1	-1.04299189189189	9.71188693693694	-14.2139807480734	9.48323277517783e-27	1.44859203031548e-25	50.172280700399
CXCL11	2.9775009009009	5.47666936936937	14.208148782398	9.76760152840622e-27	1.49092088757011e-25	50.1427834429252
SEMA6D	-2.20236486486486	8.07507252252252	-14.2054895196361	9.90009547813091e-27	1.50890096634022e-25	50.1293320712922
FAM124A	-1.43428738738739	5.18536441441441	-14.2025948052678	1.00463728783497e-26	1.53005960825311e-25	50.1146888611303
EMP1	-1.60457207207207	12.516586036036	-14.2015191806453	1.01012783403088e-26	1.53728127743913e-25	50.1092474772607
SLC6A16	-1.92341981981982	4.20457117117117	-14.1814085908691	1.11851561453224e-26	1.69845603301382e-25	50.0074892233682
COX6C	1.7413036036036	11.5666472972973	14.180110038556	1.12590295095778e-26	1.70841002092854e-25	50.0009171652607
LHCGR	-2.97732522522523	1.89414099099099	-14.1763808199539	1.14739162932959e-26	1.73973043944877e-25	49.9820423563815
FIGNL2	-1.33113693693694	4.56818738738739	-14.1751426276405	1.15461708733738e-26	1.74939400760416e-25	49.975775130897
MPZ	-2.34005585585586	4.6275990990991	-14.1736585679363	1.16333752748301e-26	1.76113206538895e-25	49.968263211595
MRGPRX3	-2.85203333333333	2.89841036036036	-14.1735327313763	1.16407998671837e-26	1.76113206538895e-25	49.9676262493875
NUDT7	-1.54928198198198	6.45083288288288	-14.1546699356292	1.28093139573132e-26	1.93364129076207e-25	49.8721272642509
PDE7B	-1.66938288288289	6.80118333333333	-14.1435565486336	1.35521892744854e-26	2.0427786035623e-25	49.8158446229798
FAT4	-1.76718828828829	8.68089864864865	-14.1428917277539	1.3597976521912e-26	2.04817650766584e-25	49.8124772922296
ALS2CL	-1.51561261261261	7.57505675675676	-14.1390514899799	1.38655163248382e-26	2.08694318291004e-25	49.7930255040001
PTCHD1	-3.49631441441442	5.06888873873874	-14.1364848419962	1.40472689393038e-26	2.11275041262935e-25	49.7800239107757
TK2	-1.08668918918919	9.96523288288288	-14.1302908376255	1.44958009860559e-26	2.17702117222917e-25	49.7486447594961
WDR67	1.05346036036036	7.16481756756757	14.1260945226952	1.48078171012986e-26	2.22225500796535e-25	49.7273837206343
GINS2	1.98603963963964	7.20013963963964	14.1230387817118	1.50392614705077e-26	2.25533994148665e-25	49.7119003491616
CGB7	-1.85795675675676	1.97082792792793	-14.121427841069	1.51627341398847e-26	2.27219658315206e-25	49.7037373548611
LOC158376	-2.33261261261261	5.16248738738739	-14.1204189444373	1.52405801906521e-26	2.28219628967242e-25	49.6986249129057
LOC441869	-1.59918738738739	7.30254504504505	-14.1033411962971	1.6620888736546e-26	2.48164978735483e-25	49.612069655242
HBA2	-4.02382162162162	8.0329990990991	-14.1022685788895	1.67116594917924e-26	2.49338931225653e-25	49.6066322835579
SLC16A3	1.85552072072072	7.97783693693694	14.1006853755245	1.68465491903042e-26	2.51168957790083e-25	49.5986064015014
MRPS34	1.05444774774775	9.5275463963964	14.0908611009515	1.77083708366524e-26	2.63826453756513e-25	49.5487974277829
SCN2A	-3.03466846846847	5.63829189189189	-14.088043984461	1.79635693714571e-26	2.67240637098561e-25	49.5345128168376
ATF3	-2.28863153153154	10.3022427927928	-14.0847258539937	1.8268894620212e-26	2.71414596454374e-25	49.5176866778591
PCDHGA3	-1.86071441441441	4.8209490990991	-14.0847077114561	1.82705782903042e-26	2.71414596454374e-25	49.5175946744458
FXYD6	-1.46147837837838	9.30309324324324	-14.0838122862426	1.83538697472677e-26	2.72454769277951e-25	49.5130538019525
SLC25A22	1.1910018018018	8.40312522522522	14.080423412565	1.86725657649663e-26	2.76985386672513e-25	49.4958674188091
PCDH11X	-2.72845945945946	2.95486306306306	-14.0776402007819	1.89384557528951e-26	2.80524167826072e-25	49.4817517032322
C2orf71	-1.86616396396397	1.86977657657658	-14.0696953955638	1.97185527151007e-26	2.91868700245867e-25	49.4414533105299
PPP1R16B	-2.28079009009009	8.30670045045045	-14.0653144215258	2.01624373223528e-26	2.98223946850075e-25	49.4192289100649
FANCA	1.95164864864865	6.55434144144144	14.0583714357969	2.08865495473547e-26	3.08711923835271e-25	49.3840035016208
MYOCD	-2.40715405405405	4.19951576576577	-14.0580536945782	2.09203059175864e-26	3.08988403228812e-25	49.3823913138934
GYG2	-3.41861621621622	9.52040810810811	-14.050843988772	2.17011525848668e-26	3.20290914857883e-25	49.3458071572959
WDHD1	1.2218963963964	7.56852207207207	14.0446097601433	2.23999062547625e-26	3.3012927165131e-25	49.3141685086657
HCN2	2.46062522522523	2.53851351351351	14.0373045634667	2.32474992568535e-26	3.42129863615199e-25	49.2770895809064
LGR4	-1.69816396396396	9.75883603603604	-14.0346438341833	2.35641509613018e-26	3.46541561056967e-25	49.2635831653399
NUP210	2.00924324324324	10.1457432432432	14.0267663938754	2.45272599620388e-26	3.59931842044787e-25	49.2235913428559
AOX1	-2.91811351351351	8.27236036036036	-14.0260173621196	2.46208707889327e-26	3.61047483783421e-25	49.2197883590686
B4GALT6	-1.33536576576577	6.65364684684685	-14.0155214016977	2.59709807459483e-26	3.80574043336415e-25	49.1664921729118
MAGI1	-1.09920360360361	9.86503513513514	-14.0130054218796	2.6305510800373e-26	3.84926683344018e-25	49.1537148882423
FAM189A2	-2.96428198198198	8.06726081081081	-14.0008322350161	2.7986217827436e-26	4.08937403556769e-25	49.0918847102481
OGN	-3.31005585585585	9.45907567567568	-14.0002006762489	2.80762993605471e-26	4.09961896068301e-25	49.0886764735239
TUBB2B	-3.10566576576577	6.07812837837838	-13.9979903619038	2.8393863100655e-26	4.14304200040119e-25	49.0774480394441
CCR8	2.22800630630631	2.16721936936937	13.9969292827252	2.85475908354739e-26	4.1625144875872e-25	49.0720575605997
MT1L	-2.08202072072072	5.12706351351351	-13.9938351689018	2.90006498273106e-26	4.22257688620344e-25	49.0563382271668
RASL12	-1.53496126126126	7.8352536036036	-13.9933281623816	2.90755741890473e-26	4.2304857413263e-25	49.0537623376681
FAM13AOS	-1.49772522522522	5.23547972972973	-13.9911503545087	2.9399622754492e-26	4.27460520644278e-25	49.0426974997547
TSPYL2	-1.06241891891892	9.39401846846847	-13.9867736248602	3.00618696639395e-26	4.36162674346769e-25	49.020459074432
STXBP1	-1.27383693693693	9.61960945945946	-13.985767540346	3.02162063391979e-26	4.38092313660828e-25	49.0153468203324
EPB42	-3.4683	2.47833378378378	-13.9812808453599	3.0914222867065e-26	4.47580391721329e-25	48.9925471461518
SATB1	-1.55176126126126	9.0683481981982	-13.9806413597038	3.10150203069257e-26	4.48407300634637e-25	48.9892973553096
SNX21	-1.09273243243243	8.92140225225225	-13.9781007684996	3.14187453200283e-26	4.53924589317509e-25	48.9763859548658
CBX4	1.42532882882883	8.95859594594595	13.9755918224292	3.1822619796953e-26	4.59436275971481e-25	48.9636347259393
FAM49A	-1.58717927927928	7.02293018018018	-13.974140353393	3.20586440220627e-26	4.62518595764545e-25	48.9562576226713
TTYH1	-3.65713963963964	6.14174189189189	-13.9678398355325	3.31037189031413e-26	4.76925859004555e-25	48.9242326832804
RECK	-1.66218108108108	9.07435540540541	-13.9634529806547	3.38515069524248e-26	4.8735724946233e-25	48.9019323088623
DLL1	-1.35288918918919	7.10804279279279	-13.9619321109089	3.41146959882014e-26	4.90802178442729e-25	48.8942005772552
KCNA6	-2.3966018018018	5.04158828828829	-13.9614052874376	3.42063419409879e-26	4.91776050454119e-25	48.8915222796948
TMEM22	-1.90453063063063	6.6440545045045	-13.9537339835454	3.55691894924887e-26	5.10654168028526e-25	48.8525192131168
TMIE	-1.68907837837838	2.86369594594595	-13.9501420417327	3.62259272017969e-26	5.19719277046046e-25	48.8342547004226
LOC285419	-1.70192522522523	2.11464099099099	-13.944414911818	3.72983297267828e-26	5.34068740326361e-25	48.8051303313934
DARC	-3.72690540540541	9.15949324324324	-13.9443841861487	3.73041682234779e-26	5.34068740326361e-25	48.8049740720586
CYR61	-1.66997297297297	12.4850594594595	-13.9420960505879	3.7741548580599e-26	5.39954001644388e-25	48.7933371939187
FLJ37543	-1.79525135135135	1.78196081081081	-13.9405410794436	3.80417182725329e-26	5.43869412350348e-25	48.7854286991524
TDRKH	1.10312252252252	8.53040900900901	13.9395242829457	3.82392943208811e-26	5.46171956859062e-25	48.7802571964883
SCN9A	-2.29723333333333	5.0191490990991	-13.9328891305116	3.95541281448644e-26	5.63921007509768e-25	48.7465077260054
NEXN	-1.52512432432433	8.56624414414414	-13.9272892684498	4.06990673756727e-26	5.79038013321247e-25	48.7180207290975
LIX1L	-1.18111351351351	9.09018558558559	-13.9212398536651	4.19733418177158e-26	5.96340974060695e-25	48.6872432262828
ZNF502	-1.55467477477478	6.93292207207207	-13.9185355798974	4.25558639126491e-26	6.04199091373919e-25	48.6734835340141
DZIP1L	-1.44632522522523	6.0563518018018	-13.9171347561256	4.28607966761327e-26	6.08107916904633e-25	48.6663556700574
JAM3	-1.22543153153153	9.66617882882883	-13.9158533068822	4.31416647349684e-26	6.11670149868026e-25	48.6598350490803
GLT25D2	-1.96746396396396	5.30935990990991	-13.9050459111129	4.55851556707931e-26	6.45868354673142e-25	48.604835254927
SLC22A3	-3.19315405405406	6.19537252252252	-13.890748403214	4.90325826216389e-26	6.92800358721436e-25	48.532055744005
CHST7	-1.31881981981982	6.14181351351351	-13.8897222829206	4.92898420417957e-26	6.95956297880376e-25	48.5268316214102
TM4SF18	-1.82635855855856	7.97313243243243	-13.8893702003358	4.9378424834091e-26	6.96727877555938e-25	48.5250390949111
SEPHS2	1.03965045045045	10.9691333333333	13.8831875811481	5.09602587195802e-26	7.18553648017157e-25	48.4935600336605
C17orf51	-1.40413963963964	7.58365990990991	-13.8814333305192	5.14182827553507e-26	7.24514306772374e-25	48.4846274890865
ARC	-2.78916846846847	5.00443468468468	-13.8797740597144	5.18553109350247e-26	7.30171147802508e-25	48.476178289749
SSX2IP	1.38627567567568	8.73248828828829	13.8774668005769	5.2469215050161e-26	7.37803414369729e-25	48.4644289956772
RIC3	-3.06207477477478	5.92372477477477	-13.8635226027651	5.63378805601931e-26	7.91660977344808e-25	48.393409271067
OTUB2	1.16055495495495	6.27724774774775	13.8626552750592	5.65877614580556e-26	7.94628415002654e-25	48.3889912025639
ADD3	-1.45622882882883	10.9428234234234	-13.8605029093615	5.72126848283673e-26	8.02854695506754e-25	48.3780269690205
ZNF367	1.45661801801802	6.84884234234234	13.8593226294364	5.75583068684943e-26	8.07153032793844e-25	48.3720143793197
MFSD4	-2.12512432432433	6.62918018018018	-13.847005951411	6.12925015327653e-26	8.57760774688255e-25	48.3092622986379
DRP2	1.92653693693694	3.10458198198198	13.838709769711	6.3943915738156e-26	8.94256532768625e-25	48.2669855820291
LOC654342	-1.30361621621622	8.19546756756757	-13.8335649972141	6.56456948538898e-26	9.17430983900856e-25	48.2407647323575
SEPP1	-1.69524774774775	13.2303067567568	-13.8306861381711	6.66177229908545e-26	9.29749730117092e-25	48.2260911777571
MPPED2	-2.11655765765766	6.26569324324324	-13.8271135788452	6.78440909112495e-26	9.46222273374967e-25	48.2078806732612
LAMB3	-2.49781621621622	10.4241657657658	-13.8249734356166	6.85895763574431e-26	9.55970130765992e-25	48.1969710490399
CDC25A	1.92141351351351	5.88897252252252	13.8210960593655	6.99612090957124e-26	9.73765167955915e-25	48.1772045110634
RNF125	-1.38091621621622	8.48176531531531	-13.8205802491097	7.0145741851103e-26	9.75672141059041e-25	48.1745748401491
CLEC4F	-2.09546306306307	3.71840990990991	-13.8198201423988	7.04185633827198e-26	9.78803727994068e-25	48.1706996640304
ACADS	-1.73489189189189	8.69363963963964	-13.8142235254942	7.24604015119108e-26	1.00582288237967e-24	48.1421652084749
CST4	3.43576306306306	1.99793828828829	13.8137036175558	7.2653072941124e-26	1.00781593748735e-24	48.1395142888801
RAB26	2.66265405405405	5.19386846846847	13.8046829697661	7.60790962362166e-26	1.05462784991865e-24	48.093515277112
RHOU	-1.86573153153153	9.58840900900901	-13.7954303910354	7.97617978808433e-26	1.10418726263905e-24	48.0463251258704
SLC6A2	-3.09576036036036	3.03205045045045	-13.7951473129319	7.98772467035186e-26	1.10504034691593e-24	48.0448812315339
DSCR6	2.56318108108108	3.88108423423423	13.7909726462042	8.15994264624396e-26	1.12734604661769e-24	48.0235866117702
FERMT2	-1.6257972972973	10.7985346846847	-13.7833805217179	8.48275219709809e-26	1.17115603635793e-24	47.984855374797
AKR1C3	-2.50469279279279	9.37393198198198	-13.7755829470315	8.82764894060143e-26	1.21631968288958e-24	47.9450700539506
PSRC1	1.43452342342342	6.47051666666667	13.7664134445913	9.25128374405964e-26	1.27298160365646e-24	47.898277047483
PRRT4	-3.48297927927928	4.65262027027027	-13.7559156036093	9.76140809156326e-26	1.34227533904751e-24	47.8446951211241
PVRL3	-1.93081621621622	6.35294954954955	-13.7535916662208	9.8781001746558e-26	1.35587097097701e-24	47.8328320565818
AKR1C2	-4.37215225225225	8.47266621621622	-13.7531411682925	9.90088259556773e-26	1.35781643077492e-24	47.8305323259327
GRIK1	-2.85335495495495	2.80072072072072	-13.7516289687672	9.97774341051577e-26	1.36744373977229e-24	47.8228126058933
ABCD2	-3.6819063063063	5.72807117117117	-13.7506452997766	1.00280617658847e-25	1.37342300235899e-24	47.8177908920756
C13orf36	-2.60984414414415	1.99724459459459	-13.7478756891475	1.01711102869579e-25	1.39208596127497e-24	47.8036512792388
GRIA1	-3.07403153153153	3.61275810810811	-13.7447898729662	1.03329046025918e-25	1.41328801792944e-24	47.7878964563014
CCDC136	-1.63509099099099	5.16975900900901	-13.7390099282727	1.06429409550152e-25	1.45472421975008e-24	47.7583840589436
DKFZP434L187	-1.28242882882883	1.00112702702703	-13.7378937900893	1.07038778617024e-25	1.46207992349136e-24	47.752684676602
ARHGAP24	-1.3404972972973	8.19897837837838	-13.7327710450938	1.09880841775761e-25	1.49791081119281e-24	47.7265246127542
IRF7	1.41778378378378	8.3139954954955	13.7325448130956	1.10008085713638e-25	1.49865029840808e-24	47.7253692653927
SGCE	-1.55357387387388	9.60416981981982	-13.7309764649644	1.1089427784888e-25	1.50972116991878e-24	47.7173597072864
C10orf108	-2.22714864864865	2.98521306306306	-13.7279458041843	1.1262710257753e-25	1.53229583559754e-24	47.7018814261101
PLA2R1	-1.45577567567567	8.8548518018018	-13.7273272379795	1.12984103171285e-25	1.53613485967316e-24	47.6987221548661
KAT2B	-1.27721711711712	9.05068063063063	-13.7236215131222	1.15146746968009e-25	1.56450212789757e-24	47.6797947075637
GEN1	1.00136576576577	8.00113333333333	13.7181656910223	1.18406598319759e-25	1.60772980390519e-24	47.6519259566752
HTR2A	-2.56228738738739	3.30495810810811	-13.7080734333692	1.24682897453069e-25	1.68959728363795e-24	47.6003662105837
TTLL10	-1.92246576576576	2.35727252252252	-13.7027729698237	1.28111886991576e-25	1.73377524056497e-24	47.5732829658633
ART4	-2.35956936936937	2.76416486486486	-13.7006738211582	1.29495899927517e-25	1.75135100494857e-24	47.5625563935636
TACC1	-1.75242882882883	11.5700657657658	-13.7004832512786	1.29622287377007e-25	1.75190622768266e-24	47.5615825670563
BACH2	-1.61708468468469	7.30740810810811	-13.6989339245677	1.30654419320001e-25	1.76469422936817e-24	47.5536652578453
RGS7BP	-2.28356306306306	3.70583108108108	-13.6960710448592	1.32583371221853e-25	1.78957042155467e-24	47.5390348605379
ZNF662	-1.8779981981982	7.47235495495496	-13.6907756665851	1.36226953971746e-25	1.83754228977657e-24	47.5119713550287
ARHGEF15	-1.81631531531531	8.80744234234234	-13.6905335152046	1.36395953277789e-25	1.83861386788772e-24	47.5107337071475
PLEKHA4	-1.67565405405405	9.19952072072072	-13.6898104458126	1.36901842430893e-25	1.84422232618519e-24	47.5070380288899
DHDPSL	-2.4254027027027	4.29018063063063	-13.687484612649	1.38541899497054e-25	1.86509193224559e-24	47.4951501206858
LOC339524	-2.65695045045045	7.22984369369369	-13.6840734541953	1.40983014275227e-25	1.89546907863157e-24	47.4777138871026
NMNAT2	-2.78638378378378	6.58664684684685	-13.6705273748135	1.51110694286368e-25	2.03030271838948e-24	47.4084614661277
NEUROG2	-2.80382522522522	2.59798198198198	-13.6641277610737	1.56146266286483e-25	2.09543164707623e-24	47.3757380997883
TMED3	1.39389009009009	11.0140945945946	13.6641078141285	1.56162222115276e-25	2.09543164707623e-24	47.3756360981272
ZNF132	-1.1150036036036	6.70787837837838	-13.6600840256144	1.59414600284761e-25	2.13628051164891e-24	47.3550590646595
HOXD3	-1.6432018018018	4.38676306306306	-13.6575883078587	1.61465934700674e-25	2.16235853842455e-24	47.3422955550794
GRIN2B	-1.99952342342342	1.80982927927928	-13.6544275027541	1.6410200589519e-25	2.19622827967944e-24	47.3261298076586
PLXNA4	-3.00603423423423	8.54125855855856	-13.6518970597963	1.66243465916834e-25	2.22343866793004e-24	47.3131873073201
LPCAT2	-1.30078108108108	9.40286081081081	-13.6464782789838	1.70924091746258e-25	2.2845518252283e-24	47.2854696765759
FGF9	-2.3853	3.01573378378378	-13.6407465950424	1.76019048150558e-25	2.34959106536474e-24	47.2561484019955
DLC1	-1.61839459459459	10.5152711711712	-13.6296106361129	1.86357892377861e-25	2.48436852631005e-24	47.19917162844
SGCG	-3.80998828828828	4.21911216216216	-13.6261412269791	1.89701872143941e-25	2.52730657697281e-24	47.1814180479939
RPL21P44	-1.23350720720721	1.70655720720721	-13.6241881208063	1.91610796793285e-25	2.55108278739698e-24	47.1714231442746
ZBTB47	-1.03652612612613	8.99188378378378	-13.6237973526763	1.91995033891935e-25	2.5545418313684e-24	47.1694233673799
C14orf64	-2.18683603603604	4.08487477477478	-13.6174575881554	1.98338014457107e-25	2.63552067107081e-24	47.1369772134698
OXTR	-4.21530540540541	9.06822387387387	-13.6149294665679	2.00925701980019e-25	2.66628976668397e-24	47.1240375044352
RAD54B	1.57903603603604	6.56551351351351	13.6148154661873	2.0104318357656e-25	2.66628976668397e-24	47.1234540006057
ROBO4	-1.80925225225225	9.42768648648649	-13.6129849957983	2.02939020433319e-25	2.68969534505878e-24	47.1140846799148
GSPT2	-1.58228108108108	7.70512432432432	-13.6020462985351	2.14648333155235e-25	2.8412187489858e-24	47.0580878547254
USP53	-1.12166666666667	10.2830234234234	-13.600404101657	2.1646383858564e-25	2.86340374108453e-24	47.0496802050777
GIYD2	1.06797387387387	8.22575720720721	13.5942817150638	2.23369254005384e-25	2.952846609614e-24	47.0183327759293
NTF4	-2.88704234234235	3.7736463963964	-13.5928645863957	2.24998888638388e-25	2.97247566521628e-24	47.0110763741813
C14orf128	-1.48640720720721	5.98542702702703	-13.5912784314712	2.26837053937247e-25	2.99483261564738e-24	47.0029542444331
FKBP4	1.36893693693694	12.1775459459459	13.5904944884123	2.27751109219057e-25	3.00496804130286e-24	46.9989398639778
GPM6B	-2.21175585585586	8.31393198198198	-13.5861547542817	2.32878407550072e-25	3.06670539256124e-24	46.9767160764917
C3orf50	-1.31016396396396	0.8346	-13.5837555630653	2.35762566465847e-25	3.10269582663066e-24	46.9644290344647
MGLL	-2.23286576576577	11.3547797297297	-13.5809157690395	2.39222761586184e-25	3.1462160764666e-24	46.9498848052494
SMAD9	-1.64481891891892	5.19959774774775	-13.5801790276889	2.4012875422528e-25	3.15610968261524e-24	46.9461113994689
LCA5	-1.19195225225225	8.02170765765766	-13.5797487310415	2.40659495048653e-25	3.16106169760002e-24	46.9439075030054
OR2L13	-1.86923423423424	1.8440027027027	-13.5789679903429	2.41625492218317e-25	3.17172081537215e-24	46.9399086541927
FBN2	2.74445045045045	5.36412972972973	13.5768763290227	2.44232692964085e-25	3.20389596584834e-24	46.9291951573534
IFFO2	-1.75054324324324	9.7755518018018	-13.5761667333825	2.45123584752911e-25	3.21352949870834e-24	46.9255605103326
C12orf39	-4.09306756756756	2.94311126126126	-13.5736208760937	2.48346818323257e-25	3.25370783674312e-24	46.9125198787339
PAR-SN	-1.74549369369369	6.43067747747748	-13.5726688576431	2.4956303924074e-25	3.26755688495689e-24	46.9076431995144
DPT	-3.24198828828829	10.6088202702703	-13.5682820538653	2.55244962849458e-25	3.33982096067519e-24	46.8851708347463
CPS1	-2.09053063063063	6.6738509009009	-13.5649361852001	2.5966576798623e-25	3.39334068539611e-24	46.8680296462808
WDR76	1.14870900900901	7.31403828828829	13.5578092057077	2.6934034929895e-25	3.51529394221706e-24	46.8315139039833
LSR	1.46123243243243	10.4524036036036	13.5512283370699	2.78594611585854e-25	3.63145865133815e-24	46.797791888807
GPR124	-1.53674054054054	10.4804531531532	-13.5424709408123	2.91406450821658e-25	3.79604976863492e-24	46.7529103747345
THRB	-1.69901891891892	9.69729054054054	-13.54131887081	2.93135342792895e-25	3.81615002380351e-24	46.7470054888875
LRRN3	-2.70244324324325	6.01175045045045	-13.5327722107822	3.06286804036985e-25	3.97475858841928e-24	46.7031959881495
TNNT1	4.23836936936937	4.9529972972973	13.5281591513826	3.13629751654381e-25	4.06747871223275e-24	46.6795469159014
PCDHGB6	-1.69160630630631	6.39166081081081	-13.5264472415791	3.16399454241537e-25	4.10080858306739e-24	46.6707702113889
MEIS1	-1.23136216216216	7.74662612612613	-13.5206582577671	3.25948629219757e-25	4.22190874314298e-24	46.6410888926325
ZNF695	2.43991441441441	3.98226531531532	13.5138723574846	3.37511206422883e-25	4.36891870609192e-24	46.6062921164257
CDH20	-2.65102432432432	2.57563648648649	-13.5077617124191	3.48275099918871e-25	4.49974059240681e-24	46.5749541722232
NPFF	-1.32637387387387	3.05139234234234	-13.5058878931298	3.51644357344319e-25	4.53756043763599e-24	46.5653437326244
CMA1	-3.28781081081081	3.63994504504505	-13.500637365232	3.61260458086358e-25	4.64995436019619e-24	46.5384130638711
BBOX1	-3.78506126126127	6.55097207207207	-13.4994682493735	3.63437316396961e-25	4.67504267270026e-24	46.5324161544009
KIF4B	1.62131981981982	2.05918513513514	13.4977418482944	3.66675920456416e-25	4.71374868313728e-24	46.5235604470077
BHMT2	-2.82901441441441	6.88213153153153	-13.4921477205924	3.77370434227901e-25	4.84819462747109e-24	46.4948629980415
KCNJ2	-1.52510900900901	7.52404279279279	-13.4874910836705	3.86511102407145e-25	4.96252215911113e-24	46.4709725460758
CCDC19	2.43246036036036	4.74715720720721	13.4825014183672	3.9655226502896e-25	5.08826125065284e-24	46.4453712464157
NR4A1	-2.24873243243244	10.9205833333333	-13.4794157343868	4.02892466474616e-25	5.16316001043936e-24	46.4295378408396
KCNH8	-3.00655405405406	3.95747522522523	-13.475954814776	4.10124803562532e-25	5.25256532572601e-24	46.4117779390233
RRAD	-2.22278378378378	4.99333873873874	-13.4731561655584	4.16068365455062e-25	5.32536380473344e-24	46.3974156880708
C10orf105	-1.61511081081081	3.57061666666667	-13.4642294636569	4.35610057088907e-25	5.56507434476369e-24	46.3516002497733
SLCO1A2	-3.39902072072072	3.07668783783784	-13.463436400154	4.37390109290119e-25	5.58434013913317e-24	46.3475295646285
OR2A1	-1.13627477477477	2.66563558558559	-13.4617636624893	4.41168587856823e-25	5.62908086308301e-24	46.3389434397008
CELF2	-1.98975855855856	9.85248288288288	-13.4605660528546	4.43893926561546e-25	5.6603368399432e-24	46.332795974554
EPAS1	-1.75781801801802	12.4139468468468	-13.460198296597	4.44734196742259e-25	5.66753138368627e-24	46.3309082131809
ARHGAP10	-1.56771621621622	8.55273198198198	-13.4570568664443	4.51977285903027e-25	5.75269291977008e-24	46.3147821486182
JPH4	-1.43377747747748	4.16755720720721	-13.4530825356904	4.61310656080971e-25	5.86784867988992e-24	46.2943791833574
RNASE4	-1.49207027027027	10.7921135135135	-13.4481222018186	4.73231421805357e-25	6.0083123621917e-24	46.2689123063547
ARRDC3	-1.30681801801802	11.4424459459459	-13.4464465434739	4.77327862731986e-25	6.05657665135208e-24	46.2603087778675
RPL23AP32	-1.26126846846847	1.16215855855856	-13.4423306845342	4.87541509288513e-25	6.18235156620949e-24	46.2391751242494
COL1A1	2.58984864864865	15.3281810810811	13.438362458097	4.9759643848538e-25	6.30595980376843e-24	46.2187980139165
DEFB1	-2.95657297297298	5.42425945945946	-13.4368706546757	5.01430058417395e-25	6.35062251653863e-24	46.2111371212099
PTN	-3.34246126126126	8.93924324324324	-13.42837348124	5.23838186191858e-25	6.62624643408431e-24	46.1674974171613
CCDC36	-1.83283603603603	4.38026486486486	-13.4207069101682	5.44917226802817e-25	6.88440041000728e-24	46.1281177203511
BMP6	-2.23453513513514	6.99494234234234	-13.4185447688087	5.51014422996694e-25	6.95715012553636e-24	46.1170107891133
ARHGAP19	-1.0398	9.2574945945946	-13.4179632253767	5.5266601690471e-25	6.97371439892668e-24	46.1140233230819
KIF24	1.43372252252252	6.75000630630631	13.4178234469602	5.53063730170442e-25	6.97444617960638e-24	46.1133052580449
BRI3BP	1.20666576576577	6.23225720720721	13.4101295891104	5.75404026625313e-25	7.24282321681035e-24	46.0737778172553
CAPN6	-3.61910720720721	6.83328333333333	-13.408173152676	5.81227850380512e-25	7.31164691685779e-24	46.063725682871
ADAMTS9	-1.5165009009009	8.77830630630631	-13.4073100772139	5.83815780336773e-25	7.33764926123332e-24	46.0592911037403
CST2	3.09554684684685	2.37327432432432	13.4041028854514	5.93534279941223e-25	7.45275765577572e-24	46.0428115829852
NODAL	-1.51364774774775	2.63143828828829	-13.3990753612521	6.09096577795439e-25	7.63882268915111e-24	46.0169767183947
DBNDD1	1.69495765765766	8.50333828828829	13.3975133320782	6.14014600194585e-25	7.69579959828744e-24	46.0089494636597
HABP4	-1.23692342342342	8.30850855855856	-13.3915756863763	6.3307561500668e-25	7.92986112024841e-24	45.9784338845447
MIF	1.43700990990991	10.9449274774775	13.3902481521728	6.37417847992649e-25	7.97938318249334e-24	45.9716107874869
KCTD14	-2.5576	7.21936036036036	-13.3891655619976	6.40981010210067e-25	8.01909819598578e-24	45.9660465025966
IL17RD	-1.70748738738739	9.83308063063063	-13.3886852751774	6.42568187563146e-25	8.03405900771704e-24	45.9635778949513
EPHA2	-1.45168738738739	8.68563468468468	-13.3856254413913	6.5277287188186e-25	8.15668110756822e-24	45.9478502714474
HAPLN1	3.29073693693694	3.14074054054054	13.3672442065018	7.17591277239369e-25	8.9502727349479e-24	45.853352011673
GNE	-1.01296396396396	9.61347387387387	-13.3635781080817	7.31272285300025e-25	9.10431777878079e-24	45.8345007982655
IFI30	1.57373333333333	10.6808504504504	13.3604058923428	7.43321309909424e-25	9.237522089855e-24	45.8181881470663
ESR2	-2.02867477477477	3.83383738738739	-13.3530906898227	7.71871625032853e-25	9.58652417539291e-24	45.7805672620275
CENPO	1.19400900900901	6.54823423423423	13.3471006365114	7.96067766872359e-25	9.88105879920769e-24	45.7497577326278
PTH1R	-2.69805765765766	5.59455315315315	-13.3411509209967	8.20854489860447e-25	1.01825635509577e-23	45.7191524125978
C16orf89	-3.42910270270271	7.15236486486486	-13.3354260722615	8.45435340071877e-25	1.04811518911085e-23	45.6897007376694
ARRB1	-1.21905585585586	9.56033063063063	-13.3335087980737	8.53831607514913e-25	1.05724746093373e-23	45.6798365846084
RCAN1	-1.95685405405405	10.9434891891892	-13.3314352008505	8.63006676450994e-25	1.06796425964671e-23	45.6691677883015
LPHN2	-1.40734684684685	9.98553738738739	-13.3282079961756	8.77483343122894e-25	1.08522488158512e-23	45.6525628207054
SLC10A6	-1.96413243243243	4.0951454954955	-13.3202025082534	9.14455437380266e-25	1.12861877136581e-23	45.6113679893412
DNAH9	-2.34458918918919	3.92895315315315	-13.3154392360456	9.37191572370502e-25	1.155588167013e-23	45.5868542480674
ADAMTSL4	-2.16276036036036	8.40977027027027	-13.3084068987681	9.71799625323874e-25	1.19754179519202e-23	45.5506591848625
OR2B6	1.54795405405406	0.958432882882883	13.3073404948737	9.77158529769535e-25	1.20342319233165e-23	45.5451700671448
C3orf67	1.76696846846847	4.75328513513514	13.2959112280759	1.0364890113745e-24	1.27419876667775e-23	45.4863335140919
GSG2	1.69891081081081	4.77982207207207	13.2925640998287	1.05453916814261e-24	1.29561275415726e-23	45.46910063156
MAP3K8	-1.58317837837838	7.99645045045045	-13.2896290757324	1.07062635807157e-24	1.31459085712974e-23	45.4539886529889
ARHGEF6	-1.58621711711712	10.7039689189189	-13.2761719573469	1.1475980637393e-24	1.40741865284156e-23	45.3846900505086
ANO6	-1.1143972972973	11.7791067567568	-13.2754579858558	1.15183355709175e-24	1.41176972699066e-23	45.38101293355
SACS	-1.26157837837838	9.2240027027027	-13.2735527316146	1.16321303893887e-24	1.42401691648271e-23	45.3712002112203
TMEM71	-2.2503954954955	5.84413198198198	-13.2726284034032	1.1687743334128e-24	1.42827006339076e-23	45.3664394808988
DBF4	1.06107207207207	7.54788378378378	13.26560563844	1.21190808746696e-24	1.47921956216983e-23	45.3302663737148
GPR109B	-2.30285405405405	5.31413963963964	-13.2642543571075	1.22038911271027e-24	1.4886861844291e-23	45.3233056343579
TNFSF12	-1.14413783783784	9.19375990990991	-13.2583587991684	1.25809360576136e-24	1.53285826268728e-23	45.2929344244334
DPYD	-1.28827567567568	9.39771531531532	-13.250970073641	1.30700249587835e-24	1.59150422540821e-23	45.2548666727942
NAP1L2	-2.13631801801802	6.20915900900901	-13.2474990398304	1.33063290711645e-24	1.61931793616483e-23	45.2369817209585
RNF145	-1.23216306306306	10.228277027027	-13.2460519953026	1.34061040462558e-24	1.63049357861156e-23	45.2295253160571
THSD7B	-2.55428828828829	5.37235945945946	-13.2362165675264	1.41044508812682e-24	1.71036253155604e-23	45.1788398326306
C8orf51	1.54901081081081	5.60406846846847	13.2323290106523	1.43904429733522e-24	1.74401295302786e-23	45.1588034632203
YAP1	-1.02377387387387	11.787513963964	-13.21289467873	1.59098222457595e-24	1.92701268852769e-23	45.0586191048232
GPBAR1	-2.58065945945946	4.45624414414414	-13.2074174545881	1.6366410331705e-24	1.98114625064801e-23	45.0303778084503
SOSTDC1	-3.78947927927928	6.2191981981982	-13.2045541804396	1.66103062765914e-24	2.00948490193531e-23	45.0156133206704
MARCKSL1	1.42473873873874	11.9095963963964	13.2036184899073	1.66907971636464e-24	2.01757865175608e-23	45.0107882691966
PTGS2	-2.75242072072073	6.78450765765766	-13.2035481505571	1.66968637571047e-24	2.01757865175608e-23	45.0104255489118
PDGFRA	-1.55979099099099	10.9151702702703	-13.201830010415	1.6845738106147e-24	2.03437060775999e-23	45.0015654455685
RFX2	-1.60347567567568	7.34776036036036	-13.1981737535015	1.71669956117165e-24	2.0707310217893e-23	44.9827099884391
COL5A2	1.99704324324324	12.2663468468468	13.1888059722593	1.80184325961754e-24	2.17088275351809e-23	44.9343945534277
CCBE1	-2.10684684684685	4.37440990990991	-13.1864906762228	1.82353211529234e-24	2.19443811998545e-23	44.9224519394452
ACAN	2.5373018018018	4.66140225225225	13.1826483451483	1.86010533346857e-24	2.23713898629817e-23	44.9026316195363
C17orf91	-1.45822792792793	7.56286891891892	-13.1797346504881	1.8883292506498e-24	2.26709938689125e-23	44.8876007141114
KREMEN2	2.5509	3.0809481981982	13.1786498049606	1.89894719678246e-24	2.27851466685821e-23	44.8820041184929
SCRN2	-1.4435981981982	9.12670720720721	-13.1776036792142	1.90924290695027e-24	2.28953019157062e-23	44.8766071750773
CCDC8	-2.12047387387388	8.6198027027027	-13.1697677185502	1.98816477293234e-24	2.382780081045e-23	44.8361785170914
ZNF660	-1.22163063063063	4.04462882882883	-13.1673538666516	2.01312986053962e-24	2.41129265092639e-23	44.8237234559433
HBA1	-5.08122252252252	5.34831396396396	-13.1638509302183	2.04991924262418e-24	2.45392665020843e-23	44.805647989787
TPTE2P1	-1.62042612612613	3.16309054054054	-13.1624502380291	2.06481805182508e-24	2.47032136386765e-23	44.7984199891231
SLC26A4	-1.92194324324324	4.63418963963964	-13.1621976900339	2.06751587933274e-24	2.47066944136793e-23	44.7971167456914
CCND2	-1.32753513513513	9.94305225225225	-13.1619735950542	2.06991272076593e-24	2.47209471537665e-23	44.7959603258957
CHEK1	1.19834504504504	7.08962207207207	13.1574341694529	2.11906959500876e-24	2.52933132474011e-23	44.7725341186326
GOLGA9P	-1.36123243243243	1.19095675675676	-13.156605580594	2.12816789121683e-24	2.53724081339614e-23	44.768257898124
ZNF389	-1.56364054054054	3.13031666666667	-13.1545493622591	2.1509158243217e-24	2.56287300483602e-23	44.7576458079777
LOC389705	-1.54507297297297	2.91057972972973	-13.1541639553966	2.15520665070777e-24	2.56649608695072e-23	44.7556566915652
EHD2	-1.81138198198198	11.6708873873874	-13.1538128217395	2.15912338181143e-24	2.5685390824163e-23	44.7538444505814
PRDM16	-1.95901531531531	5.04395810810811	-13.1537858548977	2.15942447942062e-24	2.5685390824163e-23	44.7537052711758
DEFB132	-3.97095495495495	4.63941981981982	-13.1488876160976	2.2148204201685e-24	2.62985906454941e-23	44.7284237562327
APOD	-3.21776396396396	12.6754378378378	-13.1464161111845	2.24331054559494e-24	2.66185818006131e-23	44.7156666576814
KIAA1683	-2.16547117117117	6.98282477477477	-13.146325446155	2.24436264475701e-24	2.66185818006131e-23	44.7151986642882
FAM43A	-1.35341891891892	7.78619504504505	-13.1456656354292	2.25203417620218e-24	2.66941464419346e-23	44.7117928413769
MXRA7	-1.2492945945946	11.2119391891892	-13.1375083487106	2.3490798271516e-24	2.78283951825864e-23	44.6696832509116
MYO15B	-1.70112882882883	8.64747252252252	-13.1353639788073	2.37528028401621e-24	2.8122551459546e-23	44.6586126028418
CDH11	1.55293423423424	10.4765851351351	13.1312637977465	2.4261964540551e-24	2.86922887106861e-23	44.63744364807
EMX2OS	-2.2766018018018	6.06064864864865	-13.1290271179314	2.45443177312463e-24	2.90094900991644e-23	44.6258952017518
GK	1.16213333333333	6.82512882882883	13.1214269242892	2.55286160376569e-24	3.01035317204535e-23	44.5866505371725
ALX4	-2.58376216216216	3.23202072072072	-13.1191685434453	2.58286609429379e-24	3.04398627530721e-23	44.5749880975096
PTCHD3	-2.40219459459459	2.4223	-13.1162208284114	2.6225619429761e-24	3.08899579399308e-23	44.5597652164268
ABCC6P1	-2.02256756756757	2.48491801801802	-13.1140222516875	2.65256744716239e-24	3.12254642719289e-23	44.548410615307
COL5A1	2.01972162162162	11.9572662162162	13.1109731279903	2.69475192697339e-24	3.17038722411253e-23	44.5326626461039
GRK5	-1.33798108108108	8.42349594594595	-13.1074766984104	2.74395401976898e-24	3.22642474374898e-23	44.5146034546963
PLAUR	1.5386018018018	8.42016396396396	13.1056219775639	2.77041868629217e-24	3.25381553944956e-23	44.5050233186494
MERTK	-1.09665855855856	7.98751396396396	-13.1022140871424	2.81971464390825e-24	3.3098194190644e-23	44.4874198596088
DAAM2	-1.77766846846847	9.25917117117117	-13.1019057832129	2.82421751407598e-24	3.313210603656e-23	44.4858272656919
NAV3	-1.70515135135135	7.37527477477478	-13.0939147000844	2.9434805704134e-24	3.44918128485086e-23	44.444545146415
ASAM	-2.14457837837838	8.91665675675676	-13.0880822965271	3.03370466863449e-24	3.5508527278829e-23	44.4144113132328
PLCZ1	-1.00500630630631	0.600827477477477	-13.0760147948778	3.22928990698745e-24	3.77547390606221e-23	44.3520537123441
XRCC2	1.6853954954955	5.39377162162162	13.0708284017498	3.31718997421316e-24	3.87603358967537e-23	44.3252496758164
CHPF	1.15542252252252	10.5395653153153	13.0699555977426	3.33221666708469e-24	3.89111082325541e-23	44.3207386688627
KIF26A	-1.78600900900901	6.82324864864865	-13.0698589941526	3.33388404194168e-24	3.89111082325541e-23	44.3202393780805
MFAP4	-2.80822792792793	10.7899310810811	-13.0613515557229	3.48405349581316e-24	4.05945620142135e-23	44.2762659533295
SOX12	1.40854414414415	8.98482072072072	13.0556857795598	3.58780982354798e-24	4.17797706621895e-23	44.2469771108483
NTF3	-2.13405855855856	3.83386081081081	-13.0546958211924	3.60625434462992e-24	4.1970749260347e-23	44.2418593051497
PPARGC1A	-2.41487567567568	5.73047567567568	-13.0542418060323	3.61474516989274e-24	4.20457327693472e-23	44.2395121465529
TNFRSF9	2.2112036036036	2.67876306306306	13.0500666080229	3.69377464736766e-24	4.29406531769299e-23	44.2179264593931
GPR88	-1.92704774774775	3.55579414414414	-13.0439256046297	3.81317450006352e-24	4.4278547786371e-23	44.1861748775932
GIMAP6	-1.6060981981982	9.39520315315315	-13.0428426357124	3.83462887212083e-24	4.45025046606222e-23	44.1805751350245
GPR116	-1.58337657657658	10.4219585585586	-13.042598449763	3.83948307445847e-24	4.4533665264764e-23	44.1793125009016
LOC100128191	1.17398558558559	5.34578018018018	13.0418356249679	3.85468710964044e-24	4.46847692608233e-23	44.1753680615816
PKNOX2	-2.27409009009009	4.42783603603604	-13.0353734368315	3.98593397497058e-24	4.61280859673878e-23	44.1419511674777
MOSC1	-2.36637927927928	9.08263288288288	-13.0305299085316	4.08723742817386e-24	4.72737940283997e-23	44.1169022491305
HMGCLL1	-2.49130540540541	4.5867490990991	-13.0304032682426	4.08992050778182e-24	4.72781914553833e-23	44.1162472859581
CDH13	-1.38521801801802	8.96946756756757	-13.0263506841482	4.17672052181829e-24	4.82272622682394e-23	44.0952872500211
MST1P9	-1.93785495495496	3.87755990990991	-13.0249884914823	4.20630965754403e-24	4.85416173520961e-23	44.0882416505755
C4BPA	-3.68481621621622	3.72956666666667	-13.0233898614464	4.24130295363426e-24	4.8917949234894e-23	44.0799729361236
ICAM2	-1.64118918918919	8.4798963963964	-13.0185258080652	4.34958146563327e-24	5.00823934321094e-23	44.0548128854723
FAM195A	1.17081261261261	7.65529459459459	13.0116429718176	4.50755591253095e-24	5.18432060976249e-23	44.0192069296719
DRD2	-2.98930990990991	4.2363009009009	-13.0071016626992	4.61492714401298e-24	5.30187209102331e-23	43.9957118407396
SHANK3	-1.50221981981982	9.36237297297297	-13.0057185565899	4.64813522109744e-24	5.33703669402295e-23	43.9885558021924
KLF13	-1.02029369369369	10.8773441441441	-13.0044610381117	4.6785359954655e-24	5.36894041290702e-23	43.9820493991152
RGNEF	-1.28579189189189	8.99518603603604	-13.0015465388447	4.74976377994144e-24	5.44763410068144e-23	43.9669692577869
LYNX1	-2.00141981981982	8.23973603603604	-12.9997124240395	4.79514463704724e-24	5.49354460929575e-23	43.9574788495177
FOXP2	-2.32972522522523	4.76597882882883	-12.9952018640129	4.9086068225625e-24	5.61861894460081e-23	43.9341382809312
GPR133	-2.72397117117117	6.55543153153153	-12.9873412257798	5.1128148747332e-24	5.84769300157507e-23	43.8934581112878
SGK1	-1.4102027027027	10.647395045045	-12.9799114216008	5.3136605885094e-24	6.07402293330167e-23	43.8550027784578
FNDC4	-1.73523063063063	7.38973333333333	-12.9729587209661	5.5087730319414e-24	6.29005063102096e-23	43.8190126271924
GLDN	-2.51131801801802	6.47443738738739	-12.9709801280213	5.56560042371409e-24	6.35133944799743e-23	43.8087698392914
NEDD9	-1.44122072072072	10.7915463963964	-12.9708749856626	5.56863663243808e-24	6.35133944799743e-23	43.8082255286798
ECHDC2	-1.1459990990991	9.4281490990991	-12.9657980403103	5.71723869457508e-24	6.51359103216572e-23	43.7819416247167
PER2	-1.19855135135135	10.0483324324324	-12.9634023985456	5.78873421678873e-24	6.59138732505117e-23	43.7695383710874
SBK1	2.31813333333333	8.03403153153153	12.958818524568	5.92804504110496e-24	6.7462729874659e-23	43.7458043667914
APOLD1	-1.65225225225225	10.0993369369369	-12.9559438306432	6.01712235673429e-24	6.84385163344903e-23	43.7309191137658
HIST1H2BC	2.21787387387388	5.67784504504504	12.9531913241066	6.10367167529479e-24	6.93460871576104e-23	43.7166659011143
SRL	-1.94062882882883	4.75132522522523	-12.9475341801896	6.28549518400547e-24	7.1372354052894e-23	43.6873697082833
RBPMS	-1.21646306306306	10.4909765765766	-12.9448836322363	6.37254484011468e-24	7.22808539047262e-23	43.6736426085843
SYCE1	-2.63003333333333	3.01300045045045	-12.9445222920288	6.38450533168779e-24	7.23765292432636e-23	43.671771194144
CDH12	-2.16820540540541	3.43481711711712	-12.9368254564273	6.6446911677377e-24	7.52429727929703e-23	43.6319059769947
PMP2	-1.80460720720721	1.29262072072072	-12.9263509816221	7.01594674353666e-24	7.93336625255765e-23	43.577646232628
DDX26B	-1.40345495495496	7.38208153153153	-12.9263074596087	7.01753196037248e-24	7.93336625255765e-23	43.5774207613672
BIN1	-1.74898198198198	8.7259981981982	-12.9241282811	7.09736602254206e-24	8.01479232358573e-23	43.5661310516768
SYT15	-1.95465855855856	6.80718603603604	-12.9151591807663	7.43565549218566e-24	8.38297678498471e-23	43.5196605146665
CFI	-1.52040720720721	8.8306945945946	-12.9148198204636	7.44876807684497e-24	8.39315085716944e-23	43.5179020961719
C20orf132	-1.32923963963964	4.88562342342342	-12.9064692980938	7.77883615172709e-24	8.76025815660764e-23	43.4746302882712
EFNB1	-1.21659459459459	9.29843963963964	-12.8979563731268	8.13043272378458e-24	9.14617993530396e-23	43.4305109798758
ADAMTS3	-1.70755675675676	5.84507927927928	-12.8966597583322	8.18536642399332e-24	9.20293388195963e-23	43.423790584421
MBOAT2	1.67816936936937	9.13242792792793	12.895910625646	8.21727448453699e-24	9.23375178804294e-23	43.4199077427684
C7orf58	-2.49557207207207	8.82194099099099	-12.8920066406099	8.38558885431895e-24	9.40230142977433e-23	43.3996721857343
CANT1	1.0282045045045	10.9782112612613	12.8916805331996	8.39980402270471e-24	9.41309915863142e-23	43.3979818136808
IRX6	-3.15112972972973	5.22759369369369	-12.8796112391719	8.94326637101218e-24	1.00002864159521e-22	43.3354146786984
DNAH14	1.68345765765766	6.38079279279279	12.8746363392339	9.17741890345516e-24	1.02565274952604e-22	43.309621346371
FLNC	-2.14224234234234	8.39103648648649	-12.8739424115135	9.21056496647722e-24	1.02879705528715e-22	43.3060233822279
FIGN	-2.18347657657658	5.66391666666667	-12.8658599449678	9.60559127082207e-24	1.07175428690205e-22	43.2641134802676
HIST1H2BE	1.54265765765766	2.75108558558559	12.8637893613183	9.70949617060181e-24	1.08275913298455e-22	43.2533760505622
TAGLN	-1.60605585585586	13.3575630630631	-12.8543381380404	1.01982775909422e-23	1.13541561248397e-22	43.2043603719117
CALN1	-2.01018468468469	3.00043018018018	-12.853674888019	1.02334911221249e-23	1.13871855142127e-22	43.2009203686611
CDH23	-2.37438378378378	7.16495855855856	-12.8525531532938	1.02933245036882e-23	1.14475596999306e-22	43.1951023134106
FAM95B1	-1.48158468468469	3.98162837837838	-12.8486497916084	1.05042785373648e-23	1.16758439833297e-22	43.1748561086425
GIMAP5	-1.72692342342342	8.67225630630631	-12.8472487764586	1.05810483507063e-23	1.17548118311689e-22	43.1675889313322
PCDHB15	-1.25192792792793	5.38786306306306	-12.8455106017752	1.06770758527526e-23	1.18550766499194e-22	43.1585726584675
BNC1	-2.57423783783784	4.11447387387387	-12.8296748437562	1.15932145511533e-23	1.28583843725109e-22	43.0764179838245
VCAN	1.92777027027027	12.1935328828829	12.8286639653908	1.16543052317398e-23	1.29191623330247e-22	43.0711729349572
FAP	1.82155315315316	9.18402432432432	12.8230630522295	1.19986850239795e-23	1.32937400724393e-22	43.0421105078602
TMOD2	-1.27513423423424	8.91258063063063	-12.8194281050003	1.22276284095337e-23	1.35400869065656e-22	43.0232478704756
CD209	-2.71672612612613	6.88656756756757	-12.8114513529829	1.27455129126098e-23	1.40983502206832e-22	42.9818507974898
CCL21	-3.67398378378379	7.9013954954955	-12.809367205847	1.28844129267532e-23	1.42366521736406e-22	42.9710338213777
PM20D1	-1.77077387387387	2.20422837837838	-12.8074725991036	1.3011997963916e-23	1.43698933942548e-22	42.9612002792286
QKI	-1.10702972972973	11.2013617117117	-12.8053733603719	1.31548436915152e-23	1.45198355369251e-22	42.9503043019672
FRMPD4	-1.48456216216216	1.40417117117117	-12.8013499392432	1.34330346075381e-23	1.48189253354518e-22	42.9294199763258
SLC16A7	-2.64473963963964	6.02310225225225	-12.7947176451712	1.39045515633246e-23	1.53308508912488e-22	42.894990964733
LOC375190	-1.02628648648649	6.34819369369369	-12.7876253285618	1.44271588330006e-23	1.58802033715449e-22	42.8581700186346
LMNB2	1.03515855855856	9.64241171171171	12.7868373916891	1.44864218352701e-23	1.59218393472265e-22	42.8540790641023
IGFL2	2.63401981981983	2.36798558558559	12.7868285256415	1.44870900636235e-23	1.59218393472265e-22	42.8540330314544
ZNF559	-1.02545675675676	8.28395450450451	-12.7860611066166	1.4545047259443e-23	1.59769834262368e-22	42.8500485569231
TMEM35	-1.93076936936937	4.44907927927928	-12.7844618442899	1.46665755535382e-23	1.60926413615226e-22	42.8417449626715
LLGL2	1.67666756756757	9.48002747747748	12.7841918065338	1.46871960576431e-23	1.60986724539996e-22	42.8403428685892
GPR182	-1.67395765765766	1.88560225225225	-12.783694729246	1.47252297167353e-23	1.61317484570211e-22	42.8377619212027
APOBEC3B	2.20124954954955	6.32931936936937	12.7830324795047	1.47760550074896e-23	1.61787951628673e-22	42.8343233271688
WLS	-1.78832702702703	10.4219004504505	-12.778038560367	1.5165029948976e-23	1.65958456744391e-22	42.8083923122317
AQP4	-2.66216486486487	3.92121756756757	-12.7777570225397	1.51872621937237e-23	1.66113208757137e-22	42.8069303626937
NTRK3	-2.8889981981982	6.33887657657658	-12.7714617932585	1.5693007094142e-23	1.71553480107952e-22	42.7742392940041
TMEM132A	1.75482342342342	9.23964504504504	12.7596502152761	1.66879558173673e-23	1.82236028154548e-22	42.7128933616976
CCL28	-3.06861801801802	7.92572792792793	-12.7569582294855	1.69234289706259e-23	1.8470919551672e-22	42.6989104120294
SLIT3	-2.03995495495495	10.4161702702703	-12.7513239016456	1.74271178807117e-23	1.89903784549369e-22	42.6696422300078
C6orf145	-1.44335675675676	9.4812963963964	-12.7505665010919	1.74959636337108e-23	1.90552855915164e-22	42.6657076315157
ACSBG1	-1.62625675675676	3.1684509009009	-12.7482838657589	1.77051036579136e-23	1.92626273501307e-22	42.6538493597925
TCF21	-1.69868018018018	1.70281216216216	-12.7476039582	1.77678816094277e-23	1.93206890594041e-22	42.6503171659373
ACSM2A	-1.47167567567568	0.968035135135135	-12.7408696990493	1.84018622353585e-23	1.99994828846961e-22	42.6153299822796
DGAT2	-2.99815135135135	10.3991585585586	-12.7367078890631	1.8804959702422e-23	2.04267631053293e-22	42.59370591585
YDJC	1.20021261261261	7.45085765765766	12.7340850598909	1.90635347172531e-23	2.06857488237424e-22	42.5800774339096
TP53AIP1	-2.67497207207207	3.98542747747748	-12.7303272938669	1.94402263110505e-23	2.10833516199612e-22	42.5605507625642
SHMT1	-1.06914684684685	9.71006351351351	-12.7297412318762	1.94996444901288e-23	2.11254723684615e-22	42.5575052785401
F12	2.46007477477477	5.24363378378378	12.729074850641	1.95674272171765e-23	2.11792934397798e-22	42.5540423809642
LOC401052	-1.6062027027027	6.72775900900901	-12.7290500347148	1.95699559937956e-23	2.11792934397798e-22	42.5539134225608
ZDBF2	-1.60471891891892	7.58806216216216	-12.7174450300489	2.07891772070496e-23	2.24632530558279e-22	42.4936015714473
KLHL30	-2.61293873873874	3.83919099099099	-12.709616767995	2.16543640833606e-23	2.3361224100441e-22	42.4529116962693
BEND5	-1.66691891891892	5.8703981981982	-12.703395700225	2.23676059395226e-23	2.40851239284912e-22	42.4205723055435
KLF8	-1.37276846846847	8.39086261261261	-12.7033554223517	2.23722997231528e-23	2.40851239284912e-22	42.4203629165462
ARID5A	-1.52537027027027	9.71426261261261	-12.6956504991495	2.32886088895755e-23	2.50448282920268e-22	42.3803056908867
PTPRB	-1.65607117117117	10.0747058558559	-12.6955537437196	2.33003516988657e-23	2.50448282920268e-22	42.3798026384138
WFIKKN2	-1.67610720720721	1.92440045045045	-12.6920879076053	2.3724925481619e-23	2.54611981253339e-22	42.3617825239992
ANGPTL4	-2.65140810810811	8.63475540540541	-12.6908572045831	2.38775494106386e-23	2.55982292115096e-22	42.3553834365433
LOC100240735	-1.47926486486486	3.17956306306306	-12.6875794217361	2.42888603918246e-23	2.5998451712417e-22	42.3383399049282
DMRT2	-2.71722252252252	4.70317162162162	-12.6869814125736	2.43646642246772e-23	2.60660008615228e-22	42.3352303386097
N4BP3	1.50119009009009	8.35752657657658	12.6836343291875	2.47933433671523e-23	2.64969984033127e-22	42.3178254477085
SLC37A1	1.13605675675676	8.71521036036036	12.6775811789974	2.5587906339919e-23	2.73087386757796e-22	42.2863467570347
GPR97	-2.40430540540541	3.62066621621622	-12.6775445040948	2.55927974730638e-23	2.73087386757796e-22	42.2861560248966
PROL1	-4.59221441441442	4.09997567567568	-12.6771483191368	2.56456943305978e-23	2.73509664730999e-22	42.2840956118575
KNTC1	1.02658018018018	8.60514324324324	12.6757962072582	2.58270493932035e-23	2.75157926332366e-22	42.2770636811103
VWF	-1.89468918918919	12.614686036036	-12.6676771117468	2.69434160244881e-23	2.86753930006604e-22	42.2348357133462
TTC23	-1.16118378378379	8.45002882882883	-12.6656067788377	2.72357472633986e-23	2.89714969594598e-22	42.2240669566032
LOC349196	-1.34436666666667	2.88917972972973	-12.6654565581741	2.72570818066556e-23	2.89791760481947e-22	42.2232855767523
MBNL2	-1.13956036036036	11.0205054054054	-12.6563221304015	2.85863623525579e-23	3.03452957134444e-22	42.1757691537337
LOC100128288	-1.0631981981982	5.44596396396396	-12.6524669293771	2.91667200938083e-23	3.09453624561181e-22	42.15571283887
C1orf175	-1.94337027027027	4.03345720720721	-12.651661974872	2.92893804342264e-23	3.10594514625345e-22	42.1515249958987
C18orf56	1.55915045045045	3.02147072072072	12.6416952091646	3.08516893141036e-23	3.26824139122057e-22	42.0996679482985
MEF2C	-1.18317747747748	9.69140045045045	-12.6415943544356	3.08679183181034e-23	3.26827417777546e-22	42.0991431625953
EPB49	-1.68760900900901	8.85997117117117	-12.6398018101524	3.11577976246744e-23	3.29726590327096e-22	42.0898157396983
PCDHGA6	-1.43767117117117	5.61995630630631	-12.6372060924418	3.1582407333153e-23	3.3404782202454e-22	42.0763086047084
TRIM2	-1.70735855855856	9.97732072072072	-12.6327290651218	3.23284455465024e-23	3.41762609201696e-22	42.0530106350565
GDF5	-2.41892522522523	3.94921486486487	-12.6292476608359	3.29207710694844e-23	3.47487624707719e-22	42.0348927235287
RHPN1	1.91650630630631	7.83039189189189	12.6289011735055	3.29803146578276e-23	3.47937235316136e-22	42.0330894848564
TRHDE	-3.45304054054054	3.84361126126126	-12.6273600112025	3.32464736391466e-23	3.50565025070201e-22	42.0250686378324
GRIN2D	1.68208558558559	4.85936351351351	12.6248820736935	3.3678937616522e-23	3.54942807632031e-22	42.0121720452972
ALPL	-2.03813693693694	8.83004324324324	-12.6190231570368	3.47240439458913e-23	3.65394475760711e-22	41.9816770609525
FGF10	-2.79487747747748	4.2165018018018	-12.6008146141385	3.81842867650331e-23	4.00983840044056e-22	41.8868870745799
JAG2	-1.0386972972973	9.44599009009009	-12.5999706474234	3.83528020575107e-23	4.02547559427758e-22	41.8824929464911
RAB6B	-1.52561081081081	7.76957747747748	-12.593410911351	3.9688271788156e-23	4.16351670828229e-22	41.8483377289287
EDAR	-2.36194234234234	2.89807657657658	-12.5892682609349	4.05555826122562e-23	4.25232947410429e-22	41.8267661165917
HHATL	-2.48873243243243	1.68996981981982	-12.5849012591489	4.14904529623903e-23	4.34813169636485e-22	41.8040248638927
PCDH18	-1.72207027027027	9.65496216216216	-12.5765059757395	4.33488281485549e-23	4.53594007079425e-22	41.7603022284865
GYS2	-2.9555027027027	2.19445405405405	-12.569566408222	4.49478311127575e-23	4.69846727466859e-22	41.7241569751031
KCNA2	-2.18859369369369	2.02776891891892	-12.5689311745588	4.50971232697903e-23	4.71167399861982e-22	41.7208481334194
TPD52	1.92753783783784	11.564795045045	12.563211769377	4.64638892485313e-23	4.84953556823765e-22	41.691055209429
DES	-3.80165405405405	5.75227117117117	-12.5585385787495	4.76114244861446e-23	4.96678122307189e-22	41.6667103052924
LOC100126784	-1.88011171171171	4.89923513513514	-12.5577147552785	4.78166473294273e-23	4.98565652449539e-22	41.6624184428041
SNCG	-2.94157747747748	8.49789774774775	-12.5573120414037	4.79172900462672e-23	4.99361403375566e-22	41.6603204111534
IFI6	2.12005405405405	10.496209009009	12.5554262206044	4.83914116940217e-23	5.04046515514087e-22	41.6504956282708
PTGIS	-2.12684144144144	9.52414324324324	-12.5550633917566	4.84831701463129e-23	5.04746188186513e-22	41.6486053257152
SORD	1.68432792792793	9.36409369369369	12.5530649984844	4.89916945413304e-23	5.0978179874988e-22	41.6381937182155
DENND2C	-1.28431441441441	5.66507072072072	-12.5500375883601	4.97722773904945e-23	5.17379673330052e-22	41.6224203787064
MEST	-1.91490630630631	10.4833882882883	-12.5400635749238	5.24332853325169e-23	5.44335671392856e-22	41.57044920418
CSF3	-3.01560810810811	2.22116171171171	-12.5400207784961	5.24450052613283e-23	5.44335671392856e-22	41.5702261907502
PPP1R14B	1.10281531531532	9.53574009009009	12.5374183596451	5.31626445170105e-23	5.51505352164843e-22	41.5566646558358
LOC728392	-1.22397477477478	6.12147567567568	-12.5361292108524	5.35217773611574e-23	5.54950550113415e-22	41.5499465524408
SIAH2	1.26363873873874	10.1503842342342	12.5340681547018	5.4101010309375e-23	5.60291036620661e-22	41.5392055757736
RP1L1	-1.56202252252252	2.84663378378378	-12.5340055221293	5.41187104539099e-23	5.60291036620661e-22	41.5388791678191
MRGPRX2	-1.6556981981982	1.26971666666667	-12.5256082589901	5.65451589953323e-23	5.84527751346512e-22	41.4951144388839
ECHDC1	-1.30752522522523	10.0060301801802	-12.52347582862	5.7178520742066e-23	5.90480397804132e-22	41.4839998435687
MAPK4	-2.92076756756757	4.44696306306306	-12.522440126456	5.74887006974597e-23	5.9338513087926e-22	41.4786014643584
KCNT2	-1.47420720720721	3.99072702702703	-12.5222027182973	5.75600388906331e-23	5.93822913781255e-22	41.4773640132629
CORIN	2.39975315315315	5.38278558558559	12.5198845151809	5.82613126207341e-23	5.9985192984136e-22	41.4652805419435
NLGN3	-1.20128738738739	5.09542567567568	-12.5177741823038	5.89071513860841e-23	6.06197402484364e-22	41.4542802364068
PTPRQ	-3.23085045045045	3.58794054054054	-12.5058018830609	6.27093959825108e-23	6.44277780263429e-22	41.3918673369786
NOV	-1.79556576576577	7.8170963963964	-12.5057294415696	6.27331360324693e-23	6.44277780263429e-22	41.3914896596628
SOX10	-4.69516846846847	7.6181481981982	-12.5053664815847	6.28522186653625e-23	6.45178024599946e-22	41.3895973439652
CHAF1B	1.28811621621622	7.76170495495496	12.5028737631097	6.36761954583467e-23	6.52983163216712e-22	41.3766011325709
ALDH1A3	-2.04340900900901	9.78535405405405	-12.5020876527835	6.39382870060387e-23	6.55343500865688e-22	41.3725025186651
LOC390595	-1.41476576576577	2.77328108108108	-12.5010251079796	6.42942627463586e-23	6.58334770165956e-22	41.3669625618384
GULP1	-1.5694945945946	7.86311576576577	-12.4889410336513	6.84852618695991e-23	7.00549290574424e-22	41.3039521356518
TIPARP	-1.04765135135135	10.2580581081081	-12.4826240283446	7.07840683761601e-23	7.23703647292115e-22	41.2710089204133
GREM2	-2.36386036036036	5.6293454954955	-12.4822967667674	7.0905247545151e-23	7.24581748184146e-22	41.2693021707288
FRMD4A	-1.07763063063063	9.91934954954955	-12.4804111622453	7.1607516936962e-23	7.31394190405886e-22	41.2594681277842
MAF	-1.2113045045045	9.79966756756757	-12.4778314805548	7.25795988110299e-23	7.4095433296392e-22	41.246013828735
MCAM	-1.91865045045045	11.8409693693694	-12.4746044074249	7.38142845745929e-23	7.53184524014112e-22	41.2291823893661
CABLES2	1.01730900900901	7.89787522522523	12.4726790070032	7.45609566768704e-23	7.60425454831669e-22	41.2191397233326
RCC1	1.58170990990991	8.85877477477477	12.4711298666023	7.51672096002711e-23	7.66227811863736e-22	41.211059391664
MRAP2	-2.25754864864865	5.03088063063063	-12.4674382090085	7.66319326823453e-23	7.80195158397673e-22	41.1918029709167
CTPS	1.08651981981982	8.7866490990991	12.4673895741689	7.6651419117784e-23	7.80195158397673e-22	41.1915492753534
HAAO	-1.65099369369369	6.55631846846847	-12.4611864902004	7.91779718150771e-23	8.0551227024952e-22	41.1591905211775
XPNPEP2	-2.96489009009009	4.93506216216216	-12.4593902148064	7.99250782842593e-23	8.1271018186025e-22	41.1498196273332
ME3	-1.57444234234234	7.79221846846847	-12.4562187145229	8.12614684936836e-23	8.25890073354121e-22	41.1332738295019
PPL	-1.45020990990991	10.9545382882883	-12.4511618625492	8.34387995161022e-23	8.47599482466887e-22	41.1068906103676
BHLHE41	-1.55096936936937	10.2504495495495	-12.4501118291906	8.38981964714578e-23	8.51844695133051e-22	41.101412019557
ACTA2	-1.6932990990991	13.4170162162162	-12.4490559198073	8.43627218649641e-23	8.55292187598871e-22	41.0959026907012
C3orf36	1.42816036036036	2.27214234234234	12.4471817400752	8.51935887417787e-23	8.62863530768977e-22	41.0861237454179
EZR	1.23754864864865	12.1994599099099	12.446136215086	8.56606543207095e-23	8.66738902515607e-22	41.0806683794139
ARHGAP6	-1.48866846846847	6.66577027027027	-12.4381269152566	8.93248604211654e-23	9.02924364572391e-22	41.0388746660171
NAP1L5	-1.20551171171171	7.18005765765766	-12.4366922965756	8.99975969292613e-23	9.09276902046129e-22	41.0313881295909
DBX2	-2.11887657657658	3.05902027027027	-12.4260668292667	9.51409473487182e-23	9.60296779286718e-22	40.9759347229542
PDZD4	-1.97919189189189	6.16418693693694	-12.4235943802428	9.63794288482445e-23	9.72319250247892e-22	40.9630300717516
TCF7L1	-1.64678288288288	9.38766261261261	-12.4231545573709	9.66014293887838e-23	9.74080228561754e-22	40.9607344235686
C22orf23	-1.3430990990991	5.61282882882883	-12.4218059592055	9.72853356695325e-23	9.80494816541729e-22	40.9536953522971
TUBG2	-1.0472981981982	8.29267522522523	-12.4195102580008	9.84607257167979e-23	9.91854121180501e-22	40.9417125358589
JAKMIP1	2.18955225225225	2.94779414414414	12.4187815856135	9.88367721409908e-23	9.95153963734449e-22	40.93790902404
FMNL2	-1.26293873873874	9.80477387387387	-12.4151946495896	1.00708982696514e-22	1.01350755625462e-21	40.919185448109
DIO3OS	-1.22731801801802	1.22697342342342	-12.4146624025791	1.00989804062525e-22	1.01583570671417e-21	40.9164070753127
KCNA4	-2.05529459459459	1.46360945945946	-12.4102323399965	1.03357844653392e-22	1.03863756766233e-21	40.8932810106625
LRRC4B	-1.68205585585586	3.71417747747748	-12.4092036568194	1.03915633817735e-22	1.0437318797838e-21	40.8879108219831
CTNNAL1	-1.17887207207207	9.20574144144144	-12.4075231462958	1.04833367900875e-22	1.05224099910831e-21	40.8791376408979
C6orf123	-1.65843783783784	2.85673963963964	-12.4074648974787	1.04865323145426e-22	1.05224099910831e-21	40.8788335467464
CELF6	-1.33061891891892	5.26774459459459	-12.4068076402519	1.0522657138601e-22	1.05535002958221e-21	40.8754022488356
C13orf33	-2.3834045045045	8.00578873873874	-12.4053269544566	1.06044979217827e-22	1.06303878092871e-21	40.8676720220807
LY6G5B	-1.12795045045045	5.15170495495495	-12.4050280323833	1.06210972769679e-22	1.06418314834627e-21	40.866111418767
KCNA1	-2.3255	4.00987882882883	-12.4029914295514	1.07348868271326e-22	1.07453547811328e-21	40.8554786168465
FCGR1A	1.9266963963964	5.85494099099099	12.4026404975951	1.07546172784069e-22	1.07598583199656e-21	40.8536464235552
PDE9A	-1.8535927927928	7.42569189189189	-12.4014624129934	1.08211190498946e-22	1.08211190498946e-21	40.8474956558434
RGAG4	-1.27320630630631	7.99116621621622	-12.3934131508265	1.12866596011674e-22	1.12701907398816e-21	40.8054679298808
TMEM54	1.00018738738739	9.2683	12.3903966478603	1.14662511266058e-22	1.14439540898987e-21	40.7897166492249
DSG1	-3.67167747747748	4.7951045045045	-12.3900103953043	1.14894531733067e-22	1.14615390499507e-21	40.7876997072925
OAS3	1.31994864864865	10.5773815315315	12.3892542201689	1.15350127110035e-22	1.15013992693978e-21	40.7837510654025
TMEM37	-2.48518468468468	8.42909324324324	-12.3855795605427	1.17590031269579e-22	1.17133592526175e-21	40.76456193167
MYO1H	-2.10286576576577	2.94968963963964	-12.3835678672898	1.18834686801979e-22	1.18258658266826e-21	40.7540564360255
MBL1P	-1.28514414414414	2.02810720720721	-12.3826352016359	1.19416210096128e-22	1.1877978649581e-21	40.74918575907
KIAA0427	-1.27288558558559	10.0365067567568	-12.3767918215405	1.23125099809056e-22	1.22350353295253e-21	40.7186683862202
KCNMB2	-1.82114414414414	2.36637477477477	-12.3749126227066	1.24342233636145e-22	1.23500051115145e-21	40.7088536614251
C9orf100	1.20477117117117	6.07768828828829	12.3684850132128	1.28597251485599e-22	1.27602782648591e-21	40.6752815304202
SYNGR3	2.04452612612613	3.79776846846847	12.3653748083868	1.30708289863038e-22	1.29572244852157e-21	40.6590355483737
CCDC158	-2.26429189189189	4.35139369369369	-12.3649593393879	1.30992906109731e-22	1.29791716333628e-21	40.656865318323
ABI3BP	-2.59557117117117	9.30877837837838	-12.3647525833825	1.31134775392398e-22	1.29869606309982e-21	40.6557853100649
KALRN	-1.28279009009009	8.57959684684685	-12.3608335928695	1.33853185009647e-22	1.32497873107428e-21	40.6353135565142
PTTG3P	1.06593603603604	0.848186936936937	12.3602301910847	1.34276725404175e-22	1.32853068556517e-21	40.6321614531774
METRN	1.98716666666667	7.33369234234234	12.3588584427101	1.35244590818693e-22	1.337462162576e-21	40.6249954995395
ARHGAP26	-1.29047657657658	9.22237882882883	-12.358330645635	1.35618849644035e-22	1.3400982535926e-21	40.6222382759647
GOLGA8A	-1.8631972972973	9.24506261261261	-12.3556005653479	1.37571380481725e-22	1.35785598138933e-21	40.6079759686952
TRDN	-3.67137117117117	3.1857990990991	-12.3554612986107	1.3767173505065e-22	1.35819352262847e-21	40.6072484066832
FBXL19	1.01198288288288	8.38237612612613	12.354400065676	1.38438866131474e-22	1.36510563000921e-21	40.6017042335776
KLF14	-1.86696036036036	2.21528828828829	-12.3509449515173	1.40966274085295e-22	1.38869366937194e-21	40.5836532269444
FGF7	-1.72856216216216	8.3019972972973	-12.3491038481833	1.42331878047946e-22	1.40147407977186e-21	40.5740341726431
SUN2	-1.01832882882883	11.8731716216216	-12.3434844065342	1.46582569433115e-22	1.44125486133231e-21	40.5446733148154
SULT1C4	-1.80400630630631	5.29744099099099	-12.3341796133687	1.53902666799098e-22	1.51178074133277e-21	40.496052197673
FAM23A	-1.39736756756757	2.76914144144144	-12.331381268955	1.56175003969932e-22	1.53263519670301e-21	40.4814286122466
IL4I1	1.76216396396396	5.94773963963964	12.326514472388	1.60207404073864e-22	1.57145628554058e-21	40.4559944353557
PDE5A	-1.54250900900901	9.31608153153153	-12.3230412915465	1.63148796143937e-22	1.59878032689023e-21	40.4378423900639
FRMD3	-1.97643603603604	5.97338918918919	-12.3218604000467	1.64161162959228e-22	1.60793352841266e-21	40.4316704548212
ST3GAL3	-1.1141954954955	7.76443918918919	-12.3215661976705	1.64414358308596e-22	1.60964557752765e-21	40.4301327898559
CSMD2	1.87283153153153	4.07381396396396	12.320717313374	1.65147118775169e-22	1.61604878381994e-21	40.4256960161306
CACNB3	1.16046756756757	8.78149504504504	12.3157318719407	1.69517137448969e-22	1.65802135866e-21	40.3996381463631
FHOD3	-1.66372882882883	8.33492387387387	-12.3122495136701	1.72638216307136e-22	1.68774408608834e-21	40.3814355779847
HSPA12B	-1.61009279279279	7.99402837837838	-12.3103494160907	1.74365414540123e-22	1.70381816302176e-21	40.3715032668613
TBX15	-1.79632072072072	7.86937477477477	-12.3064058826529	1.7800559813138e-22	1.73773415579516e-21	40.3508885959035
MMP27	-2.23168018018018	2.40255540540541	-12.3057286963845	1.78638314570226e-22	1.7430820333302e-21	40.3473485244064
HIST1H4H	2.43528018018018	6.36410855855856	12.3038899250345	1.80367733213488e-22	1.7582856423898e-21	40.3377359725341
WT1	3.35881351351351	2.93428333333333	12.3013180690472	1.82814834891035e-22	1.78129499777548e-21	40.3242906875054
DCUN1D3	-1.01777747747748	8.02412387387387	-12.295586275208	1.88389023726563e-22	1.83299841569021e-21	40.2943241035793
PRUNE2	-1.82669009009009	7.88501711711712	-12.2953882263982	1.88584643094837e-22	1.83403255458882e-21	40.2932886383039
C1orf182	1.35966936936937	2.02378333333333	12.2929398682769	1.91019854747799e-22	1.8568359933581e-21	40.2804875864788
TNNI3K	-1.78036576576577	4.6923963963964	-12.2857366057554	1.9836880897106e-22	1.92644827255244e-21	40.2428235425694
LDHB	-1.72038108108108	11.9865698198198	-12.2855155248114	1.98598790282388e-22	1.92776981772928e-21	40.2416675108564
SLC12A8	1.75792612612613	7.86251531531532	12.278538327822	2.05995863366443e-22	1.99768307742705e-21	40.2051820796614
C18orf18	-1.07463783783784	5.32667117117117	-12.2781065810348	2.06462563408437e-22	2.0012636575898e-21	40.202924265264
BCHE	-2.41512792792793	5.09119369369369	-12.2750045203255	2.09847076404344e-22	2.03311018337951e-21	40.1867017108596
ZCCHC24	-1.61147027027027	10.2608972972973	-12.2742816903167	2.10643679895569e-22	2.03986544729058e-21	40.1829215024327
TMEM79	1.27148198198198	8.17096171171171	12.2662601542257	2.19690050748713e-22	2.12546500559429e-21	40.1409686626454
SPTB	-1.61525675675676	6.45548513513514	-12.2633997048991	2.23009315981352e-22	2.15595091401616e-21	40.1260074013601
ISLR2	-1.38210900900901	5.5201490990991	-12.2628746699798	2.2362400542445e-22	2.15945476545812e-21	40.1232612055823
HSD17B7	1.0901963963964	7.85783513513513	12.262683520354	2.23848217131257e-22	2.16060361904312e-21	40.1222613926794
NKX3-2	2.06677477477478	2.75042342342342	12.2541296364322	2.3411574499884e-22	2.258644851892e-21	40.0775176031038
EPT1	1.09768468468468	10.114090990991	12.2533137296329	2.35119439330167e-22	2.26726260659856e-21	40.0732494913973
AIFM2	-1.72723063063063	9.11292612612613	-12.2467537089899	2.43347674587136e-22	2.34550599026944e-21	40.0389315913651
C19orf12	-1.22244504504505	9.37339099099099	-12.2458234682766	2.44537616984008e-22	2.35586920538793e-21	40.0340649269002
APCDD1L	-2.47853873873874	6.43603423423423	-12.2429404000037	2.48262754839616e-22	2.38951446641225e-21	40.0189814507457
COL23A1	-1.65966936936937	4.27478603603604	-12.2401455229519	2.51928242331213e-22	2.42365830134011e-21	40.0043588450029
LOC646982	-1.24277207207207	1.47426531531532	-12.2286641980937	2.67564100154326e-22	2.56566603277361e-21	39.9442839439563
ADRA2B	-1.63724594594595	4.4620463963964	-12.2278727150168	2.68677158688738e-22	2.57513635288505e-21	39.9401422677734
C15orf42	1.73914324324324	6.10807702702703	12.2226915928303	2.76078883456658e-22	2.64360983086063e-21	39.9130294548581
LUZP2	-2.71811711711712	4.79093513513514	-12.2224615298782	2.76412249305019e-22	2.6455607138347e-21	39.9118254946675
RPS6KA2	-1.08539369369369	10.0291346846847	-12.2223732019445	2.76540345440295e-22	2.6455607138347e-21	39.911363258021
RAB31	1.48161441441442	11.0535648648649	12.2137821478657	2.8928806223869e-22	2.764936647002e-21	39.8664022253963
LOC91316	-1.19086936936937	7.73352657657658	-12.2123062850935	2.91536557940985e-22	2.78383513233881e-21	39.858677855864
FANCD2	1.46234234234234	7.9080027027027	12.2097942446024	2.95404046394779e-22	2.81945377614357e-21	39.8455300140589
RRAGD	-1.50231801801802	8.68992927927928	-12.2089891201921	2.96654451877484e-22	2.83007244286466e-21	39.841315963119
FLJ35024	-2.2301972972973	3.51868513513514	-12.2039887373596	3.04540031756558e-22	2.90395116208181e-21	39.8151428313872
TUB	-1.4696	8.09185225225225	-12.2034576366917	3.05389823231922e-22	2.91070244705263e-21	39.8123628353388
ANKAR	-1.04367927927928	5.16928918918919	-12.1981654308891	3.13988610862703e-22	2.9912696895644e-21	39.7846602876332
DCN	-1.9431027027027	14.4102747747748	-12.1934094433695	3.21923037437555e-22	3.06259497617841e-21	39.7597630787007
TWIST2	-2.3644045045045	5.30849054054054	-12.1898109636248	3.28059697148363e-22	3.11953014472251e-21	39.7409243584092
ITSN1	-1.41144954954955	10.3502346846847	-12.1892055767268	3.29103556001031e-22	3.12781229970487e-21	39.7377549617343
TMPRSS5	-1.69726756756757	2.67392657657658	-12.1839777319343	3.38257505397788e-22	3.21203819880508e-21	39.7103845174667
FAM3D	-3.3828954954955	4.31711711711712	-12.1786384958845	3.47870026540453e-22	3.29721682588897e-21	39.6824290692582
LGALS4	-1.42110720720721	1.99286441441441	-12.1784124880831	3.48282907958424e-22	3.29960687604358e-21	39.6812456855572
TLR4	-1.37732432432432	9.32667117117117	-12.1757616432499	3.53162420681364e-22	3.34429174196882e-21	39.6673655371828
PCDHB4	-1.40312162162162	7.13066171171171	-12.1742188965992	3.56033701100075e-22	3.36992710169873e-21	39.6592873194326
HADH	-1.09655315315315	11.0701225225225	-12.1694681658509	3.65023336478419e-22	3.45183284104189e-21	39.6344103164565
THRSP	-3.68994054054054	8.24015045045045	-12.1689033528077	3.66107135149042e-22	3.46048779217764e-21	39.6314526006221
SPATA17	1.8763963963964	4.89155945945946	12.1656547608519	3.72403667212478e-22	3.51676508181793e-21	39.6144405374369
TMEM133	-1.20734954954955	6.42010900900901	-12.1545418021392	3.94775581410077e-22	3.72460601394709e-21	39.556239671282
PTPN14	-1.49945405405406	8.37204594594595	-12.1360668716633	4.34989753857261e-22	4.09460781599705e-21	39.4594653149885
HRCT1	-2.70127477477478	5.42368693693694	-12.1351979236698	4.36979183601365e-22	4.11144942224383e-21	39.4549131097214
CHST9	-3.48842792792793	5.76828423423423	-12.1251786531127	4.6058761076469e-22	4.32762638398127e-21	39.402421185728
ZNF483	-1.69073513513514	4.85588558558559	-12.1235605867794	4.64518414494701e-22	4.36056838115054e-21	39.393943390316
C9orf140	2.10328918918919	7.39472927927928	12.1230066843394	4.65871733368833e-22	4.37080428558856e-21	39.3910412024756
PCDHB18	-1.15505765765766	3.71595225225225	-12.1229401282686	4.66034611843807e-22	4.37080428558856e-21	39.3906924787286
LGR6	-3.27587567567568	6.71003513513514	-12.12226022341	4.67701773660721e-22	4.3844371750021e-21	39.3871300685256
C6orf174	-1.77861801801802	5.91577387387387	-12.1219123292216	4.6855713892079e-22	4.39045096396341e-21	39.3853072408354
HIST2H4A	1.5975963963964	8.0252036036036	12.1206408058068	4.71696786515353e-22	4.41583904567269e-21	39.3786448976751
LOC388387	-1.29900540540541	0.85483963963964	-12.1178287152808	4.78715500762035e-22	4.47746206407497e-21	39.3639101569263
PLD1	-1.32570720720721	8.80112837837838	-12.1175150223589	4.79504910826649e-22	4.48280319638939e-21	39.3622664438775
CNTNAP2	3.63006306306307	5.90485045045045	12.1097927904902	4.99354805142979e-22	4.66412836650835e-21	39.3218009485195
C15orf23	1.0087009009009	7.86469279279279	12.1094795553679	5.00177129725134e-22	4.66968461721555e-21	39.3201594776245
PRSS12	-2.5506954954955	5.44773243243243	-12.1076429469297	5.0502609582568e-22	4.71281170331873e-21	39.3105348299228
GNG7	-1.66199099099099	8.07005225225225	-12.1022421297369	5.19559937619161e-22	4.83744467996434e-21	39.2822309257609
NXNL1	-1.62720720720721	1.16103603603604	-12.0955922478903	5.38032289833979e-22	5.00036347229135e-21	39.2473786053375
NCOA7	-1.3638954954955	10.3195171171171	-12.0954452372751	5.38448015917742e-22	5.00196279040328e-21	39.2466080854392
FAM184A	-1.82670360360361	6.53952297297297	-12.0836077634535	5.73001637879768e-22	5.31333497094473e-21	39.1845605162287
C1QTNF7	-2.56913423423423	6.08978423423423	-12.0830551424641	5.74667971363448e-22	5.32638079101201e-21	39.1816636752038
FAM110A	1.23636486486486	8.36152747747748	12.0736896342707	6.03658341946001e-22	5.59003417237321e-21	39.1325668063575
CPAMD8	-2.20893243243243	7.93373108108108	-12.0679657775309	6.2209334692246e-22	5.75296234789104e-21	39.1025579542352
C21orf58	1.17562972972973	5.87957522522523	12.0674282041895	6.23853451007462e-22	5.7666417601005e-21	39.0997394794536
ADRBK2	-1.43118378378378	10.024572972973	-12.0659022988974	6.28876757831428e-22	5.81045897312296e-21	39.0917391253507
MT1E	-1.4999981981982	8.98645585585586	-12.0610596213922	6.45089022429477e-22	5.95756978429022e-21	39.0663479262156
ISG15	2.28376666666667	8.5729481981982	12.06042291536	6.47251511294077e-22	5.97485320452671e-21	39.0630094337136
LONRF3	-1.63874234234234	4.92939009009009	-12.0585287959262	6.53727695448262e-22	6.0319234101361e-21	39.0530776979488
ZNF488	-1.6038963963964	4.11935630630631	-12.0540184401157	6.6941174085753e-22	6.16832272881736e-21	39.0294269616997
TEK	-1.68064954954955	8.80284099099099	-12.0525202884021	6.74704330553975e-22	6.21151565303727e-21	39.0215709032152
ABHD11	1.11866756756757	9.18962567567567	12.0524160752847	6.75074045474799e-22	6.21213364123605e-21	39.0210244219097
CARD6	-1.2642018018018	8.10991711711712	-12.0511489063811	6.79585835982096e-22	6.25085000569554e-21	39.0143794850428
MYOM2	-2.33452072072072	5.02425135135135	-12.0497451684411	6.84619178839497e-22	6.29432679873483e-21	39.007018277411
SERPINF2	-1.51142432432433	6.24073108108108	-12.0448684384352	7.02397716638099e-22	6.45294437921014e-21	38.9814437614551
CLIP3	-1.06656756756757	8.90489189189189	-12.0448406660856	7.02500277035297e-22	6.45294437921014e-21	38.9812981137767
ENDOU	-1.53286666666667	3.08528558558559	-12.0446909460989	7.03053435993804e-22	6.45513731706296e-21	38.9805129302761
PELI1	-1.21283423423423	9.77897657657658	-12.0441914277171	7.04902128274347e-22	6.46921801228088e-21	38.9778932730002
GINS4	1.45593243243243	6.69768603603604	12.0412765214374	7.15787638322563e-22	6.5661841889018e-21	38.9626061379952
RASL11A	-1.55984324324324	7.07544684684685	-12.0372744215904	7.31008202586762e-22	6.6998207138867e-21	38.941616418877
HEY2	-1.75284054054054	7.48227792792793	-12.0335671898218	7.45396627966515e-22	6.82864469975571e-21	38.9221723306352
ZNF167	-1.08092882882883	6.16541216216216	-12.0301374202971	7.58960844794765e-22	6.949806486903e-21	38.9041827737764
CNTD2	2.24600990990991	4.67678603603604	12.0288001102994	7.64316495643699e-22	6.99572788923992e-21	38.8971682302642
RRAS2	-1.23964054054054	8.57200045045045	-12.0253444717388	7.78331677584372e-22	7.12083303957539e-21	38.8790420007488
ARGLU1	-1.03623783783784	10.5750693693694	-12.0220652148312	7.91869632681744e-22	7.23823845011407e-21	38.8618403066379
ADM2	2.08886936936937	6.68747882882883	12.0196546728618	8.01971502895066e-22	7.32405469503367e-21	38.8491951419325
PREX2	-2.30997927927928	6.76988153153153	-12.0166070218482	8.14928403905671e-22	7.43576894763708e-21	38.8332073513348
LOC285205	-1.1146045045045	0.883052702702703	-12.0131975067267	8.29672575150534e-22	7.56693823538004e-21	38.8153205907566
TTYH3	1.10583963963964	10.2352081081081	12.0123129577247	8.33541222731346e-22	7.598846049145e-21	38.8106800189147
ARHGAP39	1.43409009009009	7.86956666666667	12.0120456315167	8.34713949688991e-22	7.6061595149201e-21	38.8092775476747
TSPAN11	-1.57857387387387	6.92631126126126	-12.0068225342602	8.57961743299726e-22	7.80760398490398e-21	38.7818748084464
SEC14L5	-1.75086576576577	3.91944189189189	-12.0055400213371	8.6376870917553e-22	7.85696570641277e-21	38.7751459170355
C1QL2	-2.35517207207207	2.26187162162162	-11.9956101022803	9.10083243529711e-22	8.26360415288146e-21	38.7230438670868
CRHR2	-1.10431351351351	1.21229459459459	-11.9892887491511	9.40855319280702e-22	8.5316959827e-21	38.689872860791
NPY5R	-3.10761171171171	4.24351576576577	-11.9889762772162	9.42403182688511e-22	8.53823944985819e-21	38.6882331181714
DOC2B	-2.28681891891892	4.5850509009009	-11.988975164513	9.42408699141679e-22	8.53823944985819e-21	38.6882272790868
GPR141	1.56508288288288	2.88407207207207	11.9887160167372	9.43694359006452e-22	8.54611609633986e-21	38.686867358518
CRB2	-2.29951351351352	4.0087972972973	-11.984655119502	9.64072051024326e-22	8.72680741072726e-21	38.6655566199251
SLC22A12	-2.31635045045045	1.37548423423423	-11.9811121829994	9.82210512773967e-22	8.88707881324352e-21	38.6469632448122
C2orf84	-2.16516396396396	2.68491261261261	-11.9805853451195	9.84936775828869e-22	8.90754036916562e-21	38.6441983305553
KLKP1	1.68286756756757	1.31982837837838	11.9796162480885	9.8997144830777e-22	8.94547263809794e-21	38.6391123400988
LPPR5	1.7206963963964	1.22897162162162	11.9757195402117	1.01047742633097e-21	9.12674947759562e-21	38.618661185262
EDN1	-1.73044234234234	8.27993558558559	-11.9755256374932	1.01150886375572e-21	9.13204792124231e-21	38.617643499449
ECM2	-2.10665495495495	9.84105990990991	-11.9737398999629	1.0210575811833e-21	9.21108711390921e-21	38.6082710695016
GIMAP7	-1.7267981981982	8.38256396396396	-11.9737206606179	1.02116094842949e-21	9.21108711390921e-21	38.6081700909372
CHST2	-1.32744774774775	7.40258243243243	-11.9731641578658	1.02415541463829e-21	9.23404069500398e-21	38.6052492520067
ANXA3	-1.96407387387388	9.34834144144144	-11.9717194800448	1.03197017310163e-21	9.29633508283299e-21	38.5976666877691
HSH2D	1.89266396396396	6.53916081081081	11.9654320156069	1.06668326553731e-21	9.59640992177084e-21	38.5646647716863
OR52N4	-1.19101711711712	1.43037342342342	-11.9648549191047	1.06992746518654e-21	9.62021487146664e-21	38.5616355680185
C9orf7	1.22615585585586	8.99071936936937	11.9637444811219	1.07619773836163e-21	9.66929521600186e-21	38.5558067785304
C2CD2	-1.34004054054054	10.1946463963964	-11.9621074631848	1.0855086617114e-21	9.74694237036865e-21	38.5472137934478
RASD1	-2.47525855855856	8.87901486486487	-11.962058316486	1.08578943989445e-21	9.74694237036865e-21	38.5469558116924
ACOT7	1.03276306306306	8.36075630630631	11.9614382926564	1.08933793279313e-21	9.77452262248383e-21	38.5437011592414
TRIM50	-1.44815585585586	1.43378423423423	-11.9602086970675	1.09640951655412e-21	9.83367731535869e-21	38.5372466542146
LOC400804	-1.23608198198198	1.12323648648649	-11.9597520441773	1.09904749431858e-21	9.85303277657662e-21	38.534849528143
LOC80054	-1.48940720720721	5.98200900900901	-11.9583340535734	1.10727950918741e-21	9.92250035950135e-21	38.5274059374874
SYT2	-1.27920630630631	3.52060315315315	-11.958233756718	1.10786410803989e-21	9.92340756459812e-21	38.5268794354452
NOVA1	-2.66618558558559	7.91321171171171	-11.9566991835812	1.11684732333042e-21	9.99950961533949e-21	38.5188237180103
SESN1	-1.02674504504504	9.62698693693694	-11.9534424346652	1.13615456258291e-21	1.01679394811801e-20	38.501727017689
ABHD6	-1.19635945945946	7.57469414414414	-11.9522475873396	1.14332164244316e-21	1.02231678220201e-20	38.4954543683797
NMB	-2.03272342342342	7.06622747747748	-11.9455956444868	1.18405848926654e-21	1.05736062569126e-20	38.4605318387242
UGP2	-1.04741981981982	11.802581981982	-11.9452024746471	1.18651131345948e-21	1.05909031588362e-20	38.4584676279102
ITPKA	2.04049549549549	2.2359009009009	11.9413099513221	1.21107163525622e-21	1.07960489239298e-20	38.4380307196099
ANGPTL2	-1.69476306306306	11.2501067567568	-11.9396345287145	1.22179914521992e-21	1.08869515847938e-20	38.4292339852796
LOC100134259	-1.17126396396396	3.94426801801802	-11.9320186358661	1.27177573650063e-21	1.13273561259688e-20	38.3892450547152
NR5A2	-1.45798108108108	6.92973738738739	-11.9261083773575	1.31196740689387e-21	1.16650891570079e-20	38.3582096670643
NCRNA00219	-1.11814954954955	8.45832072072072	-11.9208431844808	1.34884338269378e-21	1.19825853079633e-20	38.3305599234927
FOXD2	1.4079009009009	4.48987927927928	11.9204611423764	1.35155917561223e-21	1.20015181121623e-20	38.3285535987713
HIST2H3C	1.56451711711712	1.35448018018018	11.908974248412	1.43582540529596e-21	1.27332594257996e-20	38.2682254214356
ENPP6	-1.62237837837838	4.16071081081081	-11.9077632463973	1.44501041572046e-21	1.28091812757949e-20	38.2618649119048
WISP3	-2.64055855855856	3.4522990990991	-11.9062872594661	1.45628489852688e-21	1.29035515609654e-20	38.2541125191101
DQX1	2.43378378378379	2.19404414414414	11.8925866334292	1.56523799809832e-21	1.38450392507361e-20	38.1821463039536
PM20D2	-1.85495765765766	8.05508603603604	-11.8906001244262	1.58169970041476e-21	1.3984623104873e-20	38.1717107660826
C9orf130	-1.03723423423424	6.79092252252252	-11.8882195790553	1.60165538066549e-21	1.4150706909229e-20	38.1592049866477
LOC286002	-2.19107747747748	2.81710990990991	-11.8867146224323	1.61440113462581e-21	1.42492069191178e-20	38.1512987980131
TTLL3	-1.06192522522522	8.8485509009009	-11.8861507515918	1.61920279380003e-21	1.42854462211924e-20	38.1483365081385
EGFL8	-1.25372792792793	6.12750540540541	-11.8853718325995	1.62585925105214e-21	1.43380113505586e-20	38.1442444360288
ADAMTS18	-2.66024594594595	5.40368513513514	-11.8805142028862	1.66799466016096e-21	1.47032762443557e-20	38.1187239905784
MMP28	-2.09386936936937	6.97023918918919	-11.8793681259774	1.67809431840414e-21	1.47796123366954e-20	38.1127026764413
PFKFB4	1.20800720720721	7.12599009009009	11.8779409749433	1.69075662071951e-21	1.48847484662828e-20	38.1052045404349
CLDN10	-2.57707567567568	3.22618018018018	-11.8768066244606	1.70088933228517e-21	1.49675345014207e-20	38.0992446749105
TSKS	-1.60993063063063	1.63391846846847	-11.8691503439133	1.77088989831918e-21	1.55768507337158e-20	38.0590168099261
PDLIM4	-1.6841945945946	8.38998648648649	-11.8677513811114	1.78398899537796e-21	1.56853507816315e-20	38.0516659894691
CHRFAM7A	-1.16554414414415	4.17514054054054	-11.8666275665758	1.79458205588688e-21	1.57649848555232e-20	38.0457608522463
C9orf172	1.4721972972973	3.0310536036036	11.8644861565087	1.8149417591918e-21	1.59233992804306e-20	38.034508519644
CCDC141	-2.08957207207207	3.80480315315315	-11.8615649874718	1.8430888775361e-21	1.61634406902247e-20	38.0191584332297
IL34	-2.08574504504504	7.1726490990991	-11.8607951238911	1.85057950915779e-21	1.62222021020536e-20	38.015112895794
CAB39L	-1.30878738738739	10.0278063063063	-11.8580139450773	1.87789494909755e-21	1.64546236897024e-20	38.0004978779883
FRMPD1	-2.03111441441442	4.11254189189189	-11.8558333079916	1.89959444569759e-21	1.66305800988621e-20	37.989038396219
RAMP1	2.14285855855856	5.95223018018018	11.8558331310253	1.89959621684519e-21	1.66305800988621e-20	37.9890374662314
PPIEL	-1.4820027027027	5.44295720720721	-11.8530353458773	1.92780538284674e-21	1.68559814777868e-20	37.9743344270956
NAT14	1.25781981981982	7.23563783783784	11.8420248859169	2.04295706310443e-21	1.78097276031991e-20	37.9164676772166
GAS2L2	-2.31651981981982	3.40288423423423	-11.8403733889659	2.06081375479114e-21	1.79577701128447e-20	37.9077874792737
FLT4	-1.31444954954955	8.50234279279279	-11.8371663946719	2.09593713105476e-21	1.82483415184708e-20	37.8909312342752
C6orf126	2.2526972972973	2.02842072072072	11.8336140406879	2.13554362154701e-21	1.85852948496652e-20	37.8722591036798
PKN3	-1.12587387387387	7.80395675675676	-11.8329480005235	2.14305261471732e-21	1.8642741601757e-20	37.8687581416354
ATP8B4	-1.52323243243243	6.68901441441441	-11.8299597202655	2.17706972917934e-21	1.89306402117966e-20	37.8530503044855
GABRA4	-1.90688918918919	1.25759324324324	-11.8196102292922	2.29912046588216e-21	1.99834645065879e-20	37.7986447218117
IGF2BP2	-2.21810900900901	6.31774369369369	-11.8149424297817	2.35638863924639e-21	2.04725597815186e-20	37.7741049985036
BRCA2	1.60385855855856	6.64466621621622	11.8130544032238	2.37995644145589e-21	2.0668572649361e-20	37.7641788694183
OXGR1	-2.66339189189189	4.17432927927928	-11.8109055235604	2.40706795577778e-21	2.0886350436229e-20	37.7528810992058
PLEKHG5	-1.16079009009009	8.38269504504505	-11.8072523623672	2.45387053474116e-21	2.12834651788069e-20	37.733673984246
LOC440173	-1.73706936936937	2.31952657657658	-11.8047895480912	2.48593648116968e-21	2.15433836886507e-20	37.7207249230561
FAM171A1	-1.48506396396396	8.97822117117117	-11.8046551262491	2.48769869385219e-21	2.15495587277576e-20	37.720018146537
HOXD9	-1.28454684684685	6.7469545045045	-11.8036046784674	2.50151279413963e-21	2.1650951797507e-20	37.7144949650542
PLTP	-1.51371801801802	10.7369346846847	-11.7934128936941	2.63959769123371e-21	2.2826849452834e-20	37.6609042606338
LAMA3	-2.49622342342343	10.3934612612613	-11.7920477341133	2.65866481943492e-21	2.29820584181048e-20	37.6537255303754
LILRB5	-2.61860810810811	6.17825540540541	-11.7878626543215	2.71798203214496e-21	2.34849205050235e-20	37.6317175637566
GPR19	1.54577927927928	3.59892027027027	11.7845468011437	2.76591941144742e-21	2.38790267102672e-20	37.6142799278871
PIK3C2G	-3.74298378378379	6.20254144144144	-11.7811888148978	2.8153293987e-21	2.42953814860492e-20	37.5966201373155
PDZRN3	-1.37847927927928	9.63748828828829	-11.7807178764355	2.82232922580056e-21	2.43455542040695e-20	37.5941434053883
PRELP	-2.30823693693694	10.7656013513514	-11.7766448385689	2.88360139824934e-21	2.48422367387665e-20	37.5727222441595
IER5L	1.21235855855856	7.29618378378378	11.7765693970349	2.88474877667897e-21	2.48422367387665e-20	37.5723254694896
EPS8	-1.0897990990991	10.6000977477477	-11.7748830048614	2.91051659453152e-21	2.50431289546237e-20	37.5634560383347
PKDCC	-2.26761081081081	7.69168288288288	-11.7668927673545	3.03577662129635e-21	2.60990343531047e-20	37.5214300931868
RPE65	-1.70912972972973	1.28861711711712	-11.766270732619	3.04575172439377e-21	2.61628798752318e-20	37.518158263105
PFKFB3	-1.66502522522522	11.8757531531532	-11.7622171108905	3.11156587747365e-21	2.67170420177892e-20	37.496836199582
LRCH2	-1.38454594594594	5.90066576576577	-11.7554802146059	3.22411261119926e-21	2.76487184243613e-20	37.4613982416818
SHROOM4	-1.16874414414414	8.64083153153153	-11.7494259884206	3.32873053231573e-21	2.8498264315447e-20	37.4295493435887
DPEP1	2.03982252252252	2.75722567567568	11.7488205211357	3.33937839946462e-21	2.85537020162468e-20	37.4263641162299
MAL2	1.64149279279279	11.7920707207207	11.74808690237	3.35232570109414e-21	2.86524757050219e-20	37.4225046877706
STARD10	1.67218738738739	10.5617306306306	11.7479440037096	3.35485350087157e-21	2.86621483033264e-20	37.4217529219825
LOC221442	-1.53864144144144	5.08682342342342	-11.746184465813	3.38613575622448e-21	2.89053501352551e-20	37.4124962044701
SPOCD1	2.13620540540541	4.83033423423423	11.7458369814779	3.39234804070022e-21	2.89343187684153e-20	37.4106681125546
CPE	-1.34266486486487	11.3112765765766	-11.7289214150822	3.70898438133185e-21	3.1608737795244e-20	37.3216690701628
STAC	-2.19118288288288	5.62619054054054	-11.7286045986371	3.71518902309761e-21	3.16484774457236e-20	37.3200020444721
AMIGO1	-1.02816576576577	6.79271531531532	-11.7283915436352	3.71936741260532e-21	3.16709303114007e-20	37.3188809882155
SYNGR4	1.35154684684684	1.11392927927928	11.7240511528451	3.8055227797619e-21	3.23776969202287e-20	37.2960421549228
ECHDC3	-1.50948108108108	8.75912342342342	-11.709039179371	4.11922042388502e-21	3.50176378063601e-20	37.2170429571461
PCDHGA9	-1.49798108108108	6.05682657657658	-11.7086317841238	4.12808539316604e-21	3.50784739742131e-20	37.2148989193939
SCHIP1	-1.09882522522523	7.83600720720721	-11.7083043184122	4.13522494173359e-21	3.51246040768683e-20	37.2131755284675
TKTL1	-1.29048288288288	1.31342072072072	-11.7042821957774	4.22393279394395e-21	3.58484250763411e-20	37.1920074155457
ARHGAP11B	1.64646306306306	3.66408198198198	11.7041306608117	4.22731191092679e-21	3.58622783187302e-20	37.1912098834151
PHLDB1	-1.21686306306306	11.2096252252252	-11.7036499374628	4.23804961921941e-21	3.59385207280357e-20	37.1886798174973
ERRFI1	-1.18734504504505	10.9598896396396	-11.703361830078	4.24449804063557e-21	3.59652480105137e-20	37.1871634915257
FCGR1C	1.56886396396396	4.29247162162162	11.6972023773512	4.38473517729689e-21	3.71363915799939e-20	37.154744955388
LENG8	-1.00256846846847	10.976459009009	-11.6890171986801	4.57830346845488e-21	3.874384592225e-20	37.1116617047752
CYP26B1	-2.18348018018018	7.21077162162162	-11.6885783867964	4.58891927731652e-21	3.88176814022696e-20	37.1093518957736
MYH1	-3.29925225225225	2.63435495495495	-11.6881739169173	4.59872611982392e-21	3.88846158319544e-20	37.1072228471936
LOC100302650	-1.83966036036036	3.99448063063063	-11.6814091451661	4.76589355940906e-21	4.02649361212625e-20	37.0716132604231
SV2B	-2.2864036036036	6.2153	-11.6810171621384	4.77576455647865e-21	4.03317344074483e-20	37.0695498035392
KCTD8	-1.38435135135135	1.24506756756757	-11.6808448013461	4.78011146243328e-21	4.03518455278599e-20	37.0686424683655
TCEAL5	-1.70324504504505	4.62207387387387	-11.6764910624606	4.89123635379754e-21	4.12479569548941e-20	37.0457232030115
ST6GALNAC6	-1.20621711711712	10.363059009009	-11.6764501419199	4.89229299489368e-21	4.12479569548941e-20	37.0455077818049
CCDC116	-1.01966036036036	1.92537162162162	-11.6681703168507	5.11086662049518e-21	4.30554336145942e-20	37.00191798755
ARHGAP23	-1.00106396396397	9.31299324324324	-11.6614646454834	5.29503599482113e-21	4.45787268551444e-20	36.9666130332484
CEACAM5	4.1874945945946	5.26957972972973	11.6614290581227	5.29603092058925e-21	4.45787268551444e-20	36.9664256621967
RIBC2	1.75799279279279	4.32237567567568	11.6563308754631	5.44051497500183e-21	4.57573832186758e-20	36.9395825896463
PRICKLE2	-1.27298018018018	9.87125945945946	-11.6536429932987	5.51827354427471e-21	4.63733753024805e-20	36.9254297893731
ZNF540	-1.12361621621622	6.38985315315315	-11.64930676207	5.64607165950372e-21	4.74085280857306e-20	36.9025970318718
DDR2	-1.99147207207207	8.8593954954955	-11.6471050141114	5.71209271751244e-21	4.79236875727546e-20	36.8910032178295
ARRDC4	-1.0691963963964	9.51835135135135	-11.6458034996266	5.75148275919364e-21	4.82344530417669e-20	36.8841496837378
HRC	-1.89232612612612	4.74359369369369	-11.6352747177797	6.08030463366681e-21	5.09296834472377e-20	36.8287041293113
FAM89A	-2.35879279279279	7.48703243243243	-11.6291677466018	6.2795931225184e-21	5.25346563998788e-20	36.7965418575452
GLB1L3	-1.86108918918919	1.80696801801802	-11.6271043434129	6.34839658026056e-21	5.30886280214865e-20	36.7856745812946
MFGE8	-1.56284594594595	11.7346355855856	-11.6261259730751	6.38128344046739e-21	5.33419173586301e-20	36.7805217521556
C20orf203	-1.59277657657658	1.96901261261261	-11.6199318064523	6.59349135832651e-21	5.50709428748752e-20	36.747897608343
TMEM90B	2.5551963963964	5.17152792792793	11.6051699495101	7.12816498728492e-21	5.94399785495367e-20	36.6701410096481
TYMP	1.41386036036036	9.45637072072072	11.6021366343359	7.24329996293367e-21	6.03510341879173e-20	36.6541620838233
SEMA3A	-1.7314045045045	6.13360675675676	-11.5939922672945	7.56173493963464e-21	6.29276118000402e-20	36.6112570291924
psiTPTE22	-2.16036846846847	7.33756801801802	-11.59292120474	7.60464265762645e-21	6.32590412322006e-20	36.605614377007
ROR1	-1.39307117117117	6.18935	-11.5906863702812	7.694959153816e-21	6.39844112708961e-20	36.5938404862979
MYLK4	-1.39263153153153	5.01696531531532	-11.585955649012	7.88970266656637e-21	6.55506255542726e-20	36.5689166419857
LOC92659	1.40234954954955	6.17620810810811	11.5810122933182	8.09847683079955e-21	6.72307842039283e-20	36.5428714496908
TNFRSF8	-1.88758558558559	4.93006036036036	-11.5775823782166	8.24657694860523e-21	6.84325888257338e-20	36.5247995154701
ETV5	-1.24472612612613	9.0489981981982	-11.5749382612185	8.36259658346983e-21	6.93113071694128e-20	36.5108675243447
BEGAIN	-1.68427567567568	4.43725855855856	-11.5734761015156	8.42745447665571e-21	6.98206781298393e-20	36.5031631934901
SMYD3	1.17097837837838	8.14003423423423	11.5732403165919	8.43796040913045e-21	6.98795188380186e-20	36.5019207996684
KIRREL	-1.47407837837838	8.48399054054054	-11.5716285636577	8.51012794763579e-21	7.04487607923237e-20	36.4934281124501
RNF217	-1.1946009009009	6.35396531531532	-11.5712208864347	8.52847979494463e-21	7.05722249859788e-20	36.4912799514264
ZNF154	-1.44438018018018	5.85347387387387	-11.5706716836352	8.55326519900176e-21	7.07203119353629e-20	36.4883860422927
CYP3A4	-1.68603513513513	1.41241486486486	-11.5697547396322	8.59480759770031e-21	7.09780369995122e-20	36.4835543678545
IGF1	-2.48315495495496	9.57817567567568	-11.5664277450854	8.74724241249157e-21	7.22078354356462e-20	36.4660230426381
CNRIP1	-1.62039099099099	8.09330630630631	-11.5652148116262	8.80348724438969e-21	7.26411701932049e-20	36.4596314663897
ELTD1	-1.4524990990991	9.95642972972973	-11.5651433323766	8.80681308382304e-21	7.26411701932049e-20	36.4592548030618
CMTM7	-1.52890540540541	8.9243445945946	-11.561386358772	8.98340358260739e-21	7.40085375405015e-20	36.4394569309779
HIST1H2BG	2.3577936936937	4.13217972972973	11.5554745631767	9.26848803823043e-21	7.62653544789061e-20	36.4083026701812
ERMP1	1.06472702702703	10.7350977477477	11.5539248942378	9.34470539007334e-21	7.68616993822939e-20	36.4001358956461
RASGEF1C	-2.4714927927928	2.78361666666667	-11.5522457135064	9.42800143593425e-21	7.75157667119464e-20	36.3912864727664
DLG2	-1.47699279279279	5.7736009009009	-11.5498572193659	9.54776611450549e-21	7.84690305567645e-20	36.3786986949241
HRASLS5	-3.00677567567567	8.01945630630631	-11.5456993624205	9.75989791928304e-21	8.01803538546942e-20	36.3567854704661
EBF2	-2.14197207207207	5.21312297297297	-11.5451016937131	9.79077635634136e-21	8.04018554382752e-20	36.3536355045319
PCDH19	-1.79751171171171	7.13980900900901	-11.5442202216156	9.83649613058553e-21	8.07450082210799e-20	36.3489897465875
DNAJC1	1.0633990990991	9.75352567567568	11.5401534397474	1.00502151889464e-20	8.24334469952339e-20	36.327555520687
ABCC6	-2.19446576576576	6.46309414414414	-11.5382463908187	1.0152031119826e-20	8.32353030710974e-20	36.3175040524455
TRO	-1.26223603603604	7.56180540540541	-11.5334957597599	1.04101794444735e-20	8.52837126875664e-20	36.2924642492206
ROPN1	-3.62658738738739	4.37774054054054	-11.5321111828247	1.04866472408131e-20	8.58758946365749e-20	36.2851661850425
BEND7	-1.69968198198198	7.90786621621622	-11.5299384298886	1.06077804926617e-20	8.68332270790851e-20	36.2737135009512
CNR1	-2.60066396396397	5.57025990990991	-11.5239156327654	1.09509356576623e-20	8.96065002199307e-20	36.241965984129
CHST11	1.16054144144144	6.69649954954955	11.5221365579921	1.1054411877421e-20	9.04171616906184e-20	36.2325877821577
TMEM55A	-1.16531891891892	7.82393783783784	-11.5211313180676	1.11133120485614e-20	9.08627225635071e-20	36.2272887074743
FAM83H	1.84132342342342	10.3298545045045	11.5088130515641	1.18611261537811e-20	9.68996895889881e-20	36.1623500350698
CDH5	-1.48256126126126	10.5464914414414	-11.5048737914003	1.21107493873205e-20	9.88996360070363e-20	36.1415819235183
PIWIL2	-1.88710990990991	3.67227477477477	-11.5047517202798	1.21185682924241e-20	9.89241379894498e-20	36.14093834377
PNPLA2	-1.69063603603604	11.5447315315315	-11.5040534156693	1.21633934273766e-20	9.92505830938164e-20	36.1372567507384
GABRA2	-2.43573873873874	2.52627297297297	-11.5001500142809	1.24170344484056e-20	1.01239760613887e-19	36.1166769057372
FAM55D	-1.19776396396397	1.31601171171171	-11.4921373477121	1.29544156562356e-20	1.05453669081093e-19	36.0744298308909
OLFM4	-3.97480630630631	6.58360225225225	-11.4909313854983	1.3037288003158e-20	1.06086215895693e-19	36.0680711179936
SNCAIP	-1.79373333333333	6.51874954954955	-11.4858860567598	1.33897947915382e-20	1.08868311711002e-19	36.0414678033031
RASL10A	-2.06522702702703	4.24822342342342	-11.4829122743776	1.36020225190855e-20	1.10506340449872e-19	36.0257869662623
FLG	-1.61259279279279	4.12421981981982	-11.4779223401074	1.396573303426e-20	1.13416336706233e-19	35.9994740787131
CCDC78	2.50133063063063	4.11283378378378	11.473672205634	1.42831927093465e-20	1.15902745582167e-19	35.9770614853835
FLI1	-1.27387387387387	9.03083603603604	-11.4719537661144	1.44135928254823e-20	1.1686850738829e-19	35.9679992813583
EPHA4	-1.33951351351351	8.2333036036036	-11.4705257427912	1.45228620666903e-20	1.17707997721734e-19	35.9604684968525
HIST1H4J	1.40595315315315	3.84212522522523	11.4699273936326	1.45688927484876e-20	1.18034478345087e-19	35.9573130342522
ANTXR2	-1.45314324324324	10.3135599099099	-11.459252313725	1.54151255450196e-20	1.24693667233748e-19	35.9010143153809
PDLIM3	-1.943	9.96146756756757	-11.4587657924134	1.54548449625211e-20	1.24965721575643e-19	35.8984483664024
CAMK1	-1.34451621621622	8.14306081081081	-11.453272026404	1.59105315283016e-20	1.28549079998438e-19	35.8694731750619
ANGPTL5	-2.69472522522523	2.36657972972973	-11.4477464036102	1.63824367529374e-20	1.32205749425238e-19	35.840328731785
GPR84	1.65682432432432	4.00506531531532	11.4467132654392	1.64722132729675e-20	1.3287801119608e-19	35.83487939269
VIM	-1.45459459459459	14.8505351351351	-11.4446818383864	1.66501776027142e-20	1.34260858673889e-19	35.8241644035354
[truncated: 2,004 more rows]
