# Supplementary material for: Identification of Angiogenesis-Related Prognostic Biomarkers Associated With Immune Cell Infiltration in Breast Cancer
Source: Front Cell Dev Biol. 2022 May 6;10:853324. doi: 10.3389/fcell.2022.853324 (PMC9121305; doi:10.3389/fcell.2022.853324)
Supplement: Supplementary file 2 [file Table3.XLSX]

## Sheet: Annotation
MyList	Gene ID	Type	Tax ID	Homologene Gene ID	Homologene Gene Tax ID	Gene Symbol	Description	Biological Process (GO)	Protein Function (Protein Atlas)	Subcellular Location (Protein Atlas)	Drug (DrugBank)	Canonical Pathways_x000D_	Hallmark Gene Sets_x000D_	GO:0001936 regulation of endothelial cell	GO:0048514 blood vessel morphogenesis
TNFSF12	8742	symbol	H. sapiens	8742	H. sapiens	TNFSF12	TNF superfamily member 12	GO:2001238 positive regulation of extrinsic apoptotic signaling pathway;GO:0043542 endothelial cell migration;GO:0010631 epithelial cell migration	Predicted secreted proteins	Vesicles (Approved)		(M5883)NABA SECRETED FACTORS; (M5885)NABA MATRISOME ASSOCIATED; (M5889)NABA MATRISOME		1	1
TNNI3	7137	symbol	H. sapiens	7137	H. sapiens	TNNI3	troponin I3, cardiac type	GO:0001980 regulation of systemic arterial blood pressure by ischemic conditions;GO:0001976 nervous system process involved in regulation of systemic arterial blood pressure;GO:0032780 negative regulation of ATP-dependent activity	Predicted intracellular proteins; Human disease related genes:Cardiovascular diseases:Cardiac diseases; Candidate cardiovascular disease genes; Disease related genes	Cytosol (Approved); Additional: Vesicles	N-(6-Aminohexyl)-5-Chloro-1-Naphthalenesulfonamide		(M5951)HALLMARK SPERMATOGENESIS; (M5956)HALLMARK KRAS SIGNALING DN	0	1
SCG2	7857	symbol	H. sapiens	7857	H. sapiens	SCG2	secretogranin II	GO:0050930 induction of positive chemotaxis;GO:0048245 eosinophil chemotaxis;GO:0072677 eosinophil migration	Predicted secreted proteins	Golgi apparatus (Approved); Additional: Vesicles			(M5919)HALLMARK HEDGEHOG SIGNALING; (M5930)HALLMARK EPITHELIAL MESENCHYMAL TRANSITION	1	1
COL4A3	1285	symbol	H. sapiens	1285	H. sapiens	COL4A3	collagen type IV alpha 3 chain	GO:0072577 endothelial cell apoptotic process;GO:0032836 glomerular basement membrane development;GO:0038063 collagen-activated tyrosine kinase receptor signaling pathway	Cancer-related genes:Candidate cancer biomarkers; Predicted secreted proteins; Human disease related genes:Congenital malformations:Other congenital malformations; Disease related genes; Human disease related genes:Urinary system diseases:Kidney diseases; Predicted intracellular proteins	Vesicles (Approved); Additional: Endoplasmic reticulum		(M5887)NABA BASEMENT MEMBRANES; (M53)PID INTEGRIN3 PATHWAY; (M3005)NABA COLLAGENS		1	0

## Sheet: Enrichment
GroupID	Category	Term	Description	LogP	Log(q-value)	InTerm_InList	Genes	Symbols
1_Summary	GO Biological Processes	GO:0001936	regulation of endothelial cell proliferation	-6.09638	-1.75075	3/178	1285,7857,8742	COL4A3,SCG2,TNFSF12
1_Member	GO Biological Processes	GO:0001936	regulation of endothelial cell proliferation	-6.09638	-1.75075	3/178	1285,7857,8742	COL4A3,SCG2,TNFSF12
1_Member	GO Biological Processes	GO:0050678	regulation of epithelial cell proliferation	-5.10999	-1.11087	3/379	1285,7857,8742	COL4A3,SCG2,TNFSF12
2_Summary	GO Biological Processes	GO:0048514	blood vessel morphogenesis	-4.97937	-1.11087	3/419	7137,7857,8742	TNNI3,SCG2,TNFSF12
2_Member	GO Biological Processes	GO:0048514	blood vessel morphogenesis	-4.97937	-1.11087	3/419	7137,7857,8742	TNNI3,SCG2,TNFSF12
2_Member	GO Biological Processes	GO:0001568	blood vessel development	-4.74171	-1.03693	3/503	7137,7857,8742	TNNI3,SCG2,TNFSF12
2_Member	GO Biological Processes	GO:0001944	vasculature development	-4.68359	-1.03693	3/526	7137,7857,8742	TNNI3,SCG2,TNFSF12
2_Member	GO Biological Processes	GO:0035239	tube morphogenesis	-4.38691	-0.819438	3/661	7137,7857,8742	TNNI3,SCG2,TNFSF12
