# Supplementary material for: Identification of Angiogenesis-Related Prognostic Biomarkers Associated With Immune Cell Infiltration in Breast Cancer
Source: Front Cell Dev Biol. 2022 May 6;10:853324. doi: 10.3389/fcell.2022.853324 (PMC9121305; doi:10.3389/fcell.2022.853324)
Supplement: Supplementary file 3 [file Table4.XLS]

ID	Description	setSize	enrichmentScore	NES	pvalue	p.adjust	qvalues	rank	leading_edge	core_enrichment
GO:0042110	T cell activation	453	-0.473515404659844	-1.74866516518886	0.00100300902708124	0.00611428571428571	0.00260651629072682	4811	tags=40%, list=23%, signal=31%	MICA/IL27/EGR1/CCL2/LILRB4/IL2/WNT4/EFNB1/SCRIB/LILRB1/LAPTM5/CD81/CSK/SLC46A2/WDFY4/BTN2A2/LILRB2/TMEM98/IL6/RHOH/HLA-DMB/CLEC4G/LGALS1/EGR3/CD4/VNN1/LMBR1L/ICAM1/NLRP3/FOXN1/ZFP36L2/RPS3/CD151/CLEC4A/RPS6/HLA-DRA/GPR183/HLA-DPA1/FKBP1B/APBB1IP/LAX1/FOXP3/BCL3/SEMA4A/ADA/CD3G/LGALS3/GSN/JAG2/HLA-E/TCF7/STK11/LGALS9/IL12A/MAP3K8/ZP3/CCR2/HLA-DOA/IDO1/PRKCZ/ICOS/KAT2A/AIF1/CD1D/TOX/IL23A/TREML2/IL…
GO:0002253	activation of immune response	424	-0.431646011381116	-1.59113767541481	0.00100401606425703	0.00611428571428571	0.00260651629072682	3753	tags=29%, list=18%, signal=24%	C4A/RPS3/CLEC4A/CR1L/PSMB6/HLA-DRA/TXK/C1R/KRT1/BTNL9/HLA-DPA1/PRKD2/LAX1/FOXP3/DGKZ/ADA/CD3G/LGALS3/MUC20/PLD2/STK11/PQBP1/KLRC2/C6/NFAM1/SERPING1/MUC7/AIM2/HLA-DQA1/RBCK1/IKBKG/FGR/WIPF3/ARPC1B/HRAS/GPS2/BAX/SKAP1/PHPT1/LAT2/HLA-DQA2/PTPN6/PRKCB/MUC12/INPP5D/HLA-A/TREX1/THEMIS/CLEC4E/GRAP2/PSMB8/C1QA/TYROBP/HLA-DRB5/VTCN1/VAV1/MFAP4/COLEC11/MUC16/CTLA4/ZC3H12A/PIK3CD/ITK/RELB/PLA2G6/HLA-DRB1/C4…
GO:0050900	leukocyte migration	423	-0.422857020849677	-1.55884097646707	0.00100401606425703	0.00611428571428571	0.00260651629072682	3617	tags=32%, list=18%, signal=27%	CCR5/GPR183/VEGFB/CCL25/UMODL1/CCL16/CD99/CXCL16/TRPM4/RIN3/ADA/TGFB1/MMP9/LGALS3/CCL3/ALOX5/MCOLN2/LGALS9/ITGAM/IL12A/DAPK2/NBL1/RHOG/ZP3/CCR2/PRTN3/TREM2/CCL4/IL17RC/EMILIN1/EDN1/CCL23/AIF1/MMP28/ITGAX/IL16/CXCL3/IL23A/IL33/SPN/CXCL17/CXCL9/ELANE/CCR6/ARTN/PGF/ITGB2/SELPLG/PTPN6/HSD3B7/ADAM8/CRTAM/INPP5D/CCL3L1/CXCL14/CCL28/CSF3R/PTK2B/RPS19/GAS6/SLC7A10/GYPC/TRPM2/UMOD/CX3CL1/CXCL1/F7/LEP/DBH/…
GO:0051249	regulation of lymphocyte activation	410	-0.473811754447773	-1.74627830579182	0.00100401606425703	0.00611428571428571	0.00260651629072682	4590	tags=40%, list=22%, signal=31%	EFNB1/SCRIB/BTK/LILRB1/LAPTM5/CD81/CSK/SLC46A2/BTN2A2/LILRB2/IL6/RHOH/HLA-DMB/CLEC4G/LGALS1/EGR3/CD4/VNN1/DCAF15/NLRP3/FOXN1/CLCF1/ZFP36L2/RPS3/RHBDD3/HLA-DRA/GPR183/HLA-DPA1/LAX1/FOXP3/ADA/TGFB1/LGALS3/PKN1/HLA-E/TCF7/LGALS9/KLRC2/IL12A/NFAM1/MAP3K8/ZP3/CCR2/MIR17HG/HLA-DOA/IDO1/PRKCZ/ICOS/KAT2A/AIF1/TNFSF13/CD1D/TOX/IL23A/FGR/IL4R/IL15/SPN/TNIP2/MAD1L1/CLECL1/HLX/PIK3R6/SFRP1/CEBPB/IRF1/PTPN6/P…
GO:0002250	adaptive immune response	396	-0.553643776871255	-2.03613371500611	0.00100502512562814	0.00611428571428571	0.00260651629072682	4343	tags=45%, list=21%, signal=36%	GAPT/LILRB2/TMEM98/IL6/TAP1/SIGLEC10/DBNL/C1QC/HLA-DMB/CLEC4G/GNL1/CD4/C1QB/ICAM1/NLRP3/ERCC1/C4A/CLCF1/CLEC4A/HLA-DRA/TXK/C1R/GPR183/HLA-DPA1/PRKD2/LAX1/FOXP3/BCL3/SEMA4A/TRPM4/UNC93B1/ADA/TGFB1/CD3G/PKN1/FCRL4/MCOLN2/TRAF2/HLA-E/IL12A/CTSH/C6/ZP3/CCR2/SERPING1/HLA-DOA/PRKCZ/TNFSF13/HLA-DQA1/CD1D/HLA-C/IL23A/IL4R/IL18BP/IL33/HLA-B/SPN/HRAS/HLX/SKAP1/LAT2/CCR6/HLA-DQA2/IRF1/PTPN6/PRKCB/INPP5D/PAR…
GO:0002683	negative regulation of immune system process	363	-0.450195116110662	-1.65061982832819	0.00100502512562814	0.00611428571428571	0.00260651629072682	4893	tags=40%, list=24%, signal=31%	BMP4/ARRB2/LILRB3/MICA/TRIM21/HOXA7/LPXN/CCL2/LILRB4/IL2/DUSP1/SCRIB/BTK/LILRB1/LAPTM5/KLRD1/GRN/GPATCH3/BTN2A2/LILRB2/NLRX1/TAPBPL/C1QC/CLEC4G/DCST1/CD300LF/NLRC5/TARBP2/RHBDD3/CUEDC2/CCL25/TMEM176B/LAX1/FOXP3/DGKZ/RIN3/ADA/TGFB1/SOX9/LGALS3/CCL3/KIR2DL4/PKN1/AMBP/HLA-E/BPI/LGALS9/ENPP3/NBL1/GPR137/CARTPT/FSTL3/CCR2/SERPING1/HLA-DOA/IDO1/EMILIN1/TMEM176A/MMP28/DHX58/NR1H2/FGR/IL4R/IL33/HLA-B/SPN…
GO:1903131	mononuclear cell differentiation	396	-0.474223256025046	-1.74404915284925	0.00100502512562814	0.00611428571428571	0.00260651629072682	4798	tags=40%, list=23%, signal=31%	IL27/EGR1/HOXA7/TUSC2/LILRB4/IL2/WNT4/PLCG2/BTK/LILRB1/SLC46A2/LILRB2/TMEM98/IL6/HHEX/RHOH/LGALS1/EGR3/CD4/VNN1/LMBR1L/NLRP3/IKZF1/DHRS2/FOXN1/CLCF1/ZFP36L2/RPS6/HLA-DRA/GPR183/TMEM176B/FOXP3/BCL3/SEMA4A/IRF8/GATA1/ADA/CD3G/JAG2/TCF7/STK11/LGALS9/NFAM1/HDAC5/MT1G/CCR2/PRTN3/MIR17HG/TREM2/BATF2/HLA-DOA/TMEM176A/PRKCZ/DLL1/KAT2A/FZD9/ITM2A/CD1D/TOX/IL23A/IL4R/IL15/BCL11B/HLA-B/SPN/NTRK1/LY6D/GPS2/B…
GO:0002697	regulation of immune effector process	375	-0.485952168597315	-1.78216000719739	0.00100603621730382	0.00611428571428571	0.00260651629072682	4577	tags=39%, list=22%, signal=31%	BTK/LILRB1/LAPTM5/CD81/KLRD1/GRN/GPATCH3/NLRX1/IL6/C1QC/HLA-DMB/CLEC4G/C1QB/ICAM1/NLRP3/C4A/VAMP8/CLCF1/TARBP2/CR1L/CUEDC2/APOBEC3F/HLA-DRA/C1R/FOXP3/TRPM4/TGFB1/LGALS3/KIR2DL4/PKN1/TRAF2/HLA-E/LGALS9/ITGAM/PQBP1/ENPP3/KLRC2/IL12A/C6/ZP3/CCR2/SERPING1/AIM2/ZDHHC1/PRKCZ/FFAR3/DHX58/TNFSF13/STXBP2/CD1D/SPHK2/IL23A/PGC/FGR/IL4R/IL15/IL33/HLA-B/HLX/PIK3R6/ITGB2/PTPN6/PCK1/CRTAM/PARP3/HLA-A/TREX1/CD96…
GO:1903706	regulation of hemopoiesis	350	-0.388980554775736	-1.42418481869501	0.00101010101010101	0.00611428571428571	0.00260651629072682	4367	tags=32%, list=21%, signal=26%	SLC46A2/LILRB2/HOXA5/C1QC/ITGA2B/RHOH/P4HTM/EGR3/CD4/VNN1/NLRP3/PTN/HSPA1A/FOXN1/ZFP36L2/HLA-DRA/TMEM176B/FOXP3/GATA1/ADA/TGFB1/NFKBIA/LGALS3/CCL3/TCF7/LGALS9/NFAM1/CIB1/GPR137/CARTPT/FSTL3/CCR2/MIR17HG/TREM2/NFE2/HLA-DOA/TMEM176A/PRKCZ/DLL1/KAT2A/TOX/IL23A/IL4R/IL15/HLA-B/HLX/LIF/PIK3R6/SFRP1/CEBPB/IRF1/FOS/PTPN6/PRKCB/BGLAP/ADIPOQ/PCK1/ADAM8/CRTAM/INPP5D/MYL9/RUNX3/GP1BA/INHA/CSF3R/ZFP36/HCLS1/…
GO:0050863	regulation of T cell activation	310	-0.48453428966154	-1.77002835590001	0.00101112234580384	0.00611428571428571	0.00260651629072682	4798	tags=42%, list=23%, signal=33%	IL27/CCL2/LILRB4/IL2/EFNB1/SCRIB/LILRB1/LAPTM5/CD81/CSK/SLC46A2/BTN2A2/LILRB2/IL6/RHOH/HLA-DMB/CLEC4G/LGALS1/EGR3/CD4/VNN1/NLRP3/FOXN1/RPS3/HLA-DRA/HLA-DPA1/LAX1/FOXP3/ADA/LGALS3/HLA-E/TCF7/LGALS9/IL12A/MAP3K8/ZP3/CCR2/HLA-DOA/IDO1/PRKCZ/ICOS/KAT2A/AIF1/CD1D/TOX/IL23A/IL4R/IL15/SPN/MAD1L1/CLECL1/HLX/PIK3R6/CEBPB/IRF1/PTPN6/PCK1/ADAM8/TNFSF14/CRTAM/TIGIT/HLA-A/RUNX3/TREX1/TNFRSF1B/BAD/SASH3/IFNG/L…
GO:0002449	lymphocyte mediated immunity	235	-0.522772155656614	-1.88864677541488	0.00101317122593718	0.00611428571428571	0.00260651629072682	4859	tags=48%, list=24%, signal=37%	ARRB2/MICA/LILRB4/IL2/BTN3A2/BTK/LILRB1/CD81/KLRD1/GAPT/IL6/C1QC/CLEC4G/GNL1/C1QB/ICAM1/NLRP3/ERCC1/C4A/CLCF1/HLA-DRA/C1R/FOXP3/BCL3/TRPM4/TGFB1/KIR2DL4/TRAF2/HLA-E/LGALS9/KLRC2/IL12A/CTSH/C6/ZP3/CCR2/SERPING1/PRKCZ/TNFSF13/CD1D/IL23A/IL4R/HLA-B/PIK3R6/CCR6/PTPN6/CRTAM/INPP5D/PARP3/HLA-A/TREX1/CD96/TNFRSF1B/SASH3/C1QA/LEP/IL12B/HLA-H/VAV1/CD1B/CD1A/CD70/IL27RA/SLAMF7/IL12RB1/HLA-DRB1/IL18/TNF/C4B…
GO:0030217	T cell differentiation	237	-0.48540484750492	-1.75505463103997	0.00101317122593718	0.00611428571428571	0.00260651629072682	4953	tags=43%, list=24%, signal=33%	SRF/LFNG/BMP4/IL27/EGR1/LILRB4/IL2/WNT4/SLC46A2/LILRB2/TMEM98/IL6/RHOH/EGR3/CD4/VNN1/LMBR1L/NLRP3/FOXN1/ZFP36L2/RPS6/HLA-DRA/GPR183/FOXP3/BCL3/SEMA4A/ADA/CD3G/JAG2/TCF7/STK11/LGALS9/CCR2/HLA-DOA/PRKCZ/KAT2A/CD1D/TOX/IL23A/IL4R/IL15/BCL11B/SPN/HLX/PIK3R6/CCR6/WNT1/IRF1/PCK1/ADAM8/CRTAM/RUNX3/THEMIS/ZFPM1/BAD/SASH3/IFNG/EOMES/LEP/IL12B/SART1/VAV1/CTLA4/ZC3H12A/PIK3CD/ITK/IL12RB1/RELB/HLA-DRB1/IL18/…
GO:0042113	B cell activation	240	-0.424034817273344	-1.53372535268574	0.00101419878296146	0.00611428571428571	0.00260651629072682	3483	tags=28%, list=17%, signal=23%	LAX1/FOXP3/BCL3/ADA/TGFB1/PKN1/NFAM1/HDAC5/MIR17HG/DLL1/TNFSF13/FZD9/ITM2A/NTRK1/TNIP2/GPS2/BAX/SFRP1/LAT2/CCR6/PTPN6/PRKCB/INPP5D/PARP3/INHA/CMTM7/PTK2B/BAD/SASH3/TYROBP/CD70/CTLA4/IL27RA/PIK3CD/BST2/MIF/MFNG/CD74/CD40/TCIRG1/CD22/CD38/TNFRSF13C/BANK1/JAK3/CD40LG/TLR9/FOXJ1/CARD11/FCRL3/TBX21/FCRL1/LYL1/TNFRSF4/BATF/CXCR5/POU2AF1/CD27/CR2/CD79B/TBC1D10C/ZAP70/TNFRSF13B/BLK/MS4A1/CD79A/CD19
GO:1902105	regulation of leukocyte differentiation	263	-0.440506417678327	-1.59444989000807	0.00101626016260163	0.00611428571428571	0.00260651629072682	4893	tags=38%, list=24%, signal=29%	BMP4/LILRB3/IL27/HOXA7/LILRB4/IL2/BTK/LILRB1/SLC46A2/LILRB2/C1QC/RHOH/EGR3/CD4/VNN1/NLRP3/FOXN1/ZFP36L2/HLA-DRA/TMEM176B/FOXP3/ADA/TGFB1/CCL3/TCF7/LGALS9/NFAM1/GPR137/CARTPT/FSTL3/CCR2/MIR17HG/TREM2/HLA-DOA/TMEM176A/PRKCZ/KAT2A/TOX/IL23A/IL4R/IL15/HLA-B/HLX/LIF/PIK3R6/SFRP1/CEBPB/IRF1/FOS/PTPN6/BGLAP/ADIPOQ/PCK1/ADAM8/CRTAM/INPP5D/RUNX3/INHA/HCLS1/JUN/GAS6/ZFPM1/BAD/SASH3/IFNG/TYROBP/IL12B/SART1/…
GO:0002460	adaptive immune response based on somatic recombination of immune receptors built from immunoglobulin superfamily domains	244	-0.53025260082636	-1.91638124183308	0.00101729399796541	0.00611428571428571	0.00260651629072682	4811	tags=49%, list=23%, signal=38%	MICA/IL27/LILRB4/IL2/BTN3A2/BTK/LILRB1/CD81/KLRD1/GAPT/TMEM98/IL6/C1QC/CLEC4G/GNL1/CD4/C1QB/ICAM1/NLRP3/ERCC1/C4A/CLCF1/HLA-DRA/C1R/FOXP3/BCL3/SEMA4A/TRPM4/ADA/TGFB1/PKN1/TRAF2/HLA-E/IL12A/CTSH/C6/ZP3/CCR2/SERPING1/PRKCZ/TNFSF13/CD1D/IL23A/IL4R/IL18BP/IL33/HLA-B/SPN/HRAS/HLX/CCR6/PTPN6/INPP5D/PARP3/HLA-A/TREX1/TNFRSF1B/SASH3/C1QA/IL12B/HLA-H/NFKB2/CD1B/CD1A/CD70/ZC3H12A/IL27RA/IL12RB1/RELB/HLA-DR…
GO:0006959	humoral immune response	244	-0.558905928048332	-2.01993697870023	0.00101729399796541	0.00611428571428571	0.00260651629072682	3808	tags=47%, list=19%, signal=39%	RPL30/DEFB1/CCL13/CFHR1/IGLL1/C1S/CD83/IL1B/CXCL11/CXCL5/C1RL/CXCL10/ST6GAL1/C2/RPL39/BLNK/FCGR2B/FCN3/SPINK5/PRSS3/MASP1/CAMP/RNASE6/S100A9/CCL2/PLA2G1B/CD81/IL6/C1QC/PGLYRP4/RNASE7/C1QB/C4A/CR1L/C1R/KRT1/GPR183/BCL3/WFDC3/ALOX5/HLA-E/BPI/C6/ZP3/PRTN3/SERPING1/MUC7/TREM2/CXCL3/PGC/CXCL9/ELANE/POU2F2/PI3/CCR6/LEAP2/PTPN6/CTSG/HLA-A/CXCL14/RPS19/IFNG/C1QA/CXCL1/ROMO1/LCN2/MFAP4/COLEC11/FAM3A/ANG/P…
GO:0030595	leukocyte chemotaxis	208	-0.47071718834122	-1.68927117512504	0.00102040816326531	0.00611428571428571	0.00260651629072682	3617	tags=37%, list=18%, signal=31%	CCR5/GPR183/VEGFB/CCL25/CCL16/CXCL16/TRPM4/RIN3/LGALS3/CCL3/ALOX5/LGALS9/IL12A/DAPK2/NBL1/CCR2/CCL4/IL17RC/EDN1/CCL23/AIF1/MMP28/IL16/CXCL3/IL23A/CXCL17/CXCL9/CCR6/PGF/ITGB2/HSD3B7/ADAM8/CCL3L1/CXCL14/CSF3R/PTK2B/RPS19/GAS6/TRPM2/CX3CL1/CXCL1/F7/EDN2/VAV1/PIK3CD/MIF/ZNF580/CCL22/TMEM102/CD74/S100A14/DPEP1/RARRES2/XCL1/CNR2/RAC2/XCL2/SFTPD/EDN3/GPSM3/STAP1/AZU1/CCL17/CXCL2/CCL14/CCR7/KLRK1/CCL5/CO…
GO:0002685	regulation of leukocyte migration	188	-0.469837652502834	-1.67648799666786	0.00102249488752556	0.00611428571428571	0.00260651629072682	3611	tags=36%, list=18%, signal=30%	VEGFB/CCL25/CD99/RIN3/ADA/LGALS3/CCL3/LGALS9/IL12A/DAPK2/NBL1/RHOG/ZP3/CCR2/TREM2/CCL4/EMILIN1/EDN1/AIF1/MMP28/IL23A/IL33/SPN/CXCL17/ELANE/CCR6/PGF/ADAM8/CXCL14/CCL28/PTK2B/GAS6/CX3CL1/F7/EDN2/IL27RA/TNF/MIF/ZNF580/TMEM102/MADCAM1/RIPK3/CD74/S100A14/RARRES2/XCL1/RAC2/XCL2/SELP/EDN3/GPSM3/STAP1/CCR7/KLRK1/TNFRSF14/APOD/CCL5/CXCR3/AGER/CCL21/IL34/PYCARD/FUT7/TNFRSF18/CXCL13/MST1/CCL19
GO:0002699	positive regulation of immune effector process	202	-0.501265896541262	-1.79663407105732	0.00102249488752556	0.00611428571428571	0.00260651629072682	3320	tags=38%, list=16%, signal=32%	TGFB1/KIR2DL4/TRAF2/HLA-E/LGALS9/ITGAM/ENPP3/KLRC2/IL12A/ZP3/CCR2/PRKCZ/FFAR3/DHX58/TNFSF13/STXBP2/CD1D/SPHK2/IL23A/PGC/FGR/IL4R/IL33/HLA-B/HLX/ITGB2/PCK1/CRTAM/HLA-A/RPS19/STX4/SASH3/IFNG/RBP4/TYROBP/IL12B/HLA-H/VAV1/CD1B/CD1A/IL12RB1/HLA-DRB1/CD244/IL18/TNF/CD74/CD40/LTA/HLA-G/C3/SLAMF6/KLK7/XCL1/IL18RAP/SH2D1A/HPX/RAC2/FES/AZGP1/STAP1/LAG3/NCR3/TLR9/NFKBID/KLK5/HLA-F/TBX21/CD1E/KLRK1/CD1C/TNFR…
GO:0002703	regulation of leukocyte mediated immunity	196	-0.502524610275147	-1.79747794877291	0.00102354145342886	0.00611428571428571	0.00260651629072682	3947	tags=42%, list=19%, signal=34%	ICAM1/NLRP3/VAMP8/CLCF1/HLA-DRA/FOXP3/TRPM4/TGFB1/KIR2DL4/TRAF2/HLA-E/LGALS9/ITGAM/KLRC2/IL12A/ZP3/CCR2/PRKCZ/TNFSF13/STXBP2/CD1D/SPHK2/IL23A/FGR/IL4R/HLA-B/PIK3R6/ITGB2/PTPN6/CRTAM/PARP3/HLA-A/CD96/TNFRSF1B/STX4/SASH3/LEP/TYROBP/IL12B/HLA-H/VAV1/CD1B/CD1A/IL27RA/BST2/IL12RB1/HLA-DRB1/IL18/TNF/C4BPA/KLRC1/RIPK3/CD40/LTA/HLA-G/C3/SLAMF6/XCL1/IL18RAP/SH2D1A/HPX/RAC2/FES/JAK3/AZGP1/WAS/STAP1/LAG3/NC…
GO:0042098	T cell proliferation	187	-0.493875417607609	-1.76083989618322	0.00102354145342886	0.00611428571428571	0.00260651629072682	4798	tags=44%, list=23%, signal=34%	IL27/LILRB4/IL2/WNT4/EFNB1/SCRIB/LILRB1/CD81/BTN2A2/LILRB2/IL6/HLA-DMB/CLEC4G/CD4/LMBR1L/RPS3/CD151/RPS6/HLA-DPA1/FKBP1B/FOXP3/LGALS3/HLA-E/LGALS9/ZP3/CCR2/IDO1/AIF1/CD1D/IL23A/IL15/SPN/MAD1L1/CLECL1/BAX/CEBPB/IRF1/PTPN6/TNFSF14/CRTAM/HLA-A/TNFRSF1B/SASH3/LGALS7B/LEP/IL12B/VTCN1/CD70/CTLA4/IL27RA/IL12RB1/HLA-DRB1/IL18/LGALS9C/RIPK3/HLA-G/HLA-DPB1/TNFRSF13C/PRKCQ/XCL1/RAC2/SFTPD/JAK3/CD40LG/TMIGD2…
GO:0071674	mononuclear cell migration	177	-0.480192041704459	-1.7083116181261	0.00102880658436214	0.00611428571428571	0.00260651629072682	3617	tags=36%, list=18%, signal=30%	CCR5/GPR183/CCL25/CCL16/CD99/CXCL16/TRPM4/LGALS3/CCL3/ALOX5/LGALS9/IL12A/NBL1/CCR2/CCL4/CCL23/AIF1/SPN/CXCL17/CCR6/ARTN/HSD3B7/ADAM8/CRTAM/CCL3L1/CXCL14/PTK2B/RPS19/GAS6/TRPM2/CX3CL1/IL27RA/PIK3CD/SPNS2/TNF/CCL22/TMEM102/MADCAM1/MYO1G/RIPK3/S100A14/RARRES2/ITGAL/XCL1/XCL2/ITGB7/CCL17/CCL14/CCR7/TBX21/KLRK1/TNFRSF14/APOD/CCL5/CXCR3/AGER/CCL21/IL34/PYCARD/FUT7/CXCL13/SAA1/ZAP70/CCL19
GO:0002819	regulation of adaptive immune response	159	-0.508665475571065	-1.79399210740152	0.00103842159916926	0.00611428571428571	0.00260651629072682	4798	tags=47%, list=23%, signal=36%	IL27/LILRB4/IL2/BTK/LILRB1/CD81/KLRD1/IL6/CLEC4G/CD4/NLRP3/CLCF1/HLA-DRA/FOXP3/TRPM4/ADA/TGFB1/PKN1/TRAF2/HLA-E/IL12A/ZP3/CCR2/PRKCZ/TNFSF13/CD1D/IL23A/IL4R/IL33/HLA-B/HLX/SKAP1/IRF1/PTPN6/PARP3/HLA-A/TNFRSF1B/SASH3/IL12B/HLA-H/CD1B/CD1A/ZC3H12A/IL27RA/IL12RB1/HLA-DRB1/IL18/TNF/C4BPA/KLRC1/RIPK3/CD40/LTA/HLA-G/C3/PRKCQ/XCL1/CD48/HPX/JAK3/AZGP1/IRF7/WAS/FOXJ1/NFKBID/HLA-F/TBX21/CD1E/CD1C/TNFRSF14/…
GO:0002706	regulation of lymphocyte mediated immunity	146	-0.533096459136201	-1.8671260419466	0.00104493207941484	0.00611428571428571	0.00260651629072682	4859	tags=50%, list=24%, signal=38%	ARRB2/MICA/LILRB4/IL2/BTK/LILRB1/CD81/KLRD1/IL6/CLEC4G/NLRP3/CLCF1/HLA-DRA/FOXP3/TRPM4/TGFB1/KIR2DL4/TRAF2/HLA-E/LGALS9/KLRC2/IL12A/ZP3/CCR2/PRKCZ/TNFSF13/CD1D/IL23A/HLA-B/PIK3R6/PTPN6/CRTAM/PARP3/HLA-A/CD96/TNFRSF1B/SASH3/LEP/IL12B/HLA-H/VAV1/CD1B/CD1A/IL27RA/IL12RB1/HLA-DRB1/IL18/TNF/C4BPA/KLRC1/RIPK3/CD40/LTA/HLA-G/C3/SLAMF6/XCL1/IL18RAP/SH2D1A/HPX/AZGP1/WAS/LAG3/NCR3/FOXJ1/HLA-F/TBX21/CD1E/KL…
GO:0045580	regulation of T cell differentiation	138	-0.481419708622866	-1.68169060081528	0.00104493207941484	0.00611428571428571	0.00260651629072682	4367	tags=41%, list=21%, signal=33%	BMP4/IL27/LILRB4/IL2/SLC46A2/LILRB2/RHOH/EGR3/VNN1/NLRP3/FOXN1/HLA-DRA/FOXP3/ADA/TCF7/LGALS9/CCR2/HLA-DOA/PRKCZ/KAT2A/TOX/IL23A/IL4R/IL15/HLX/PIK3R6/IRF1/PCK1/ADAM8/CRTAM/RUNX3/BAD/SASH3/IFNG/IL12B/SART1/CTLA4/ZC3H12A/IL12RB1/HLA-DRB1/IL18/CD74/HLA-G/JAK3/CD2/IRF4/LAG3/FOXJ1/NFKBID/CARD11/TBX21/SOCS1/ZNF683/TNFRSF18/CD27/ZAP70/CCL19
GO:0051250	negative regulation of lymphocyte activation	144	-0.48453941517018	-1.69450044732871	0.00104602510460251	0.00611428571428571	0.00260651629072682	4893	tags=42%, list=24%, signal=32%	BMP4/MICA/LILRB4/IL2/SCRIB/BTK/LILRB1/LAPTM5/BTN2A2/LILRB2/CLEC4G/RHBDD3/LAX1/FOXP3/LGALS3/PKN1/LGALS9/IDO1/FGR/IL4R/SPN/MAD1L1/HLX/SFRP1/CEBPB/IRF1/PTPN6/CRTAM/INPP5D/TIGIT/PARP3/RUNX3/INHA/LGALS7B/TYROBP/VTCN1/CTLA4/ZC3H12A/HLA-DRB1/TNFAIP8L2/LGALS9C/CD74/HLA-G/XCL1/BANK1/SFTPD/JAK3/LST1/LAG3/FOXJ1/GNRH1/HLA-F/PGLYRP2/TBX21/TNFRSF14/SOCS1/PLA2G2D/TBC1D10C/TNFRSF13B/BLK
GO:0002687	positive regulation of leukocyte migration	127	-0.500950447349005	-1.73536556854986	0.00105708245243129	0.00611428571428571	0.00260651629072682	3947	tags=40%, list=19%, signal=33%	ICAM1/PTN/CCL20/VEGFB/CD99/LGALS3/CCL3/LGALS9/IL12A/DAPK2/ZP3/CCR2/TREM2/CCL4/EDN1/AIF1/IL23A/SPN/CXCL17/CCR6/PGF/ADAM8/CXCL14/PTK2B/GAS6/CX3CL1/F7/EDN2/TNF/ZNF580/TMEM102/MADCAM1/CD74/S100A14/RARRES2/XCL1/RAC2/XCL2/SELP/EDN3/GPSM3/CCR7/TNFRSF14/CCL5/AGER/CCL21/IL34/PYCARD/TNFRSF18/CXCL13/CCL19
GO:0002705	positive regulation of leukocyte mediated immunity	113	-0.50968164139798	-1.75745106073098	0.00106382978723404	0.00611428571428571	0.00260651629072682	3927	tags=45%, list=19%, signal=37%	NLRP3/CLCF1/HLA-DRA/FOXP3/TGFB1/KIR2DL4/TRAF2/HLA-E/ITGAM/KLRC2/IL12A/ZP3/PRKCZ/TNFSF13/CD1D/IL23A/HLA-B/ITGB2/CRTAM/HLA-A/STX4/SASH3/TYROBP/IL12B/HLA-H/VAV1/CD1B/CD1A/IL12RB1/HLA-DRB1/IL18/TNF/CD40/LTA/HLA-G/C3/SLAMF6/XCL1/IL18RAP/SH2D1A/HPX/AZGP1/STAP1/LAG3/NCR3/HLA-F/TBX21/CD1E/KLRK1/CD1C/FCER2
GO:0019730	antimicrobial humoral response	115	-0.567068990937208	-1.95663051195621	0.00106382978723404	0.00611428571428571	0.00260651629072682	3431	tags=34%, list=17%, signal=28%	BCL3/WFDC3/HLA-E/BPI/PRTN3/MUC7/CXCL3/PGC/CXCL9/ELANE/PI3/LEAP2/CTSG/HLA-A/CXCL14/RPS19/CXCL1/ROMO1/LCN2/COLEC11/FAM3A/ANG/PLA2G6/CLU/KLK3/RARRES2/KLK7/SLPI/SFTPD/AZU1/WFDC2/KLK5/CXCL2/GNLY/PGLYRP2/PLA2G2A/LTF/TF/CXCL13
GO:1990266	neutrophil migration	115	-0.507276464052273	-1.75032072538744	0.00106382978723404	0.00611428571428571	0.00260651629072682	3605	tags=38%, list=18%, signal=32%	CCL25/UMODL1/CCL16/CD99/LGALS3/CCL3/MCOLN2/DAPK2/RHOG/PRTN3/CCL4/EDN1/CCL23/CXCL3/IL23A/CXCL9/ITGB2/ADAM8/CCL3L1/CSF3R/UMOD/CX3CL1/CXCL1/EDN2/VAV1/GP2/PIK3CD/CCL22/CD74/DPEP1/XCL1/RAC2/XCL2/EDN3/CCL17/CXCL2/CCL14/CCR7/CCL5/CCL21/FUT7/CXCL13/SAA1/CCL19
GO:0002286	T cell activation involved in immune response	109	-0.503310887265891	-1.73170241743958	0.00106723585912487	0.00611428571428571	0.00260651629072682	4798	tags=41%, list=23%, signal=32%	IL27/IL2/LILRB1/CD81/TMEM98/IL6/HLA-DMB/ICAM1/NLRP3/RPS6/HLA-DRA/GPR183/APBB1IP/FOXP3/BCL3/SEMA4A/LGALS3/LGALS9/PRKCZ/IL23A/IL4R/SPN/HLX/PCK1/ZFPM1/IFNG/EOMES/IL12B/ZC3H12A/IL12RB1/RELB/HLA-DRB1/IL18/CD74/RORC/SLAMF6/ITGAL/JAK3/IRF4/NFKBID/TBX21/CD1C/LY9/BATF/CCL19
GO:0019724	B cell mediated immunity	109	-0.515535915184295	-1.77376411515998	0.00106723585912487	0.00611428571428571	0.00260651629072682	4710	tags=48%, list=23%, signal=37%	IL2/BTK/CD81/GAPT/C1QC/C1QB/ERCC1/C4A/CLCF1/C1R/FOXP3/BCL3/TGFB1/HLA-E/C6/ZP3/SERPING1/TNFSF13/IL4R/CCR6/PTPN6/INPP5D/PARP3/TREX1/C1QA/CD70/IL27RA/HLA-DRB1/TNF/C4BPA/CLU/CD74/CD40/TCIRG1/LTA/HLA-G/C3/XCL1/C8G/HPX/HLA-DQB1/IRF7/SLA2/C7/CD40LG/FOXJ1/TBX21/BATF/FCER2/CD27/CR2/CD19
GO:0072676	lymphocyte migration	109	-0.57059643786566	-1.96320655053181	0.00106723585912487	0.00611428571428571	0.00260651629072682	3614	tags=45%, list=18%, signal=37%	GPR183/CCL25/CCL16/CD99/CXCL16/CCL3/CCR2/CCL4/CCL23/AIF1/SPN/CCR6/ARTN/HSD3B7/ADAM8/CRTAM/CCL3L1/CXCL14/PTK2B/GAS6/CX3CL1/IL27RA/PIK3CD/SPNS2/CCL22/TMEM102/MADCAM1/MYO1G/RIPK3/ITGAL/XCL1/XCL2/ITGB7/CCL17/CCL14/CCR7/TBX21/KLRK1/TNFRSF14/APOD/CCL5/CXCR3/CCL21/PYCARD/FUT7/CXCL13/SAA1/ZAP70/CCL19
GO:0002456	T cell mediated immunity	98	-0.570945070756016	-1.94247846544386	0.00108932461873638	0.00611428571428571	0.00260651629072682	4811	tags=53%, list=23%, signal=41%	MICA/LILRB4/BTN3A2/LILRB1/CD81/KLRD1/IL6/CLEC4G/GNL1/ICAM1/NLRP3/HLA-DRA/FOXP3/TRPM4/TRAF2/HLA-E/IL12A/CTSH/ZP3/CCR2/PRKCZ/CD1D/IL23A/HLA-B/HLA-A/TREX1/TNFRSF1B/SASH3/IL12B/HLA-H/CD1B/CD1A/CD70/IL12RB1/HLA-DRB1/IL18/KLRC1/MYO1G/RIPK3/HLA-G/XCL1/PRF1/AZGP1/WAS/CD8A/HLA-F/TBX21/CD1E/CD1C/AGER/FUT7/GZMM
GO:0045621	positive regulation of lymphocyte differentiation	97	-0.481119515865559	-1.63302262095613	0.00109409190371991	0.00611428571428571	0.00260651629072682	4752	tags=48%, list=23%, signal=37%	IL1RL2/MDK/NFKBIZ/CD83/SOX12/TNFSF9/ZBTB7B/ZBTB16/LILRB4/IL2/BTK/LILRB2/RHOH/EGR3/VNN1/NLRP3/HLA-DRA/FOXP3/ADA/LGALS9/PRKCZ/TOX/IL23A/IL4R/IL15/HLX/PIK3R6/PCK1/ADAM8/INPP5D/RUNX3/GAS6/BAD/SASH3/IFNG/IL12B/SART1/IL12RB1/HLA-DRB1/IL18/CD74/HLA-G/NFKBID/SOCS1/CD27/ZAP70/CCL19
GO:0042102	positive regulation of T cell proliferation	96	-0.537068942434558	-1.82147754645426	0.00109529025191676	0.00611428571428571	0.00260651629072682	4710	tags=48%, list=23%, signal=37%	IL2/EFNB1/CD81/LILRB2/IL6/HLA-DMB/CD4/RPS3/HLA-DPA1/FOXP3/HLA-E/LGALS9/ZP3/CCR2/AIF1/CD1D/IL23A/IL15/CLECL1/HLA-A/SASH3/LEP/IL12B/CD70/IL27RA/IL12RB1/IL18/HLA-DPB1/TNFRSF13C/PRKCQ/XCL1/JAK3/CD40LG/TMIGD2/CARD11/EBI3/CCL5/CD3E/CORO1A/RASAL3/CD6/AGER/PYCARD/CCDC88B/ZAP70/CCL19
GO:0030593	neutrophil chemotaxis	95	-0.492731263157542	-1.66905297002459	0.00109649122807018	0.00611428571428571	0.00260651629072682	3605	tags=37%, list=18%, signal=31%	CCL25/CCL16/LGALS3/CCL3/DAPK2/CCL4/EDN1/CCL23/CXCL3/IL23A/CXCL9/ITGB2/CCL3L1/CSF3R/CX3CL1/CXCL1/EDN2/VAV1/PIK3CD/CCL22/CD74/DPEP1/XCL1/RAC2/XCL2/EDN3/CCL17/CXCL2/CCL14/CCR7/CCL5/CCL21/CXCL13/SAA1/CCL19
GO:0042100	B cell proliferation	94	-0.534272808163241	-1.8089565905367	0.00109649122807018	0.00611428571428571	0.00260651629072682	1920	tags=24%, list=9%, signal=22%	BAX/INPP5D/SASH3/TYROBP/CD70/CTLA4/MIF/CD74/CD40/CD22/CD38/TNFRSF13C/CD40LG/TLR9/CARD11/FCRL3/TNFRSF4/CR2/TNFRSF13B/BLK/MS4A1/CD79A/CD19
GO:0042116	macrophage activation	94	-0.466987386723543	-1.58113963129667	0.00109649122807018	0.00611428571428571	0.00260651629072682	3223	tags=32%, list=16%, signal=27%	CCL3/BPI/ITGAM/CEBPA/TREM2/AIF1/IL4R/IL33/TNIP2/SPHK1/ITGB2/NR1H3/TREX1/IFNG/CX3CL1/C1QA/TYROBP/EDN2/ZC3H12A/IFI35/TNF/PLA2G10/MIF/CLU/CD74/STAP1/AZU1/FER1L5/CST7/AGER
GO:0002821	positive regulation of adaptive immune response	93	-0.510839018844675	-1.72610355347564	0.00110253583241455	0.00611428571428571	0.00260651629072682	4710	tags=52%, list=23%, signal=40%	IL2/BTK/CD81/IL6/CD4/NLRP3/CLCF1/HLA-DRA/FOXP3/ADA/TGFB1/TRAF2/HLA-E/IL12A/ZP3/CCR2/PRKCZ/TNFSF13/CD1D/IL23A/HLA-B/SKAP1/HLA-A/SASH3/IL12B/HLA-H/CD1B/CD1A/IL27RA/IL12RB1/HLA-DRB1/IL18/TNF/CD40/LTA/HLA-G/C3/PRKCQ/XCL1/HPX/AZGP1/NFKBID/HLA-F/TBX21/CD1E/CD1C/PYCARD/FCER2
GO:0002690	positive regulation of leukocyte chemotaxis	86	-0.503124060451047	-1.68632066132127	0.00110864745011086	0.00611428571428571	0.00260651629072682	3223	tags=38%, list=16%, signal=32%	CCL3/LGALS9/IL12A/DAPK2/CCR2/CCL4/EDN1/AIF1/IL23A/CXCL17/CCR6/PGF/CXCL14/PTK2B/GAS6/F7/EDN2/ZNF580/TMEM102/CD74/S100A14/RARRES2/XCL1/RAC2/XCL2/EDN3/GPSM3/CCR7/CCL5/CCL21/IL34/CXCL13/CCL19
GO:0002709	regulation of T cell mediated immunity	75	-0.587129058727752	-1.93071052713372	0.00113378684807256	0.00611428571428571	0.00260651629072682	5330	tags=59%, list=26%, signal=44%	IL20RB/FCGR2B/IL18R1/LILRB4/LILRB1/CD81/KLRD1/IL6/CLEC4G/NLRP3/HLA-DRA/FOXP3/TRPM4/TRAF2/HLA-E/IL12A/ZP3/CCR2/PRKCZ/CD1D/IL23A/HLA-B/HLA-A/TNFRSF1B/SASH3/IL12B/HLA-H/CD1B/CD1A/IL12RB1/HLA-DRB1/IL18/KLRC1/RIPK3/HLA-G/XCL1/AZGP1/WAS/HLA-F/TBX21/CD1E/CD1C/AGER/FUT7
GO:0030101	natural killer cell activation	79	-0.540339054582646	-1.78485801971764	0.00113378684807256	0.00611428571428571	0.00260651629072682	3122	tags=33%, list=15%, signal=28%	HLA-E/KLRC2/IL12A/TOX/IL23A/FGR/IL15/ITGB2/IL21R/GAS6/LEP/TYROBP/IL12B/PIK3CD/SLAMF7/CD244/IL18/CD2/NCR3/HLA-F/PGLYRP2/KLRK1/UNC13D/CORO1A/FLT3LG/ZNF683
GO:0006956	complement activation	65	-0.582831866136168	-1.88886158572239	0.00113765642775882	0.00611428571428571	0.00260651629072682	6031	tags=49%, list=29%, signal=35%	CFHR1/IGLL1/C1S/IL1B/C1RL/C2/FCN3/MASP1/CD81/C1QC/C1QB/C4A/CR1L/C1R/KRT1/C6/SERPING1/C1QA/MFAP4/COLEC11/C4BPA/CLU/FCN2/C3/C8G/FCN1/C7/CFB/CFP/CFD/CR2/CD19
GO:0061844	antimicrobial humoral immune response mediated by antimicrobial peptide	65	-0.595228007359442	-1.9290354271478	0.00113765642775882	0.00611428571428571	0.00260651629072682	6121	tags=49%, list=30%, signal=35%	RPL30/DEFB1/CCL13/CXCL11/CXCL5/CXCL10/RPL39/SPINK5/CAMP/RNASE6/S100A9/PLA2G1B/PGLYRP4/RNASE7/MUC7/CXCL3/PGC/CXCL9/ELANE/CXCL14/RPS19/CXCL1/ROMO1/FAM3A/ANG/KLK3/KLK7/KLK5/CXCL2/GNLY/LTF/CXCL13
GO:0002920	regulation of humoral immune response	72	-0.614226697252985	-2.01025977487054	0.00114155251141553	0.00611428571428571	0.00260651629072682	4486	tags=43%, list=22%, signal=34%	CD81/C1QC/C1QB/C4A/CR1L/C1R/C6/ZP3/SERPING1/PGC/PTPN6/C1QA/SPNS2/TNF/C4BPA/CLU/LTA/C3/KLK7/C8G/HPX/C7/FOXJ1/KLK5/CCR7/CFB/CFP/FCER2/CXCL13/CR2/CD19
GO:0002228	natural killer cell mediated immunity	63	-0.560180585866075	-1.80535305387639	0.00114942528735632	0.00611428571428571	0.00260651629072682	3210	tags=44%, list=16%, signal=38%	KIR2DL4/HLA-E/LGALS9/KLRC2/IL12A/HLA-B/PIK3R6/PTPN6/CRTAM/HLA-A/CD96/LEP/IL12B/VAV1/SLAMF7/IL18/KLRC1/HLA-G/SLAMF6/IL18RAP/SH2D1A/GZMB/LAG3/NCR3/HLA-F/KLRK1/UNC13D/CORO1A
GO:0071677	positive regulation of mononuclear cell migration	62	-0.557783751442028	-1.79444904369382	0.00115207373271889	0.00611428571428571	0.00260651629072682	3251	tags=44%, list=16%, signal=37%	LGALS3/CCL3/LGALS9/IL12A/CCR2/CCL4/AIF1/SPN/CXCL17/CCR6/ADAM8/CXCL14/PTK2B/GAS6/TNF/TMEM102/MADCAM1/S100A14/XCL1/XCL2/CCR7/TNFRSF14/CCL5/AGER/CCL21/PYCARD/CXCL13
GO:0048247	lymphocyte chemotaxis	60	-0.564701258574982	-1.79922691772235	0.00116822429906542	0.00611428571428571	0.00260651629072682	3831	tags=53%, list=19%, signal=44%	CCL3L3/CH25H/CCL20/GPR183/CCL25/CCL16/CXCL16/CCL3/CCR2/CCL4/CCL23/HSD3B7/ADAM8/CCL3L1/CXCL14/PTK2B/GAS6/CX3CL1/PIK3CD/CCL22/TMEM102/XCL1/XCL2/CCL17/CCL14/KLRK1/CCL5/CXCR3/CCL21/CXCL13/SAA1/CCL19
GO:0050853	B cell receptor signaling pathway	56	-0.595935376832479	-1.88698976362695	0.00117096018735363	0.00611428571428571	0.00260651629072682	2281	tags=38%, list=11%, signal=33%	GPS2/BAX/LAT2/PTPN6/PRKCB/CTLA4/PIK3CD/ITK/SH2B2/CD22/CD38/PAX5/STAP1/FCRL3/LCK/CD79B/LIME1/BLK/MS4A1/CD79A/CD19
GO:0002437	inflammatory response to antigenic stimulus	51	-0.562054049383907	-1.74869270255492	0.00118343195266272	0.00611428571428571	0.00260651629072682	5529	tags=53%, list=27%, signal=39%	PARK7/PSMB4/KDM6B/IL20RB/FCGR2B/NPY5R/IL5RA/BTK/CD81/ICAM1/HLA-E/ZP3/ELANE/GPR17/NLRP6/GPX1/TREX1/IL12B/HLA-DRB1/TNF/LTA/C3/CCR7/NPFF/CD6/PLA2G2D/FUT7
GO:0030449	regulation of complement activation	50	-0.581900850718878	-1.80727340776026	0.00118623962040332	0.00611428571428571	0.00260651629072682	4486	tags=36%, list=22%, signal=28%	CD81/C1QC/C1QB/C4A/CR1L/C1R/C6/SERPING1/C1QA/C4BPA/CLU/C3/C8G/C7/CFB/CFP/CR2/CD19
GO:0002711	positive regulation of T cell mediated immunity	49	-0.591209326115599	-1.83229323929582	0.00119189511323004	0.00611428571428571	0.00260651629072682	4486	tags=57%, list=22%, signal=45%	CD81/IL6/NLRP3/HLA-DRA/FOXP3/TRAF2/HLA-E/IL12A/ZP3/PRKCZ/CD1D/IL23A/HLA-B/HLA-A/SASH3/IL12B/HLA-H/CD1B/CD1A/IL12RB1/HLA-DRB1/IL18/HLA-G/XCL1/AZGP1/HLA-F/CD1E/CD1C
GO:0002715	regulation of natural killer cell mediated immunity	46	-0.585878401582066	-1.79818005057801	0.00120048019207683	0.00611428571428571	0.00260651629072682	3210	tags=48%, list=16%, signal=40%	KIR2DL4/HLA-E/LGALS9/KLRC2/IL12A/HLA-B/PIK3R6/CRTAM/HLA-A/CD96/LEP/IL12B/VAV1/KLRC1/HLA-G/SLAMF6/IL18RAP/SH2D1A/LAG3/NCR3/HLA-F/KLRK1
GO:0002707	negative regulation of lymphocyte mediated immunity	45	-0.568603445254547	-1.74029511281411	0.00120481927710843	0.00611428571428571	0.00260651629072682	5475	tags=56%, list=27%, signal=41%	CLEC12B/IL20RB/FCGR2B/ARRB2/MICA/LILRB4/LILRB1/KLRD1/CLEC4G/FOXP3/KIR2DL4/HLA-E/LGALS9/HLA-B/PTPN6/PARP3/HLA-A/CD96/C4BPA/KLRC1/HLA-G/XCL1/FOXJ1/HLA-F/TBX21
GO:0097028	dendritic cell differentiation	45	-0.6227008784425	-1.90586832447595	0.00120481927710843	0.00611428571428571	0.00260651629072682	3844	tags=53%, list=19%, signal=43%	DHRS2/TMEM176B/IRF8/GATA1/LGALS9/PRTN3/TREM2/BATF2/TMEM176A/HLA-B/CEBPB/GAS6/TRPM2/RELB/BATF3/SPI1/HLA-G/IRF4/CCR7/UBD/AGER/BATF/BLK/CCL19
GO:0002455	humoral immune response mediated by circulating immunoglobulin	47	-0.59205385027707	-1.81873669961194	0.00120627261761158	0.00611428571428571	0.00260651629072682	4486	tags=51%, list=22%, signal=40%	CD81/C1QC/C1QB/C4A/C1R/BCL3/C6/ZP3/SERPING1/PTPN6/C1QA/HLA-DRB1/TNF/C4BPA/CLU/LTA/C3/C8G/HPX/HLA-DQB1/C7/FOXJ1/FCER2/CR2
GO:0045058	T cell selection	47	-0.666179372462812	-2.0464437021321	0.00120627261761158	0.00611428571428571	0.00260651629072682	4302	tags=60%, list=21%, signal=47%	IL6/CD4/FOXN1/FOXP3/CD3G/JAG2/STK11/CD1D/TOX/IL23A/IL15/BCL11B/SPN/THEMIS/ZFPM1/IL12B/IL12RB1/CD74/SLAMF6/IRF4/CARD11/CCR7/TBX21/LY9/CD3E/CD3D/BATF/ZAP70
GO:0001913	T cell mediated cytotoxicity	44	-0.691243343964712	-2.11103051094016	0.00120918984280532	0.00611428571428571	0.00260651629072682	3122	tags=55%, list=15%, signal=46%	HLA-E/IL12A/CTSH/CD1D/IL23A/HLA-B/HLA-A/IL12B/HLA-H/CD1B/CD1A/IL12RB1/HLA-DRB1/KLRC1/RIPK3/HLA-G/XCL1/PRF1/AZGP1/HLA-F/CD1E/CD1C/AGER/GZMM
GO:0019731	antibacterial humoral response	44	-0.588560868207385	-1.79744219048082	0.00120918984280532	0.00611428571428571	0.00260651629072682	6380	tags=59%, list=31%, signal=41%	FGA/WFDC5/DEFB1/RPL39/SPINK5/CAMP/RNASE6/PLA2G1B/RNASE7/WFDC3/HLA-E/PGC/ELANE/PI3/CTSG/HLA-A/ANG/PLA2G6/KLK3/KLK7/SLPI/SFTPD/WFDC2/KLK5/LTF/TF
GO:0001774	microglial cell activation	43	-0.584118384485471	-1.78411823024312	0.00121506682867558	0.00611428571428571	0.00260651629072682	3223	tags=40%, list=16%, signal=33%	CCL3/ITGAM/TREM2/AIF1/IL33/SPHK1/ITGB2/IFNG/CX3CL1/C1QA/TYROBP/TNF/CLU/STAP1/AZU1/CST7/AGER
GO:0001914	regulation of T cell mediated cytotoxicity	36	-0.699055073857707	-2.06656266514569	0.00123609394313968	0.00611428571428571	0.00260651629072682	3122	tags=67%, list=15%, signal=57%	LILRB1/KLRD1/HLA-DRA/HLA-E/IL12A/CD1D/IL23A/HLA-B/HLA-A/IL12B/HLA-H/CD1B/CD1A/IL12RB1/HLA-DRB1/KLRC1/RIPK3/HLA-G/XCL1/AZGP1/HLA-F/CD1E/CD1C/AGER
GO:0043368	positive T cell selection	35	-0.677714400626849	-1.9832009211773	0.00125470514429109	0.00611428571428571	0.00260651629072682	3794	tags=60%, list=18%, signal=49%	FOXN1/FOXP3/CD3G/STK11/TOX/IL23A/BCL11B/SPN/THEMIS/ZFPM1/IL12B/IL12RB1/CD74/SLAMF6/IRF4/TBX21/LY9/CD3E/CD3D/BATF/ZAP70
GO:0002323	natural killer cell activation involved in immune response	30	-0.695004670520241	-1.97850561962971	0.0012853470437018	0.00611428571428571	0.00260651629072682	1559	tags=27%, list=8%, signal=25%	KLRC2/IL12B/CD244/HLA-F/PGLYRP2/UNC13D/CORO1A/ZNF683
GO:0001916	positive regulation of T cell mediated cytotoxicity	27	-0.766223224343747	-2.15325764272877	0.00130548302872063	0.00611428571428571	0.00260651629072682	3652	tags=70%, list=18%, signal=58%	HLA-DRA/HLA-E/IL12A/CD1D/IL23A/HLA-B/HLA-A/IL12B/HLA-H/CD1B/CD1A/IL12RB1/HLA-DRB1/HLA-G/XCL1/AZGP1/HLA-F/CD1E/CD1C
GO:0002719	negative regulation of cytokine production involved in immune response	26	-0.647735595796475	-1.80931655728377	0.00131233595800525	0.00611428571428571	0.00260651629072682	4752	tags=50%, list=23%, signal=38%	LILRB4/LILRB1/CUEDC2/FOXP3/TGFB1/CD96/BST2/TNF/XCL1/JAK3/APOA1/HLA-F/TBX21
GO:0002861	regulation of inflammatory response to antigenic stimulus	26	-0.653907959137623	-1.82655778852562	0.00131233595800525	0.00611428571428571	0.00260651629072682	5529	tags=77%, list=27%, signal=56%	PARK7/PSMB4/IL20RB/FCGR2B/NPY5R/BTK/CD81/HLA-E/ZP3/GPR17/NLRP6/GPX1/IL12B/HLA-DRB1/TNF/LTA/C3/CCR7/PLA2G2D/FUT7
GO:0019883	antigen processing and presentation of endogenous antigen	26	-0.650651340029252	-1.8174610908734	0.00131233595800525	0.00611428571428571	0.00260651629072682	3652	tags=65%, list=18%, signal=54%	HLA-DRA/HLA-E/TAPBP/CD1D/HLA-C/HLA-B/HLA-A/HLA-H/CD1B/CD1A/HLA-DRB1/CD74/HLA-G/AZGP1/HLA-F/CD1E/CD1C
GO:0002438	acute inflammatory response to antigenic stimulus	22	-0.651360151884446	-1.75909627266102	0.00133333333333333	0.00611428571428571	0.00260651629072682	5529	tags=68%, list=27%, signal=50%	PARK7/IL20RB/FCGR2B/NPY5R/BTK/ICAM1/HLA-E/ZP3/ELANE/C3/CCR7/NPFF/CD6/PLA2G2D/FUT7
GO:0045061	thymic T cell selection	22	-0.666255405325504	-1.79932314980833	0.00133333333333333	0.00611428571428571	0.00260651629072682	3794	tags=50%, list=18%, signal=41%	FOXN1/CD3G/JAG2/STK11/TOX/CD74/CARD11/CCR7/CD3E/CD3D/ZAP70
GO:0032816	positive regulation of natural killer cell activation	20	-0.702373325508427	-1.84929585990714	0.00136798905608755	0.00614942528735632	0.00262149626940916	3122	tags=60%, list=15%, signal=51%	HLA-E/KLRC2/IL12A/TOX/IL23A/IL15/GAS6/TYROBP/IL12B/IL18/HLA-F/FLT3LG
GO:0002922	positive regulation of humoral immune response	19	-0.704216450635715	-1.84288382856123	0.00137931034482759	0.00614942528735632	0.00262149626940916	2886	tags=53%, list=14%, signal=45%	ZP3/PGC/TNF/LTA/C3/KLK7/HPX/KLK5/CCR7/FCER2
GO:0097529	myeloid leukocyte migration	203	-0.444398406147712	-1.59418926653071	0.00203873598369011	0.00860059480749136	0.00366642834882399	3611	tags=33%, list=18%, signal=27%	VEGFB/CCL25/UMODL1/CCL16/CD99/RIN3/LGALS3/CCL3/MCOLN2/DAPK2/NBL1/RHOG/CCR2/PRTN3/TREM2/CCL4/IL17RC/EMILIN1/EDN1/CCL23/AIF1/MMP28/CXCL3/IL23A/CXCL17/CXCL9/PGF/ITGB2/ADAM8/CCL3L1/CSF3R/PTK2B/RPS19/UMOD/CX3CL1/CXCL1/EDN2/VAV1/GP2/PIK3CD/MIF/CCL22/CD74/S100A14/DPEP1/RARRES2/XCL1/RAC2/XCL2/SFTPD/EDN3/STAP1/AZU1/CCL17/CXCL2/CCL14/CCR7/CCL5/AGER/CCL21/IL34/FUT7/CXCL13/SAA1/MST1/CCL19
GO:0050852	T cell receptor signaling pathway	187	-0.430598635745256	-1.53523587129563	0.00204708290685773	0.00860059480749136	0.00366642834882399	4752	tags=37%, list=23%, signal=29%	LILRB4/BTN1A1/PLCG2/BTN3A2/LAPTM5/CD81/CSK/BTN2A2/PSME2/PSME1/CD4/BCAR1/RPS3/PSMB6/HLA-DRA/TXK/BTNL9/HLA-DPA1/PRKD2/FOXP3/DGKZ/ADA/CD3G/LGALS3/STK11/HLA-DQA1/RBCK1/IKBKG/HRAS/SKAP1/PHPT1/HLA-DQA2/PTPN6/INPP5D/HLA-A/THEMIS/GRAP2/PSMB8/HLA-DRB5/VTCN1/CTLA4/ZC3H12A/PIK3CD/ITK/HLA-DRB1/HLA-DPB1/PRKCQ/KCNN4/SH2D1A/PSMB9/HLA-DQB1/TRAT1/WAS/SLA2/NFKBID/CARD11/PSMB10/PRAM1/HLA-DQB2/CCR7/LCK/PVRIG/CD247/U…
GO:0002285	lymphocyte activation involved in immune response	179	-0.448619450541988	-1.59646440209367	0.00205549845837616	0.00860059480749136	0.00366642834882399	4798	tags=40%, list=23%, signal=31%	IL27/IL2/PLCG2/LILRB1/CD81/GAPT/TMEM98/IL6/HLA-DMB/LGALS1/ICAM1/NLRP3/ERCC1/CLCF1/RPS6/HLA-DRA/GPR183/APBB1IP/FOXP3/BCL3/SEMA4A/ADA/TGFB1/LGALS3/LGALS9/KLRC2/PRKCZ/DLL1/TNFSF13/ITM2A/IL23A/IL4R/SPN/HLX/CCR6/PCK1/PARP3/PTK2B/ZFPM1/IFNG/EOMES/IL12B/ZC3H12A/IL27RA/IL12RB1/RELB/HLA-DRB1/CD244/IL18/MFNG/CD74/CD40/RORC/SLAMF6/ITGAL/JAK3/IRF4/CD40LG/NFKBID/HLA-F/PGLYRP2/TBX21/CD1C/UNC13D/LY9/CORO1A/ZNF6…
GO:0045619	regulation of lymphocyte differentiation	167	-0.464229236464527	-1.64685773026973	0.00206398348813209	0.00860059480749136	0.00366642834882399	4893	tags=41%, list=24%, signal=32%	BMP4/IL27/LILRB4/IL2/BTK/SLC46A2/LILRB2/RHOH/EGR3/VNN1/NLRP3/FOXN1/ZFP36L2/HLA-DRA/FOXP3/ADA/TCF7/LGALS9/NFAM1/CCR2/MIR17HG/HLA-DOA/PRKCZ/KAT2A/TOX/IL23A/IL4R/IL15/HLX/PIK3R6/SFRP1/IRF1/PTPN6/PCK1/ADAM8/CRTAM/INPP5D/RUNX3/INHA/GAS6/BAD/SASH3/IFNG/IL12B/SART1/CTLA4/ZC3H12A/IL12RB1/HLA-DRB1/IL18/CD74/HLA-G/JAK3/CD2/IRF4/LAG3/TLR9/FOXJ1/NFKBID/CARD11/FCRL3/PGLYRP2/TBX21/SOCS1/ZNF683/TNFRSF18/CD27/ZA…
GO:0097530	granulocyte migration	139	-0.463909528426448	-1.62219443507382	0.00208333333333333	0.00860059480749136	0.00366642834882399	3605	tags=35%, list=18%, signal=29%	CCL25/UMODL1/CCL16/CD99/LGALS3/CCL3/MCOLN2/DAPK2/RHOG/PRTN3/CCL4/IL17RC/EDN1/CCL23/CXCL3/IL23A/CXCL17/CXCL9/ITGB2/ADAM8/CCL3L1/CSF3R/UMOD/CX3CL1/CXCL1/EDN2/VAV1/GP2/PIK3CD/CCL22/CD74/S100A14/DPEP1/RARRES2/XCL1/RAC2/XCL2/EDN3/CCL17/CXCL2/CCL14/CCR7/CCL5/CCL21/IL34/FUT7/CXCL13/SAA1/CCL19
GO:1903708	positive regulation of hemopoiesis	146	-0.439462882485586	-1.53918222170768	0.00208986415882968	0.00860059480749136	0.00366642834882399	4167	tags=33%, list=20%, signal=26%	RHOH/EGR3/CD4/VNN1/NLRP3/HLA-DRA/FOXP3/ADA/TGFB1/LGALS9/TREM2/PRKCZ/TOX/IL23A/IL4R/IL15/HLX/LIF/PIK3R6/FOS/PCK1/ADAM8/INPP5D/RUNX3/HCLS1/JUN/GAS6/BAD/SASH3/IFNG/TYROBP/IL12B/SART1/IL12RB1/HLA-DRB1/IL18/TNF/CD74/HLA-G/FES/TESC/NFKBID/SOCS1/AGER/IL34/CD27/ZAP70/CCL19
GO:0071621	granulocyte chemotaxis	115	-0.452697368461894	-1.56199950618162	0.00212765957446809	0.00861051502145923	0.00367065733002033	3605	tags=35%, list=18%, signal=29%	CCL25/CCL16/LGALS3/CCL3/DAPK2/CCL4/IL17RC/EDN1/CCL23/CXCL3/IL23A/CXCL17/CXCL9/ITGB2/CCL3L1/CSF3R/CX3CL1/CXCL1/EDN2/VAV1/PIK3CD/CCL22/CD74/S100A14/DPEP1/RARRES2/XCL1/RAC2/XCL2/EDN3/CCL17/CXCL2/CCL14/CCR7/CCL5/CCL21/IL34/CXCL13/SAA1/CCL19
GO:0002688	regulation of leukocyte chemotaxis	108	-0.479520794374317	-1.64752661985567	0.00214592274678112	0.00861051502145923	0.00367065733002033	3332	tags=37%, list=16%, signal=31%	RIN3/CCL3/LGALS9/IL12A/DAPK2/NBL1/CCR2/CCL4/EDN1/AIF1/MMP28/IL23A/CXCL17/CCR6/PGF/CXCL14/PTK2B/GAS6/F7/EDN2/MIF/ZNF580/TMEM102/CD74/S100A14/RARRES2/XCL1/RAC2/XCL2/EDN3/GPSM3/STAP1/CCR7/KLRK1/CCL5/CCL21/IL34/CXCL13/MST1/CCL19
GO:0002292	T cell differentiation involved in immune response	71	-0.521503958110183	-1.70765782494532	0.00227531285551763	0.00891122092054855	0.00379884807237682	4310	tags=46%, list=21%, signal=37%	TMEM98/IL6/NLRP3/HLA-DRA/GPR183/FOXP3/BCL3/SEMA4A/LGALS9/PRKCZ/IL23A/IL4R/SPN/HLX/PCK1/ZFPM1/IFNG/EOMES/IL12B/ZC3H12A/IL12RB1/RELB/HLA-DRB1/IL18/RORC/SLAMF6/JAK3/IRF4/NFKBID/TBX21/LY9/BATF/CCL19
GO:0072678	T cell migration	63	-0.538562270975906	-1.73568143049036	0.00229885057471264	0.00891122092054855	0.00379884807237682	3947	tags=44%, list=19%, signal=36%	ICAM1/CCL20/GPR183/CD99/CXCL16/CCL3/CCR2/AIF1/SPN/CCR6/ADAM8/IL27RA/PIK3CD/TMEM102/MYO1G/RIPK3/ITGAL/XCL1/XCL2/ITGB7/TNFRSF14/APOD/CCL5/CXCR3/CCL21/PYCARD/CXCL13/ZAP70
GO:0042130	negative regulation of T cell proliferation	62	-0.509403785778081	-1.63880560141862	0.00230414746543779	0.00891122092054855	0.00379884807237682	5381	tags=47%, list=26%, signal=35%	ZBTB7B/IL20RB/BMP4/LILRB4/SCRIB/LILRB1/BTN2A2/LILRB2/CLEC4G/FOXP3/LGALS9/IDO1/SPN/MAD1L1/CEBPB/PTPN6/CRTAM/LGALS7B/VTCN1/CTLA4/HLA-DRB1/LGALS9C/HLA-G/XCL1/SFTPD/FOXJ1/GNRH1/TNFRSF14/PLA2G2D
GO:0031294	lymphocyte costimulation	58	-0.529456430704378	-1.68199068820651	0.00235571260306243	0.00894898243657653	0.00381494578375127	2048	tags=33%, list=10%, signal=30%	PTPN6/TNFSF14/GRAP2/VAV1/CTLA4/BTLA/TNFRSF13C/CD40LG/TMIGD2/CARD11/CD5/CCR7/LCK/KLRK1/TNFRSF14/CD3E/CCL21/PDCD1/CCL19
GO:0002704	negative regulation of leukocyte mediated immunity	53	-0.533659315349148	-1.66854930329868	0.0023696682464455	0.00894898243657653	0.00381494578375127	5665	tags=55%, list=28%, signal=40%	CD300A/CLEC12B/IL20RB/FCGR2B/ARRB2/MICA/LILRB4/LILRB1/KLRD1/CLEC4G/FOXP3/KIR2DL4/HLA-E/LGALS9/CCR2/HLA-B/PTPN6/PARP3/HLA-A/CD96/BST2/C4BPA/KLRC1/HLA-G/XCL1/JAK3/FOXJ1/HLA-F/TBX21
GO:0050856	regulation of T cell receptor signaling pathway	37	-0.591093378671623	-1.74933220628332	0.00247831474597274	0.0092427296285632	0.00394017003349145	4752	tags=65%, list=23%, signal=50%	GBP1/PTPN22/CEACAM1/CD160/CD300A/LILRB4/LAPTM5/CD81/RPS3/PRKD2/DGKZ/ADA/LGALS3/PHPT1/PTPN6/KCNN4/SH2D1A/TRAT1/SLA2/CARD11/CCR7/LCK/PVRIG/UBASH3A
GO:0032814	regulation of natural killer cell activation	33	-0.630669258093548	-1.82752942983802	0.00253164556962025	0.0092427296285632	0.00394017003349145	3987	tags=55%, list=19%, signal=44%	DCAF15/RHBDD3/HLA-E/KLRC2/IL12A/TOX/IL23A/FGR/IL15/GAS6/LEP/TYROBP/IL12B/IL18/HLA-F/PGLYRP2/FLT3LG/ZNF683
GO:0002717	positive regulation of natural killer cell mediated immunity	29	-0.635226448245931	-1.79907597255031	0.00257400257400257	0.0092427296285632	0.00394017003349145	3210	tags=52%, list=16%, signal=44%	KIR2DL4/HLA-E/KLRC2/IL12A/CRTAM/IL12B/VAV1/HLA-G/SLAMF6/IL18RAP/SH2D1A/LAG3/NCR3/HLA-F/KLRK1
GO:0001773	myeloid dendritic cell activation	28	-0.644561495064579	-1.81971742172113	0.00258732212160414	0.0092427296285632	0.00394017003349145	1343	tags=36%, list=7%, signal=33%	RELB/BATF3/SPI1/SLAMF1/CD2/IRF4/UBD/TSPAN32/BATF/PYCARD
GO:0002507	tolerance induction	26	-0.611404103027284	-1.70783198264448	0.0026246719160105	0.0092427296285632	0.00394017003349145	4752	tags=50%, list=23%, signal=38%	LILRB4/LILRB2/XKR8/FOXP3/HLA-E/LGALS9/IDO1/ICOS/HLA-B/HLA-G/FOXJ1/CD3E/BLK
GO:0002407	dendritic cell chemotaxis	24	-0.650611555469355	-1.78354162937643	0.00264900662251656	0.0092427296285632	0.00394017003349145	3617	tags=54%, list=18%, signal=45%	CCR5/GPR183/TRPM4/LGALS9/IL12A/CCR2/CCR6/GAS6/TRPM2/CCR7/CCL5/CCL21/CCL19
GO:0045954	positive regulation of natural killer cell mediated cytotoxicity	24	-0.665064265113343	-1.82316129043324	0.00264900662251656	0.0092427296285632	0.00394017003349145	3122	tags=54%, list=15%, signal=46%	HLA-E/KLRC2/IL12A/CRTAM/IL12B/VAV1/SLAMF6/IL18RAP/SH2D1A/LAG3/NCR3/HLA-F/KLRK1
GO:0002573	myeloid leukocyte differentiation	194	-0.400888901481153	-1.43188637410965	0.00307692307692308	0.0106144943510609	0.00452495250250178	4893	tags=34%, list=24%, signal=26%	BMP4/LILRB3/HOXA7/LILRB4/SBNO2/LILRB1/CD81/C1QC/EPHA2/CD4/CBFA2T3/DHRS2/GAB3/GPR183/GATA1/TGFB1/MMP9/CCL3/CEBPE/CEBPA/GPR137/CARTPT/MT1G/FSTL3/PRTN3/TREM2/BATF2/IL23A/OSCAR/IL15/LIF/SFRP1/CEBPB/FOS/BGLAP/ADIPOQ/INPP5D/INHA/HCLS1/JUN/SIGLEC15/ZFPM1/IFNG/TYROBP/IL12B/PIK3CD/RELB/HLA-DRB1/BATF3/TNF/SPI1/CD74/TCIRG1/FES/IRF7/IRF4/JUNB/GPR55/TESC/CCR7/UBD/BATF/IL34/LTF/TF/CCL19
GO:0002700	regulation of production of molecular mediator of immune response	136	-0.450433316357965	-1.57614170334911	0.003125	0.0106144943510609	0.00452495250250178	4752	tags=40%, list=23%, signal=31%	LILRB4/IL2/BTK/LILRB1/LAPTM5/CD81/IL6/NLRP3/CLCF1/CUEDC2/FOXP3/TRPM4/TGFB1/KIR2DL4/PKN1/TRAF2/HLA-E/CCR2/PRKCZ/FFAR3/TNFSF13/PGC/IL4R/IL33/PARP3/HLA-A/TREX1/CD96/TNFRSF1B/STX4/SASH3/RBP4/IL27RA/BST2/CD244/IL18/TNF/CD74/CD40/HLA-G/CD22/KLK7/XCL1/HPX/JAK3/APOA1/CD40LG/TLR9/KLK5/HLA-F/FCRL3/TBX21/TNFRSF14/TNFRSF4
GO:0050777	negative regulation of immune response	140	-0.448598065613444	-1.56811359231799	0.0031413612565445	0.0106144943510609	0.00452495250250178	5665	tags=46%, list=28%, signal=34%	CD300A/TNFAIP3/PSMB4/CLEC12B/ZBTB7B/IL20RB/FCGR2B/SPINK5/NPY5R/ARRB2/MICA/TRIM21/LILRB4/IL2/LILRB1/KLRD1/GRN/NLRX1/CLEC4G/DCST1/NLRC5/FOXP3/LGALS3/KIR2DL4/AMBP/HLA-E/LGALS9/ENPP3/CCR2/SERPING1/DHX58/NR1H2/IL4R/IL33/HLA-B/HLX/GPR17/NR1H3/PTPN6/NLRP6/GPX1/NLRC3/INPP5D/PARP3/HLA-A/TREX1/CD96/RPS19/IL12B/FAM3A/CTLA4/ZC3H12A/IL27RA/HLA-DRB1/C4BPA/KLRC1/HLA-G/XCL1/JAK3/FOXJ1/HLA-F/PGLYRP2/TBX21/TNFRSF1…
GO:0050864	regulation of B cell activation	112	-0.453466991535004	-1.56197967383317	0.00319148936170213	0.0106715425531915	0.00454927211646137	3783	tags=35%, list=18%, signal=29%	CLCF1/ZFP36L2/GPR183/FOXP3/ADA/TGFB1/PKN1/NFAM1/MIR17HG/TNFSF13/TNIP2/SFRP1/PTPN6/INPP5D/PARP3/INHA/BAD/SASH3/TYROBP/CTLA4/IL27RA/MIF/CD74/CD40/CD22/CD38/TNFRSF13C/BANK1/TLR9/FOXJ1/CARD11/FCRL3/TBX21/TNFRSF4/CD27/TBC1D10C/TNFRSF13B/BLK/CD19
GO:2000401	regulation of lymphocyte migration	56	-0.524623010609548	-1.66118389555124	0.00351288056206089	0.0116250995919747	0.00495577290361276	3223	tags=39%, list=16%, signal=33%	CCL3/CCR2/CCL4/AIF1/SPN/CCR6/ADAM8/CXCL14/PTK2B/IL27RA/TMEM102/MADCAM1/RIPK3/XCL1/XCL2/KLRK1/TNFRSF14/APOD/CCL5/CCL21/PYCARD/CXCL13
GO:1905517	macrophage migration	50	-0.541343692181403	-1.68131058431956	0.00355871886120996	0.011656619943351	0.00496921001028244	3251	tags=66%, list=16%, signal=56%	CX3CR1/CD200R1/SLAMF8/P2RX4/MAPK3/MDK/TRIM55/DDT/CSF1/CSF1R/P2RY12/CCL2/CD81/LGALS3/CCL3/MCOLN2/CCR2/TREM2/EMILIN1/MMP28/CXCL17/PTK2B/CX3CL1/EDN2/MIF/RARRES2/SFTPD/STAP1/AZU1/CCL5/IL34/SAA1/MST1
GO:0002701	negative regulation of production of molecular mediator of immune response	39	-0.551942949032205	-1.65649057983173	0.00369913686806412	0.0119035846724351	0.00507449092446815	5242	tags=49%, list=26%, signal=36%	FCGR2B/SPINK5/LILRB4/LILRB1/CUEDC2/FOXP3/TGFB1/IL33/PARP3/CD96/BST2/TNF/CD22/XCL1/JAK3/APOA1/HLA-F/FCRL3/TBX21
GO:0048246	macrophage chemotaxis	36	-0.570780503774325	-1.68735443487127	0.00370828182941904	0.0119035846724351	0.00507449092446815	3251	tags=42%, list=16%, signal=35%	LGALS3/CCL3/MMP28/CXCL17/PTK2B/EDN2/MIF/RARRES2/SFTPD/STAP1/AZU1/CCL5/IL34/SAA1/MST1
GO:0071624	positive regulation of granulocyte chemotaxis	24	-0.612288894209813	-1.67848652986228	0.00397350993377483	0.0126286800865517	0.00538359865962197	2974	tags=42%, list=14%, signal=36%	DAPK2/EDN1/IL23A/CD74/S100A14/XCL1/RAC2/CCR7/CCL21/CCL19
GO:0002475	antigen processing and presentation via MHC class Ib	14	-0.748060813871815	-1.81171949030175	0.00421940928270042	0.0132611749153103	0.00565323082141444	3122	tags=71%, list=15%, signal=61%	HLA-E/CD1D/HLA-H/CD1B/CD1A/HLA-G/AZGP1/HLA-F/CD1E/CD1C
GO:0043383	negative T cell selection	12	-0.75232086832478	-1.77029413071877	0.00428571428571429	0.0132611749153103	0.00565323082141444	1841	tags=42%, list=9%, signal=38%	THEMIS/CD74/CCR7/CD3E/ZAP70
GO:0071675	regulation of mononuclear cell migration	103	-0.447755167087245	-1.5342069315631	0.00429645542427497	0.0132611749153103	0.00565323082141444	3251	tags=33%, list=16%, signal=28%	LGALS3/CCL3/LGALS9/IL12A/NBL1/CCR2/CCL4/AIF1/SPN/CXCL17/CCR6/ADAM8/CXCL14/PTK2B/GAS6/IL27RA/TNF/TMEM102/MADCAM1/RIPK3/S100A14/RARRES2/XCL1/XCL2/CCR7/KLRK1/TNFRSF14/APOD/CCL5/AGER/CCL21/IL34/PYCARD/CXCL13
GO:2000404	regulation of T cell migration	41	-0.538369802543605	-1.63387783713907	0.0048780487804878	0.0149128919860627	0.00635735680665077	2877	tags=39%, list=14%, signal=34%	CCR2/AIF1/SPN/CCR6/ADAM8/IL27RA/TMEM102/RIPK3/XCL1/XCL2/TNFRSF14/APOD/CCL5/CCL21/PYCARD/CXCL13
GO:2000403	positive regulation of lymphocyte migration	36	-0.564958387727022	-1.67014296169062	0.00494437577255871	0.0149730624810504	0.0063830074521612	3223	tags=47%, list=16%, signal=40%	CCL3/CCR2/CCL4/AIF1/SPN/ADAM8/CXCL14/PTK2B/TMEM102/MADCAM1/XCL1/XCL2/TNFRSF14/CCL5/CCL21/PYCARD/CXCL13
GO:0002440	production of molecular mediator of immune response	179	-0.401459598698667	-1.4286405937748	0.00513874614594039	0.0153010153010153	0.0065228135403574	5306	tags=40%, list=26%, signal=30%	TCF3/AICDA/TICAM1/FCGR2B/SPINK5/IL18R1/LILRB4/IL2/BTK/LILRB1/LAPTM5/CD81/GAPT/IL6/NLRP3/ERCC1/CLCF1/CUEDC2/FOXP3/TRPM4/TGFB1/POLL/KIR2DL4/PKN1/TRAF2/HLA-E/CCR2/PRKCZ/FFAR3/TNFSF13/SPHK2/PGC/IL4R/IL33/ELANE/CCR6/PARP3/HLA-A/TREX1/CD96/TNFRSF1B/STX4/SASH3/RBP4/IL27RA/BST2/HLA-DRB1/CD244/IL18/TNF/KLK3/CD74/CD40/HLA-G/CD22/KLK7/XCL1/HPX/HLA-DQB1/JAK3/APOA1/CD40LG/TMIGD2/TLR9/KLK5/HLA-F/FCRL3/TBX21/TN…
GO:0036336	dendritic cell migration	29	-0.577700745543953	-1.63615279795488	0.00514800514800515	0.0153010153010153	0.0065228135403574	3617	tags=48%, list=18%, signal=40%	CCR5/GPR183/TRPM4/ALOX5/LGALS9/IL12A/CCR2/CCR6/GAS6/TRPM2/CCR7/CCL5/CCL21/CCL19
GO:0002698	negative regulation of immune effector process	120	-0.433881025615276	-1.50170070182226	0.0053134962805526	0.0156480028078659	0.00667073410402548	5475	tags=42%, list=27%, signal=31%	CLEC12B/ZBTB7B/IL20RB/FCGR2B/SPINK5/ARRB2/MICA/LILRB4/IL2/LILRB1/KLRD1/GRN/GPATCH3/NLRX1/CLEC4G/TARBP2/CUEDC2/FOXP3/TGFB1/LGALS3/KIR2DL4/HLA-E/LGALS9/ENPP3/CCR2/SERPING1/DHX58/IL4R/IL33/HLA-B/HLX/PTPN6/PARP3/HLA-A/CD96/RPS19/ZC3H12A/BST2/TNF/C4BPA/KLRC1/HLA-G/CD22/XCL1/JAK3/APOA1/FOXJ1/HLA-F/FCRL3/PGLYRP2/TBX21
GO:0002577	regulation of antigen processing and presentation	20	-0.645867848613482	-1.70052121159848	0.00547195622435021	0.0159681631637856	0.00680721826952657	4334	tags=60%, list=21%, signal=47%	LILRB2/TAPBPL/NOD1/TREM2/HLA-DOA/CD74/WAS/CCR7/HLA-DOB/CCL21/PYCARD/CCL19
GO:0002923	regulation of humoral immune response mediated by circulating immunoglobulin	13	-0.734661877393941	-1.74145780716202	0.00578034682080925	0.0165908621046103	0.00707267445023557	2048	tags=54%, list=10%, signal=49%	PTPN6/TNF/C4BPA/LTA/HPX/FOXJ1/FCER2
GO:0032823	regulation of natural killer cell differentiation	10	-0.770785556217975	-1.73556127810594	0.00578871201157742	0.0165908621046103	0.00707267445023557	2498	tags=50%, list=12%, signal=44%	TOX/IL15/GAS6/PGLYRP2/ZNF683
GO:0045088	regulation of innate immune response	296	-0.368011747508844	-1.33956176514158	0.0060790273556231	0.0172687414261506	0.00736165399376808	3210	tags=25%, list=16%, signal=21%	KIR2DL4/MUC20/HLA-E/LGALS9/PQBP1/KLRC2/IL12A/SERPING1/MUC7/TREM2/AIM2/SOCS3/DHX58/NR1H2/CD1D/IKBKG/FGR/HLA-B/HRAS/IKBKE/PIK3R6/BIRC3/NR1H3/IRF1/PTPN6/MUC12/ADAM8/CRTAM/NLRC3/HLA-A/TREX1/CD96/CLEC4E/RPS19/IFNG/PSMB8/LEP/TYROBP/IL12B/VAV1/MUC16/FAM3A/IFI35/RELB/KLRC1/ICAM2/HLA-G/SLAMF6/PYHIN1/MUC1/ICAM3/IL18RAP/IRF3/SH2D1A/HPX/PSMB9/FCN1/IRF7/LAG3/MUCL1/NCR3/CARD11/PSMB10/CLEC10A/HLA-F/KLRK1/CARD9/…
GO:0050901	leukocyte tethering or rolling	30	-0.568454527158109	-1.61824880348558	0.006426735218509	0.0180963333784332	0.00771445594096186	2352	tags=40%, list=11%, signal=35%	SPN/ELANE/SELPLG/CCL28/LEP/SELL/TNF/MADCAM1/SELP/ITGB7/CCL21/FUT7
GO:0002523	leukocyte migration involved in inflammatory response	18	-0.65107756541709	-1.6811262656908	0.00689655172413793	0.0192503748125937	0.00820642310423735	6875	tags=89%, list=33%, signal=59%	S100A8/LBP/SLAMF8/MDK/TRIM55/S100A9/SELE/NLRP3/PTN/ALOX5/ELANE/CCR6/ITGB2/ADAM8/CX3CL1/FUT7
GO:0030888	regulation of B cell proliferation	60	-0.476358367713623	-1.51775258981264	0.00700934579439252	0.0193893268098215	0.00826565825635939	1920	tags=27%, list=9%, signal=24%	INPP5D/SASH3/TYROBP/CTLA4/MIF/CD74/CD40/CD22/CD38/TNFRSF13C/TLR9/CARD11/FCRL3/TNFRSF4/TNFRSF13B/BLK
GO:0002637	regulation of immunoglobulin production	58	-0.487219835413641	-1.5478123954128	0.00706713780918728	0.0193893268098215	0.00826565825635939	3783	tags=43%, list=18%, signal=35%	CLCF1/FOXP3/TGFB1/PKN1/TRAF2/HLA-E/TNFSF13/IL4R/IL33/PARP3/TREX1/STX4/SASH3/RBP4/IL27RA/TNF/CD40/CD22/XCL1/HPX/CD40LG/TLR9/FCRL3/TBX21/TNFRSF4
GO:0050862	positive regulation of T cell receptor signaling pathway	11	-0.753050452811596	-1.72787832730969	0.00720461095100865	0.0195989840277439	0.00835503500116971	4486	tags=82%, list=22%, signal=64%	CD81/RPS3/PRKD2/ADA/KCNN4/TRAT1/CARD11/CCR7/LCK
GO:0034340	response to type I interferon	98	-0.44798572189658	-1.52414419912261	0.00762527233115468	0.0205690119184929	0.00876855730252197	4553	tags=36%, list=22%, signal=28%	IP6K2/TYK2/IRF9/DCST1/NLRC5/IRF5/IFI6/CDC37/IRF8/XAF1/HLA-E/GBP2/IFITM2/IFITM1/HLA-C/HLA-B/IKBKE/IRF1/PTPN6/HLA-A/TREX1/PSMB8/HLA-H/IFITM3/BST2/IFI35/ISG20/IFI27/HLA-G/IRF3/ISG15/IRF7/IRF4/HLA-F/ZBP1
GO:0002360	T cell lineage commitment	26	-0.590339838111723	-1.64899327820077	0.0078740157480315	0.0208502484492222	0.00888844826495781	4302	tags=54%, list=21%, signal=43%	IL6/FOXN1/FOXP3/TOX/IL23A/SPN/ZFPM1/IL12B/IL12RB1/SLAMF6/IRF4/TBX21/LY9/BATF
GO:1902624	positive regulation of neutrophil migration	26	-0.589771916592822	-1.64740690590002	0.0078740157480315	0.0208502484492222	0.00888844826495781	3458	tags=42%, list=17%, signal=35%	CD99/DAPK2/EDN1/IL23A/ADAM8/CD74/XCL1/RAC2/CCR7/CCL21/CCL19
GO:0045123	cellular extravasation	67	-0.468265523314048	-1.5246635133406	0.00794551645856981	0.0208502484492222	0.00888844826495781	2877	tags=34%, list=14%, signal=30%	CCR2/PRTN3/SPN/ELANE/ITGB2/SELPLG/ADAM8/CCL28/CX3CL1/LEP/IL27RA/PIK3CD/SELL/TNF/MADCAM1/RIPK3/ITGAL/SELP/AZU1/ITGB7/AGER/CCL21/FUT7
GO:0050855	regulation of B cell receptor signaling pathway	23	-0.597403659264574	-1.63158985899588	0.00798934753661784	0.0208502484492222	0.00888844826495781	2977	tags=39%, list=15%, signal=33%	NFAM1/GPS2/PRKCB/CD22/PAX5/STAP1/FCRL3/BLK/CD19
GO:0030183	B cell differentiation	135	-0.407295925565628	-1.42384967286453	0.00833333333333333	0.0215725806451613	0.00919637804187889	3783	tags=31%, list=18%, signal=26%	IL2/PLCG2/BTK/IL6/HHEX/LGALS1/CLCF1/ZFP36L2/GPR183/BCL3/ADA/NFAM1/HDAC5/MIR17HG/DLL1/FZD9/ITM2A/NTRK1/GPS2/BAX/SFRP1/PTPN6/INPP5D/INHA/CMTM7/PTK2B/BAD/MFNG/TCIRG1/JAK3/CD40LG/TLR9/CARD11/FCRL3/LYL1/POU2AF1/CD27/CR2/CD79B/MS4A1/CD79A/CD19
GO:0045059	positive thymic T cell selection	14	-0.691127195227522	-1.67383264388695	0.00843881856540084	0.0216708860759494	0.00923828558738619	3794	tags=57%, list=18%, signal=47%	FOXN1/CD3G/STK11/TOX/CD74/CD3E/CD3D/ZAP70
GO:0001771	immunological synapse formation	13	-0.712343498203886	-1.68855385654246	0.00867052023121387	0.0220891824938068	0.00941660509655642	738	tags=38%, list=4%, signal=37%	PRF1/CCR7/CD6/CCL21/CCL19
GO:0002251	organ or tissue specific immune response	27	-0.579047821284148	-1.62725313860517	0.00913838120104439	0.0230977981538209	0.00984657734053684	6712	tags=56%, list=33%, signal=37%	NOD2/CD160/DEFB1/C17orf99/RPL39/CAMP/PLA2G1B/IL6/FFAR3/RAB17/TREX1/UMOD/XCL1/PIGR/LTF
GO:0050798	activated T cell proliferation	43	-0.502716759324303	-1.53548691289572	0.00972053462940462	0.0243772782503038	0.0103920189294622	6312	tags=56%, list=31%, signal=39%	ICOSLG/BTN3A1/FYN/IGFBP2/EPO/TNFSF9/HHLA2/LILRB4/IL2/SCRIB/BTN2A2/RPS3/FOXP3/LGALS9/IL23A/CRTAM/IL12B/IL27RA/IL12RB1/IL18/RIPK3/TMIGD2/AGER/PYCARD
GO:0001787	natural killer cell proliferation	11	-0.718679817250091	-1.64901471855565	0.0100864553314121	0.0250139151731048	0.0106634168634321	3122	tags=64%, list=15%, signal=54%	HLA-E/IL23A/IL15/LEP/IL12B/IL18/FLT3LG
GO:2000508	regulation of dendritic cell chemotaxis	10	-0.728676784341736	-1.64074586109736	0.0101302460202605	0.0250139151731048	0.0106634168634321	3041	tags=60%, list=15%, signal=51%	LGALS9/IL12A/CCR6/GAS6/CCR7/CCL21
GO:0002716	negative regulation of natural killer cell mediated immunity	19	-0.628738279077275	-1.64536287935754	0.0110344827586207	0.0270386943932614	0.0115265790166387	5475	tags=74%, list=27%, signal=54%	CLEC12B/ARRB2/MICA/LILRB1/KLRD1/KIR2DL4/HLA-E/LGALS9/HLA-B/HLA-A/CD96/KLRC1/HLA-G/HLA-F
GO:0033077	T cell differentiation in thymus	71	-0.452385580179846	-1.48133060904463	0.0113765642775882	0.0275308041968038	0.0117363651273471	4091	tags=38%, list=20%, signal=31%	SRF/BMP4/WNT4/EGR3/VNN1/FOXN1/ZFP36L2/RPS6/FOXP3/ADA/CD3G/JAG2/STK11/TOX/BCL11B/CCR6/WNT1/ADAM8/PRR7/RIPK3/CD74/FOXJ1/CARD11/CCR7/CD3E/CD3D/ZAP70
GO:0002691	regulation of cellular extravasation	32	-0.562199476284871	-1.62191522283695	0.0114068441064639	0.0275308041968038	0.0117363651273471	5479	tags=50%, list=27%, signal=37%	PLVAP/CXCL12/SELE/ICAM1/CCL25/CD99/CCR2/ELANE/ADAM8/CCL28/IL27RA/RIPK3/SELP/AGER/CCL21/FUT7
GO:0045824	negative regulation of innate immune response	61	-0.466405010897483	-1.4935303683441	0.0115740740740741	0.0277259535655058	0.0118195571848361	4859	tags=43%, list=24%, signal=33%	ARRB2/MICA/TRIM21/LILRB1/KLRD1/GRN/NLRX1/DCST1/NLRC5/KIR2DL4/HLA-E/LGALS9/SERPING1/DHX58/NR1H2/HLA-B/NR1H3/NLRC3/HLA-A/TREX1/CD96/RPS19/FAM3A/KLRC1/HLA-G/HLA-F
GO:0043300	regulation of leukocyte degranulation	42	-0.494466085868646	-1.50423509014756	0.0121212121212121	0.0288215488215488	0.0122866087778368	3041	tags=38%, list=15%, signal=33%	LGALS9/ITGAM/KLRC2/CCR2/STXBP2/SPHK2/FGR/IL4R/ITGB2/STX4/RAC2/FES/HLA-F/PRAM1/UNC13D/BLK
GO:0045066	regulatory T cell differentiation	32	-0.554387849155345	-1.5993790991105	0.0139416983523447	0.032906508611049	0.014028024657932	4752	tags=56%, list=23%, signal=43%	LILRB4/IL2/LILRB2/HLA-DRA/FOXP3/LGALS9/KAT2A/TOX/IRF1/IFNG/CTLA4/HLA-DRB1/HLA-G/LAG3/SOCS1/PLA2G2D/FUT7/TNFRSF18
GO:2001198	regulation of dendritic cell differentiation	12	-0.693377544089526	-1.63159397586187	0.0142857142857143	0.0334723670490094	0.0142692497667526	5242	tags=83%, list=26%, signal=62%	FCGR2B/LILRB1/LILRB2/TMEM176B/LGALS9/TMEM176A/HLA-B/CEBPB/HLA-G/AGER
GO:0002864	regulation of acute inflammatory response to antigenic stimulus	13	-0.685084831698346	-1.62393934603146	0.0144508670520231	0.0336139733601407	0.0143296164512815	5529	tags=85%, list=27%, signal=62%	PARK7/IL20RB/FCGR2B/NPY5R/BTK/HLA-E/ZP3/C3/CCR7/PLA2G2D/FUT7
GO:0002548	monocyte chemotaxis	65	-0.456446101669245	-1.47926624724795	0.0147895335608646	0.0341542465686154	0.0145599345922938	4758	tags=42%, list=23%, signal=32%	CCL2/DUSP1/CCL3L3/IL6/CCL20/CCL25/CCL16/LGALS3/CCL3/NBL1/CCR2/CCL4/CCL23/AIF1/CXCL17/CCL3L1/RPS19/CX3CL1/CCL22/S100A14/XCL1/XCL2/CCL17/CCL14/CCL5/CCL21/CCL19
GO:0002710	negative regulation of T cell mediated immunity	22	-0.595505333889762	-1.608251917414	0.016	0.0366857142857143	0.0156390977443609	5330	tags=55%, list=26%, signal=40%	IL20RB/FCGR2B/LILRB4/LILRB1/KLRD1/CLEC4G/FOXP3/KLRC1/HLA-G/XCL1/HLA-F/TBX21
GO:0002820	negative regulation of adaptive immune response	52	-0.473025084394797	-1.47616958633116	0.0165680473372781	0.0377187460657182	0.0160794785654808	5381	tags=46%, list=26%, signal=34%	ZBTB7B/IL20RB/FCGR2B/LILRB4/IL2/LILRB1/KLRD1/CLEC4G/FOXP3/IL4R/IL33/PTPN6/PARP3/ZC3H12A/IL27RA/C4BPA/KLRC1/HLA-G/XCL1/JAK3/FOXJ1/HLA-F/TBX21/TNFRSF14
GO:0071622	regulation of granulocyte chemotaxis	44	-0.480197917396799	-1.46650591830699	0.0169286577992745	0.0382683038983599	0.0163137547361429	2974	tags=32%, list=14%, signal=27%	DAPK2/EDN1/IL23A/CXCL17/CD74/S100A14/RARRES2/XCL1/RAC2/CCR7/CCL5/CCL21/IL34/CCL19
GO:1902622	regulation of neutrophil migration	37	-0.510911569102584	-1.51203531395065	0.0173482032218092	0.0386720363486163	0.0164858656347602	3458	tags=35%, list=17%, signal=29%	CD99/DAPK2/RHOG/EDN1/IL23A/ADAM8/CD74/XCL1/RAC2/CCR7/CCL21/FUT7/CCL19
GO:1905521	regulation of macrophage migration	37	-0.503837440054894	-1.4910995325309	0.0173482032218092	0.0386720363486163	0.0164858656347602	6721	tags=65%, list=33%, signal=44%	CX3CR1/CD200R1/SLAMF8/P2RX4/MAPK3/MDK/DDT/CSF1/CSF1R/P2RY12/CD81/CCL3/TREM2/EMILIN1/MMP28/CXCL17/PTK2B/CX3CL1/MIF/RARRES2/STAP1/CCL5/IL34/MST1
GO:0045591	positive regulation of regulatory T cell differentiation	15	-0.643027520728199	-1.59802142302325	0.0181058495821727	0.0400826049370858	0.0170871901682937	4752	tags=67%, list=23%, signal=51%	LILRB4/IL2/LILRB2/HLA-DRA/FOXP3/LGALS9/IFNG/HLA-DRB1/HLA-G/SOCS1
GO:0002291	T cell activation via T cell receptor contact with antigen bound to MHC molecule on antigen presenting cell	10	-0.704691322020322	-1.58673831086929	0.0188133140376266	0.0410821347352255	0.017513289114869	4550	tags=80%, list=22%, signal=62%	LILRB1/CD81/HLA-DMB/ICAM1/APBB1IP/LGALS3/LGALS9/ITGAL
GO:0035747	natural killer cell chemotaxis	10	-0.705579148284109	-1.58873741019424	0.0188133140376266	0.0410821347352255	0.017513289114869	3223	tags=80%, list=16%, signal=67%	CCL2/CCL3/CCL4/CXCL14/PIK3CD/XCL1/KLRK1/CCL5
GO:0002279	mast cell activation involved in immune response	45	-0.469669454266928	-1.43749297110378	0.0192771084337349	0.0416014811386253	0.0177346861715733	3041	tags=36%, list=15%, signal=30%	LGALS9/ENPP3/PTGDR/STXBP2/SPHK2/FGR/IL4R/LAT2/S100A13/PIK3CD/RAC2/FES/UNC13D/PTGDS/LAT/BLK
GO:0045655	regulation of monocyte differentiation	19	-0.607877006757167	-1.59077042931291	0.0193103448275862	0.0416014811386253	0.0177346861715733	6356	tags=79%, list=31%, signal=55%	CTNNBIP1/ACIN1/ZBTB46/GPR68/ZFP36L1/CSF1/HOXA7/CD4/INPP5D/JUN/HLA-DRB1/CD74/FES/IRF7/IL34
GO:0002712	regulation of B cell mediated immunity	46	-0.466549120680286	-1.43193420197192	0.0204081632653061	0.0436734693877551	0.0186179735051915	3783	tags=39%, list=18%, signal=32%	CLCF1/FOXP3/TGFB1/HLA-E/TNFSF13/PTPN6/PARP3/IL27RA/TNF/C4BPA/CD40/LTA/C3/XCL1/HPX/FOXJ1/TBX21/FCER2
GO:0002828	regulation of type 2 immune response	29	-0.543819639153311	-1.54019538843716	0.0218790218790219	0.0462050396260923	0.0196971803620003	4486	tags=48%, list=22%, signal=38%	CD81/IL6/NLRP3/CCR2/IDO1/PRKCZ/IL4R/IL33/HLX/IL27RA/IL18/CD74/XCL1/TBX21
GO:2000406	positive regulation of T cell migration	29	-0.545113790468362	-1.54386065858166	0.0218790218790219	0.0462050396260923	0.0196971803620003	2877	tags=41%, list=14%, signal=36%	CCR2/AIF1/SPN/ADAM8/TMEM102/XCL1/XCL2/TNFRSF14/CCL5/CCL21/PYCARD/CXCL13
GO:0002761	regulation of myeloid leukocyte differentiation	110	-0.403198694865193	-1.38599017961709	0.0235294117647059	0.0493656286043829	0.0210445375260527	3320	tags=27%, list=16%, signal=23%	TGFB1/CCL3/GPR137/CARTPT/FSTL3/TREM2/IL23A/LIF/SFRP1/CEBPB/FOS/BGLAP/ADIPOQ/INPP5D/INHA/HCLS1/JUN/ZFPM1/IFNG/TYROBP/IL12B/HLA-DRB1/TNF/CD74/FES/IRF7/GPR55/TESC/IL34/LTF
GO:0042104	positive regulation of activated T cell proliferation	24	-0.554822312730328	-1.52095160828734	0.023841059602649	0.0493740653706473	0.021048134114393	5832	tags=62%, list=28%, signal=45%	ICOSLG/IGFBP2/EPO/TNFSF9/HHLA2/IL2/RPS3/IL23A/IL12B/IL27RA/IL12RB1/IL18/TMIGD2/AGER/PYCARD
GO:1901623	regulation of lymphocyte chemotaxis	24	-0.549512215378851	-1.50639487377689	0.023841059602649	0.0493740653706473	0.021048134114393	3223	tags=50%, list=16%, signal=42%	CCL3/CCR2/CCL4/CXCL14/PTK2B/TMEM102/XCL1/XCL2/KLRK1/CCL5/CCL21/CXCL13
