# Supplementary material for: Identification of Angiogenesis-Related Prognostic Biomarkers Associated With Immune Cell Infiltration in Breast Cancer
Source: Front Cell Dev Biol. 2022 May 6;10:853324. doi: 10.3389/fcell.2022.853324 (PMC9121305; doi:10.3389/fcell.2022.853324)
Supplement: Supplementary file 4 [file Table2.XLS]

	coef	exp(coef)	se(coef)	lower .95	upper .95	z	Pr(>|z|)
TNNI3	-0.0763802139127412	0.926463885126094	0.038967478386509	0.858339930881007	0.999994640307523	-1.96010152761604	0.0499839247375743
SCG2	0.124337160300794	1.1323976061601	0.0476577319459689	1.0314130158005	1.2432694941724	2.60896092247443	0.00908176127122116
COL4A3	-0.0813070608061924	0.921910565376931	0.0485896788611431	0.838164345487849	1.01402439167097	-1.67334015601435	0.094260351534258
TNFSF12	-0.274271642621522	0.760125564712534	0.1104333630471	0.612187263669838	0.943813941286371	-2.48359404308411	0.0130063986422223
