# Supplementary material for: Identification of Angiogenesis-Related Prognostic Biomarkers Associated With Immune Cell Infiltration in Breast Cancer
Source: Front Cell Dev Biol. 2022 May 6;10:853324. doi: 10.3389/fcell.2022.853324 (PMC9121305; doi:10.3389/fcell.2022.853324)
Supplement: Supplementary file 8 [file Table6.XLSX]

## Sheet: Table S5
lncRNA	Gene	r	se	t	p
RP11-44M6.7	COL4A3	0.170838	0.0305089	5.59963	2.74629e-08
RP11-417N10.4	COL4A3	0.0927527	0.0308306	3.00847	0.00268873
RP11-638I8.1	COL4A3	0.0681738	0.030892	2.20684	0.0275424
CTB-31O20.3	COL4A3	0.0744731	0.0308781	2.41184	0.0160439
AC113189.5	COL4A3	0.0986277	0.0308131	3.20084	0.00141166
RP11-203J24.9	COL4A3	0.302309	0.0295152	10.2425	1.5918e-23
GS1-114I9.1	COL4A3	0.264143	0.0298643	8.84476	3.84608e-18
RP3-508I15.21	COL4A3	0.218854	0.0302134	7.24361	8.47781e-13
CTD-2020K17.1	COL4A3	0.421562	0.0280782	15.0139	2.81975e-46
LINC01480	COL4A3	0.289969	0.0296337	9.78511	1.08176e-21
ITGB2-AS1	COL4A3	0.486885	0.0270461	18.0021	2.65229e-63
RP11-465B22.8	COL4A3	0.0715024	0.0308848	2.31513	0.0207991
CTD-2017F17.2	COL4A3	0.0641792	0.0309002	2.07698	0.0380476
RP11-46F15.2	COL4A3	0.161695	0.0305566	5.29164	1.47723e-07
AL928768.3	COL4A3	0.514418	0.0265529	19.3733	1.15925e-71
RP11-368P15.3	COL4A3	0.094416	0.0308257	3.06289	0.0022483
RP11-181G12.2	COL4A3	0.151263	0.0306078	4.94197	9.00465e-07
RP5-1171I10.5	COL4A3	0.391149	0.0284971	13.726	1.5483e-39
RP11-932O9.9	COL4A3	0.125094	0.0307208	4.07196	5.01466e-05
RP11-23P13.6	COL4A3	0.371483	0.0287483	12.9219	1.53957e-35
AC108488.4	COL4A3	0.240727	0.0300535	8.00996	3.0502e-15
RP11-152H18.3	COL4A3	0.0959644	0.0308211	3.11359	0.00189864
RP11-264B17.3	COL4A3	0.21575	0.0302348	7.13582	1.79859e-12
RP11-77H9.2	COL4A3	0.0970332	0.0308179	3.14859	0.00168719
MMP25-AS1	COL4A3	0.110329	0.030775	3.58501	0.000352667
CTC-479C5.10	COL4A3	0.199237	0.0303433	6.56609	8.13063e-11
CTD-3128G10.6	COL4A3	0.141204	0.0306538	4.60642	4.60223e-06
AC093620.5	COL4A3	0.0914357	0.0308343	2.96539	0.00309185
KMT2E-AS1	COL4A3	0.0885454	0.0308424	2.87089	0.00417589
RP11-455F5.5	COL4A3	0.442134	0.0277732	15.9195	3.03464e-51
RP11-1398P2.1	COL4A3	0.0744675	0.0308781	2.41166	0.0160519
AC011558.5	COL4A3	0.10328	0.0307985	3.35342	0.000826879
RP11-196G11.2	COL4A3	0.130904	0.0306976	4.26429	2.18725e-05
AC018766.4	COL4A3	0.096107	0.0308207	3.11826	0.00186908
ASMTL-AS1	COL4A3	0.113941	0.0307624	3.70392	0.000223428
AC093495.4	COL4A3	0.121915	0.0307331	3.96689	7.77911e-05
DBH-AS1	COL4A3	0.315803	0.0293795	10.7491	1.2434e-25
RP11-708J19.1	COL4A3	0.0948748	0.0308244	3.07792	0.00213898
LINC00926	COL4A3	0.382091	0.0286146	13.353	1.16173e-37
CTD-2540B15.13	COL4A3	0.0732698	0.0308808	2.37266	0.017841
RP11-488C13.7	COL4A3	0.120745	0.0307375	3.92825	9.11933e-05
RP11-285F7.2	COL4A3	0.0715464	0.0308847	2.31656	0.0207205
RP13-1032I1.7	COL4A3	0.0787624	0.0308679	2.5516	0.0108647
AC002116.8	COL4A3	0.0894158	0.03084	2.89934	0.00381782
C9orf139	COL4A3	0.227882	0.0301493	7.55845	8.90981e-14
RP11-572O17.1	COL4A3	0.183985	0.0304355	6.04508	2.07679e-09
RP4-635E18.8	COL4A3	0.136593	0.0306738	4.45309	9.37645e-06
RP1-198K11.5	COL4A3	0.167112	0.0305286	5.47395	5.51256e-08
RP11-186B7.4	COL4A3	0.240196	0.0300576	7.9912	3.52087e-15
RP1-257A7.5	COL4A3	0.281034	0.0297161	9.45727	2.02094e-20
RP11-148K1.12	COL4A3	0.152234	0.0306032	4.97445	7.64828e-07
MATN1-AS1	COL4A3	0.105039	0.0307928	3.41116	0.000671663
RP5-1165K10.2	COL4A3	0.09275	0.0308306	3.00838	0.00268951
AC010883.5	COL4A3	0.246102	0.0300117	8.20018	7.00028e-16
GUSBP11	COL4A3	0.21363	0.0302492	7.06231	2.98701e-12
RP11-93B14.9	COL4A3	0.214156	0.0302457	7.08054	2.63506e-12
CTD-2201E18.5	COL4A3	0.172965	0.0304974	5.67146	1.83261e-08
AP003068.9	COL4A3	0.0682945	0.0308918	2.21077	0.0272684
RP11-686D22.4	COL4A3	0.201578	0.0303284	6.64651	4.82857e-11
KIAA0125	COL4A3	0.544676	0.0259679	20.975	8.88123e-82
RP11-254F7.3	COL4A3	0.0973743	0.0308169	3.15977	0.00162439
MIR497HG	COL4A3	0.145157	0.0306361	4.73811	2.45564e-06
RP4-563E14.1	COL4A3	0.132839	0.0306896	4.32847	1.646e-05
PTOV1-AS2	COL4A3	0.138709	0.0306647	4.52341	6.78311e-06
AC109333.10	COL4A3	0.302975	0.0295087	10.2673	1.26032e-23
RP11-707G18.1	COL4A3	0.0720434	0.0308836	2.33274	0.0198512
AC133528.2	COL4A3	0.101088	0.0308054	3.28151	0.00106676
CTC-524C5.2	COL4A3	0.112681	0.0307669	3.66243	0.000262379
RP4-761J14.8	COL4A3	0.0968871	0.0308184	3.14381	0.00171476
ENTPD1-AS1	COL4A3	0.10474	0.0307937	3.40134	0.000695984
RP11-876N24.3	COL4A3	0.406151	0.0282951	14.3541	8.96816e-43
AC027601.1	COL4A3	0.256512	0.029928	8.57096	3.65315e-17
RASSF1-AS1	COL4A3	0.11635	0.0307538	3.78327	0.000163588
RP11-475D10.4	COL4A3	0.079595	0.0308658	2.57874	0.0100521
CAHM	COL4A3	0.310167	0.029437	10.5366	9.73119e-25
RP11-5C23.2	COL4A3	0.140523	0.0306568	4.58374	5.12002e-06
RP11-477I4.4	COL4A3	0.0734323	0.0308805	2.37795	0.0175885
LINC00921	COL4A3	0.142042	0.0306501	4.63432	4.0341e-06
RP3-402G11.28	COL4A3	0.075581	0.0308755	2.44793	0.014532
RP11-1100L3.8	COL4A3	0.114596	0.0307601	3.72546	0.000205409
RP11-732A21.3	COL4A3	0.207944	0.0302872	6.86573	1.13401e-11
RP11-278C7.4	COL4A3	0.155966	0.0305851	5.09941	4.04474e-07
RP11-722E23.2	COL4A3	0.124423	0.0307234	4.04978	5.5062e-05
HOTAIRM1	COL4A3	0.418896	0.0281164	14.8986	1.17281e-45
RP11-235E17.6	COL4A3	0.22781	0.0301499	7.55591	9.07624e-14
AP001062.7	COL4A3	0.149303	0.030617	4.87648	1.24798e-06
RP11-802E16.3	COL4A3	0.104172	0.0307956	3.38268	0.000744494
AC114730.11	COL4A3	0.167925	0.0305244	5.50133	4.74182e-08
RP11-426C22.8	COL4A3	0.117194	0.0307507	3.81111	0.000146441
SEMA3F-AS1	COL4A3	0.0858438	0.0308498	2.78264	0.00548918
RP4-728D4.2	COL4A3	0.397357	0.0284146	13.9842	7.42194e-41
RP11-455O6.8	COL4A3	0.0902224	0.0308378	2.92571	0.00351117
RP11-661A12.8	COL4A3	0.0868198	0.0308471	2.81452	0.00497696
RP11-426A6.5	COL4A3	0.0709213	0.0308861	2.29622	0.0218608
RP11-609D21.3	COL4A3	0.166649	0.0305311	5.45834	6.00473e-08
AC005306.3	COL4A3	0.181	0.0304526	5.94366	3.7964e-09
PSMB8-AS1	COL4A3	0.355093	0.0289462	12.2673	2.06156e-32
RP11-552F3.10	COL4A3	0.129138	0.0307048	4.20579	2.82517e-05
RP11-473M20.9	COL4A3	0.416339	0.0281528	14.7885	4.54774e-45
RP11-311C24.1	COL4A3	0.189892	0.0304007	6.24631	6.10998e-10
LINC01372	COL4A3	0.096462	0.0308197	3.12989	0.00179733
RP11-455F5.6	COL4A3	0.0915846	0.0308339	2.97025	0.00304368
XXbac-B461K10.4	COL4A3	0.343245	0.0290829	11.8023	2.90284e-30
RP13-516M14.1	COL4A3	0.17545	0.0304838	5.75551	1.13495e-08
AC009120.6	COL4A3	0.16443	0.0305426	5.38363	9.01678e-08
CTD-3252C9.4	COL4A3	0.329191	0.0292382	11.2589	7.83582e-28
RP11-152N13.5	COL4A3	0.159895	0.0305657	5.2312	2.03488e-07
RP11-115C21.2	COL4A3	0.149442	0.0306163	4.88113	1.21953e-06
RP11-336K24.12	COL4A3	0.166708	0.0305308	5.46033	5.93987e-08
KB-1572G7.2	COL4A3	0.180102	0.0304577	5.91317	4.54318e-09
RP11-468E2.5	COL4A3	0.080519	0.0308635	2.60887	0.00921408
CTA-384D8.36	COL4A3	0.188362	0.0304098	6.19411	8.42041e-10
RP5-1057I20.4	COL4A3	0.0737705	0.0308797	2.38897	0.0170728
RP11-536K7.3	COL4A3	0.235008	0.0300969	7.80837	1.40502e-14
RP11-488L18.10	COL4A3	0.11788	0.0307482	3.83373	0.000133771
AD000864.6	COL4A3	0.181979	0.030447	5.97691	3.11834e-09
LINC00528	COL4A3	0.518653	0.0264738	19.5912	5.12187e-73
RP5-1126H10.2	COL4A3	0.182248	0.0304455	5.98604	2.95379e-09
NIFK-AS1	COL4A3	0.101306	0.0308048	3.28866	0.0010403
AC073046.25	COL4A3	0.132382	0.0306915	4.31329	1.76106e-05
CTD-2227E11.1	COL4A3	0.237787	0.0300759	7.90623	6.72143e-15
RP11-46D6.1	COL4A3	0.166192	0.0305335	5.44295	6.53183e-08
RP13-977J11.2	COL4A3	0.0736706	0.0308799	2.38571	0.0172237
AC093673.5	COL4A3	0.0991501	0.0308115	3.21796	0.00133084
RP11-1143G9.4	COL4A3	0.152878	0.0306001	4.996	6.85947e-07
FAM223A	COL4A3	0.134968	0.0306807	4.39912	1.19846e-05
RP13-516M14.10	COL4A3	0.0985921	0.0308132	3.19967	0.00141733
RP11-399K21.13	COL4A3	0.153481	0.0305972	5.01618	6.19211e-07
AC007383.3	COL4A3	0.107538	0.0307845	3.49326	0.000497179
RP3-402G11.27	COL4A3	0.0904224	0.0308372	2.93225	0.00343866
PCED1B-AS1	COL4A3	0.43508	0.0278798	15.6056	1.67705e-49
RP11-326C3.11	COL4A3	0.117955	0.0307479	3.83621	0.000132447
RP11-646I6.6	COL4A3	0.0931155	0.0308295	3.02034	0.00258644
RP3-395M20.9	COL4A3	0.33596	0.0291643	11.5196	5.47918e-29
CTA-223H9.9	COL4A3	0.0627085	0.0309031	2.0292	0.042692
RP11-251M1.1	COL4A3	0.186162	0.0304228	6.11917	1.32909e-09
CTB-129O4.1	COL4A3	0.115107	0.0307582	3.74231	0.000192285
RP11-89K11.1	COL4A3	0.379127	0.0286524	13.2319	4.63434e-37
LINC00115	COL4A3	0.206825	0.0302946	6.82712	1.46798e-11
RP5-887A10.1	COL4A3	0.559321	0.0256677	21.7908	4.67657e-87
AC006128.2	COL4A3	0.0736131	0.03088	2.38384	0.0173112
RP11-467D6.1	COL4A3	0.0932062	0.0308293	3.0233	0.00256143
RP5-1028K7.2	COL4A3	0.435675	0.0278709	15.6319	1.19977e-49
LINC01176	COL4A3	0.0790828	0.0308671	2.56204	0.0105454
RP11-147L13.13	COL4A3	0.0721035	0.0308835	2.3347	0.0197483
RP11-430G17.3	COL4A3	0.0884534	0.0308427	2.86789	0.00421544
DLGAP4-AS1	COL4A3	0.172339	0.0305008	5.65031	2.06542e-08
RP11-244H3.1	COL4A3	0.0858253	0.0308498	2.78204	0.00549928
CTD-2196E14.6	COL4A3	0.149184	0.0306175	4.87251	1.27277e-06
AC079922.3	COL4A3	0.0721683	0.0308833	2.33681	0.0196378
DIO3OS	COL4A3	0.228031	0.0301483	7.56363	8.57971e-14
WWC2-AS2	COL4A3	0.0734634	0.0308804	2.37897	0.0175404
RP5-855D21.2	COL4A3	0.125843	0.0307179	4.09673	4.51498e-05
RP13-104F24.2	COL4A3	0.296356	0.0295731	10.0211	1.25013e-22
RP11-279O9.4	COL4A3	0.0641566	0.0309003	2.07625	0.0381156
CTD-2165H16.4	COL4A3	0.118737	0.030745	3.862	0.000119389
SNHG12	COL4A3	0.276486	0.029757	9.29147	8.61069e-20
LINC-PINT	COL4A3	0.196311	0.0303616	6.46576	1.54553e-10
LINC00982	COL4A3	0.221911	0.030192	7.35	3.9967e-13
RP11-876N24.4	COL4A3	0.325083	0.0292823	11.1017	3.81205e-27
ZSWIM8-AS1	COL4A3	0.158163	0.0305743	5.17305	2.76064e-07
RP11-188P20.3	COL4A3	0.165115	0.0305391	5.4067	7.95735e-08
RP11-69E11.4	COL4A3	0.117141	0.0307509	3.80936	0.000147464
AP001055.6	COL4A3	0.309239	0.0294463	10.5018	1.3594e-24
CTB-39G8.3	COL4A3	0.311829	0.0294201	10.5992	5.32898e-25
RP11-640N20.4	COL4A3	0.24061	0.0300544	8.00582	3.14841e-15
RP11-388M20.1	COL4A3	0.0629477	0.0309026	2.03697	0.0419054
RP11-222K16.2	COL4A3	0.500533	0.0268061	18.6723	2.37344e-67
AC007283.5	COL4A3	0.30525	0.0294862	10.3523	5.64937e-24
XXbac-BPG299F13.17	COL4A3	0.311139	0.0294271	10.5732	6.84438e-25
RP11-162A12.2	COL4A3	0.0693209	0.0308896	2.24415	0.0250317
RP11-97C16.1	COL4A3	0.0830546	0.0308571	2.69159	0.00722505
RP1-317E23.3	COL4A3	0.14632	0.0306308	4.77691	2.0347e-06
RP11-960L18.1	COL4A3	0.443117	0.0277582	15.9635	1.72284e-51
RP11-524F11.1	COL4A3	0.174023	0.0304916	5.70724	1.49558e-08
CTD-2020K17.3	COL4A3	0.212813	0.0302548	7.03404	3.62604e-12
RP11-20G6.1	COL4A3	0.124837	0.0307218	4.06347	5.19769e-05
RP4-791M13.3	COL4A3	0.360898	0.0288772	12.4977	1.68822e-33
CTB-55O6.12	COL4A3	0.15893	0.0305705	5.1988	2.41274e-07
RP11-569A11.1	COL4A3	0.120167	0.0307397	3.90918	9.85893e-05
RP11-127B20.3	COL4A3	0.226013	0.0301628	7.49311	1.43183e-13
MIR205HG	COL4A3	0.0757513	0.0308751	2.45348	0.014311
RP11-961A15.3	COL4A3	0.0879241	0.0308441	2.85059	0.00444974
RP3-402G11.25	COL4A3	0.166188	0.0305335	5.44282	6.53658e-08
LL21NC02-21A1.1	COL4A3	0.167365	0.0305273	5.48246	5.26072e-08
RP11-635N19.1	COL4A3	0.102183	0.030802	3.31742	0.000939886
AC147651.4	COL4A3	0.290206	0.0296315	9.79383	9.99556e-22
RP11-19P22.8	COL4A3	0.195027	0.0303695	6.4218	2.04231e-10
RP11-324I22.4	COL4A3	0.175518	0.0304834	5.75782	1.12001e-08
RP3-477O4.14	COL4A3	0.39064	0.0285038	13.7048	1.98116e-39
RP11-160E2.19	COL4A3	0.282704	0.0297009	9.51836	1.17854e-20
ACTN1-AS1	COL4A3	0.170617	0.03051	5.59217	2.86343e-08
RP1-102E24.10	COL4A3	0.204374	0.0303105	6.74269	2.57024e-11
RP11-415F23.4	COL4A3	0.399103	0.0283911	14.0573	3.12034e-41
CADM3-AS1	COL4A3	0.337613	0.029146	11.5835	2.83252e-29
RP11-57H14.2	COL4A3	0.0884288	0.0308428	2.86708	0.00422609
CTB-60B18.18	COL4A3	0.182935	0.0304415	6.00938	2.57084e-09
RP11-686O6.2	COL4A3	0.0876458	0.0308449	2.8415	0.00457762
LINC01311	COL4A3	0.186136	0.0304229	6.11829	1.33621e-09
RP11-315O6.1	COL4A3	0.255921	0.0299329	8.54984	4.33506e-17
RP11-286H15.1	COL4A3	0.308717	0.0294516	10.4822	1.6401e-24
LINC01125	COL4A3	0.133792	0.0306857	4.36007	1.42898e-05
RP11-182L21.6	COL4A3	0.152042	0.0306041	4.96802	7.89993e-07
RP11-178L8.7	COL4A3	0.14098	0.0306548	4.59895	4.76697e-06
RP11-16E12.2	COL4A3	0.487944	0.0270278	18.0534	1.30621e-63
RP11-510N19.5	COL4A3	0.106649	0.0307875	3.46404	0.000553753
CTD-2325P2.4	COL4A3	0.0887265	0.0308419	2.87682	0.00409894
RP11-50I19.2	COL4A3	0.130909	0.0306976	4.26448	2.18547e-05
LINC00264	COL4A3	0.245839	0.0300138	8.19088	7.52764e-16
RP5-1092A3.4	COL4A3	0.10382	0.0307967	3.37112	0.000776082
CTD-2514K5.4	COL4A3	0.0631172	0.0309023	2.04248	0.0413554
AC130469.1	COL4A3	0.297206	0.0295649	10.0527	9.34158e-23
CTD-2587H24.14	COL4A3	0.221272	0.0301965	7.32774	4.68128e-13
RP1-309F20.4	COL4A3	0.0828394	0.0308576	2.68457	0.00737749
CTD-2012K14.6	COL4A3	0.1676	0.0305261	5.49038	5.03648e-08
RP5-943J3.1	COL4A3	0.30077	0.0295303	10.1851	2.72459e-23
CTD-2192J16.26	COL4A3	0.111657	0.0307704	3.62873	0.000298632
RP1-228H13.5	COL4A3	0.0612312	0.030906	1.98121	0.0478301
CTD-2095E4.5	COL4A3	0.157517	0.0305775	5.15141	3.0902e-07
PRMT5-AS1	COL4A3	0.0652382	0.0308981	2.1114	0.0349755
TNRC6C-AS1	COL4A3	0.324563	0.0292878	11.0819	4.6481e-27
CTC-378H22.2	COL4A3	0.419902	0.028102	14.9421	6.85996e-46
RP11-385F5.5	COL4A3	0.0727475	0.030882	2.35566	0.0186742
RP11-474G23.3	COL4A3	0.252115	0.0299638	8.41398	1.29269e-16
RP11-20G6.3	COL4A3	0.128146	0.0307088	4.17296	3.25716e-05
RP11-814H16.2	COL4A3	0.0832111	0.0308567	2.6967	0.00711593
RP11-87H9.4	COL4A3	0.205502	0.0303032	6.78154	1.98776e-11
CTD-3184A7.4	COL4A3	0.154826	0.0305907	5.06121	4.92184e-07
AC007620.3	COL4A3	0.14537	0.0306351	4.7452	2.37288e-06
AC074289.1	COL4A3	0.517004	0.0265047	19.5061	1.73399e-72
LINC01160	COL4A3	0.244541	0.030024	8.14488	1.07715e-15
RP11-573G6.6	COL4A3	0.0764098	0.0308735	2.47493	0.0134843
CTD-2639E6.9	COL4A3	0.0790061	0.0308673	2.55954	0.010621
CTD-2553L13.10	COL4A3	0.200853	0.0303331	6.62158	5.67832e-11
AC006129.2	COL4A3	0.573832	0.0253587	22.6286	1.48969e-92
RP11-331F9.4	COL4A3	0.192077	0.0303875	6.32091	3.84706e-10
RP11-727F15.9	COL4A3	0.191255	0.0303925	6.29285	4.58094e-10
RP11-7F17.8	COL4A3	0.117394	0.03075	3.81771	0.00014263
CTC-542B22.2	COL4A3	0.161599	0.0305571	5.28843	1.50269e-07
RP1-59D14.5	COL4A3	0.0837306	0.0308553	2.71365	0.00676429
TRG-AS1	COL4A3	0.517418	0.026497	19.5274	1.27802e-72
SSSCA1-AS1	COL4A3	0.0980899	0.0308147	3.18322	0.00149958
CTB-50L17.8	COL4A3	0.0965986	0.0308193	3.13436	0.00177041
ZNF436-AS1	COL4A3	0.263747	0.0298677	8.83051	4.33045e-18
RBAKDN	COL4A3	0.0743721	0.0308783	2.40855	0.0161884
RP11-666A8.12	COL4A3	0.153451	0.0305973	5.01517	6.22422e-07
CTD-2510F5.4	COL4A3	0.0941867	0.0308264	3.05539	0.00230481
RP11-339B21.13	COL4A3	0.0986436	0.030813	3.20136	0.00140914
RP11-47L3.1	COL4A3	0.478798	0.0271841	17.6131	5.46153e-61
FAM13A-AS1	COL4A3	0.371311	0.0287504	12.915	1.66409e-35
RP11-2C24.4	COL4A3	0.0987798	0.0308126	3.20582	0.00138768
RP11-285J16.1	COL4A3	0.123118	0.0307285	4.00663	6.59652e-05
RP11-1348G14.4	COL4A3	0.128875	0.0307058	4.19708	2.93417e-05
IDH1-AS1	COL4A3	0.0671825	0.0308941	2.17461	0.0298839
USP30-AS1	COL4A3	0.347546	0.0290338	11.9704	4.93651e-31
RP11-73M18.8	COL4A3	0.123891	0.0307255	4.03218	5.92847e-05
AC017116.11	COL4A3	0.130929	0.0306975	4.26513	2.17919e-05
RP11-295G24.5	COL4A3	0.21149	0.0302637	6.98826	4.95638e-12
AC007952.5	COL4A3	0.115331	0.0307574	3.74969	0.000186786
ATP6V0E2-AS1	COL4A3	0.152287	0.0306029	4.97624	7.57953e-07
RP11-285G1.14	COL4A3	0.154007	0.0305946	5.03379	5.66173e-07
RP11-167N5.5	COL4A3	0.0776293	0.0308706	2.51467	0.012064
RP11-228B15.4	COL4A3	0.180324	0.0304565	5.9207	4.34663e-09
RP11-305L7.1	COL4A3	0.160058	0.0305649	5.23666	1.97713e-07
RP11-390P2.4	COL4A3	0.290078	0.0296327	9.7891	1.0433e-21
CTD-3035K23.7	COL4A3	0.223732	0.0301791	7.41346	2.54066e-13
RP3-406P24.5	COL4A3	0.0997483	0.0308096	3.23757	0.00124352
CTC-471J1.2	COL4A3	0.0966041	0.0308192	3.13454	0.00176932
PHKA2-AS1	COL4A3	0.130051	0.0307011	4.23605	2.47588e-05
RP11-539L10.2	COL4A3	0.188767	0.0304074	6.20792	7.73717e-10
XX-FW83563B9.5	COL4A3	0.105148	0.0307924	3.41474	0.000662998
RP11-837J7.4	COL4A3	0.141005	0.0306547	4.59979	4.74802e-06
RP11-29B2.6	COL4A3	0.16779	0.0305251	5.4968	4.86173e-08
RP11-341G23.4	COL4A3	0.136782	0.030673	4.45934	9.11194e-06
AC016757.3	COL4A3	0.241351	0.0300487	8.032	2.57577e-15
RP11-574K11.24	COL4A3	0.214726	0.0302418	7.10032	2.29922e-12
AC021188.4	COL4A3	0.433914	0.0278972	15.554	3.22412e-49
FLJ37453	COL4A3	0.0684522	0.0308914	2.21589	0.026914
RP11-867G23.1	COL4A3	0.0821815	0.0308593	2.6631	0.00786162
RP11-327P2.5	COL4A3	0.156731	0.0305814	5.12503	3.54338e-07
RP11-649A18.3	COL4A3	0.130819	0.030698	4.26148	2.21454e-05
CTA-293F17.1	COL4A3	0.123156	0.0307283	4.00789	6.56199e-05
RP11-627K11.6	COL4A3	0.130399	0.0306997	4.24758	2.35388e-05
PARD3-AS1	COL4A3	0.0832054	0.0308567	2.69651	0.00711985
LINC00892	COL4A3	0.493955	0.0269229	18.3471	2.23516e-65
CTD-3148I10.15	COL4A3	0.195997	0.0303635	6.45503	1.65461e-10
RP11-250B2.3	COL4A3	0.0937114	0.0308278	3.03983	0.00242612
RP1-244F24.1	COL4A3	0.269603	0.0298175	9.04179	7.3383e-19
LINC00342	COL4A3	0.210454	0.0302706	6.95243	6.32193e-12
RP4-806M20.4	COL4A3	0.128277	0.0307082	4.17727	3.19706e-05
CTB-75G16.3	COL4A3	0.11748	0.0307496	3.82053	0.000141029
CTC-378H22.1	COL4A3	0.28685	0.0296628	9.67037	3.04188e-21
RP11-763B22.4	COL4A3	0.165768	0.0305357	5.42868	7.06067e-08
RP11-295P9.12	COL4A3	0.108421	0.0307815	3.52228	0.000446378
DOCK9-AS2	COL4A3	0.198263	0.0303494	6.53269	1.00787e-10
RP11-297C4.6	COL4A3	0.360003	0.028888	12.462	2.49204e-33
RP4-622L5.7	COL4A3	0.0893283	0.0308403	2.89648	0.00385255
RP11-707M3.3	COL4A3	0.348534	0.0290225	12.0091	3.27366e-31
SZT2-AS1	COL4A3	0.0724423	0.0308827	2.34573	0.0191766
RP11-1152H14.1	COL4A3	0.0700259	0.030888	2.26709	0.0235888
RP11-358N2.2	COL4A3	0.0634747	0.0309016	2.05409	0.0402157
AC092580.4	COL4A3	0.48016	0.0271611	17.6782	2.24885e-61
RP11-353N4.6	COL4A3	0.246184	0.0300111	8.2031	6.84226e-16
GS1-124K5.11	COL4A3	0.149658	0.0306153	4.88833	1.17677e-06
RP11-489E7.4	COL4A3	0.163775	0.030546	5.36158	1.01565e-07
RP5-1086K13.1	COL4A3	0.430529	0.0279474	15.405	2.12202e-48
HOXC13-AS	COL4A3	0.0782058	0.0308692	2.53346	0.0114399
RP3-416H24.1	COL4A3	0.323896	0.0292949	11.0564	5.99301e-27
LINC00239	COL4A3	0.422476	0.028065	15.0535	1.72476e-46
RP5-1071N3.1	COL4A3	0.416331	0.0281529	14.7882	4.56747e-45
CTD-2589H19.6	COL4A3	0.126929	0.0307136	4.13267	3.87317e-05
RP5-1068E13.7	COL4A3	0.134959	0.0306808	4.3988	1.20018e-05
RP11-631N16.4	COL4A3	0.243558	0.0300316	8.11005	1.41113e-15
RP11-314A20.2	COL4A3	0.0643389	0.0308999	2.08217	0.0375702
RP11-91K8.5	COL4A3	0.12735	0.0307119	4.14659	3.6488e-05
AJ011932.1	COL4A3	0.192113	0.0303873	6.32216	3.81732e-10
RP4-614O4.12	COL4A3	0.111336	0.0307715	3.61814	0.000310957
RP11-353K11.1	COL4A3	0.0883789	0.0308429	2.86546	0.0042477
RP11-28H5.2	COL4A3	0.0901577	0.030838	2.9236	0.0035349
AC013264.2	COL4A3	0.408662	0.0282605	14.4606	2.47941e-43
RP11-387M24.5	COL4A3	0.229528	0.0301374	7.61605	5.84792e-14
RP5-1112D6.4	COL4A3	0.125512	0.0307192	4.08579	4.7294e-05
RP11-797H7.5	COL4A3	0.0922326	0.0308321	2.99145	0.00284184
CTD-2035E11.4	COL4A3	0.351309	0.0289904	12.1181	1.02413e-31
MFI2-AS1	COL4A3	0.116406	0.0307536	3.78513	0.000162384
RP11-532L16.3	COL4A3	0.0750523	0.0308767	2.43071	0.0152371
AC005387.3	COL4A3	0.10852	0.0307812	3.52552	0.000441018
CTD-2547L24.3	COL4A3	0.249393	0.0299857	8.31706	2.79287e-16
RP11-334A14.8	COL4A3	0.154592	0.0305918	5.05337	5.12323e-07
CTD-3222D19.8	COL4A3	0.210627	0.0302694	6.95842	6.07021e-12
RP11-155O18.6	COL4A3	0.155757	0.0305862	5.09241	4.19341e-07
LINC01547	COL4A3	0.0887124	0.030842	2.87635	0.00410491
IBA57-AS1	COL4A3	0.0926044	0.030831	3.00361	0.00273162
AC022182.3	COL4A3	0.367303	0.0287997	12.7537	1.00487e-34
CTD-2313J17.5	COL4A3	0.186502	0.0304208	6.13075	1.23894e-09
RP11-326I11.3	COL4A3	0.0793011	0.0308665	2.56916	0.0103326
LA16c-358B7.3	COL4A3	0.0979266	0.0308152	3.17786	0.00152727
RP11-160E2.11	COL4A3	0.277274	0.02975	9.32014	6.71204e-20
RP11-156E8.1	COL4A3	0.0906015	0.0308367	2.93811	0.0033749
AF131215.9	COL4A3	0.359286	0.0288965	12.4335	3.40039e-33
RP11-1055B8.9	COL4A3	0.112443	0.0307677	3.65457	0.00027045
RP6-159A1.4	COL4A3	0.459536	0.027501	16.7098	1.01091e-55
AC107081.5	COL4A3	0.203985	0.030313	6.7293	2.80731e-11
RP11-536I6.2	COL4A3	0.129166	0.0307047	4.20672	2.81381e-05
HOXC-AS1	COL4A3	0.0836341	0.0308556	2.7105	0.00682841
RP13-942N8.1	COL4A3	0.0758806	0.0308748	2.45769	0.0141453
XXbac-BPG294E21.9	COL4A3	0.0912001	0.030835	2.95768	0.00316954
LINC01004	COL4A3	0.114592	0.0307601	3.72535	0.000205498
RP11-455O6.2	COL4A3	0.191249	0.0303925	6.29264	4.58676e-10
CTD-2369P2.8	COL4A3	0.296972	0.0295672	10.044	1.01243e-22
RP11-120D5.1	COL4A3	0.0714576	0.0308849	2.31368	0.0208792
RP11-320M2.1	COL4A3	0.353691	0.0289626	12.212	3.7428e-32
RP11-288C18.1	COL4A3	0.0959867	0.0308211	3.11432	0.00189399
C17orf100	COL4A3	0.10156	0.030804	3.29698	0.00101026
RP11-448G15.3	COL4A3	0.4296	0.0279611	15.3642	3.54705e-48
RP11-108M9.4	COL4A3	0.10189	0.0308029	3.3078	0.000972434
CTD-2323K18.1	COL4A3	0.116936	0.0307516	3.80259	0.000151495
IL10RB-AS1	COL4A3	0.385845	0.0285663	13.507	1.97336e-38
RP4-800J21.3	COL4A3	0.544143	0.0259786	20.9458	1.36712e-81
LINC01267	COL4A3	0.226196	0.0301615	7.4995	1.36716e-13
RP11-290F5.1	COL4A3	0.541886	0.0260238	20.8227	8.40918e-81
CTD-2186M15.3	COL4A3	0.13031	0.0307	4.24463	2.38454e-05
RP5-902P8.12	COL4A3	0.0990099	0.0308119	3.21337	0.0013521
RP11-199F11.2	COL4A3	0.245507	0.0300164	8.17909	8.25323e-16
RP11-368N21.5	COL4A3	0.109946	0.0307763	3.57241	0.000369867
RP11-815J21.4	COL4A3	0.0812797	0.0308616	2.63368	0.00857141
CTD-3092A11.2	COL4A3	0.18811	0.0304113	6.18555	8.87373e-10
RP11-139H15.5	COL4A3	0.185899	0.0304243	6.11023	1.40302e-09
STK24-AS1	COL4A3	0.128851	0.0307059	4.1963	2.94408e-05
DTX2P1-UPK3BP1-PMS2P11	COL4A3	0.262365	0.0298793	8.78081	6.54123e-18
RP11-107N15.1	COL4A3	0.267493	0.0298357	8.96551	1.39852e-18
RP11-70D24.2	COL4A3	0.33646	0.0291588	11.5389	4.49066e-29
CTD-2576D5.4	COL4A3	0.380895	0.0286299	13.3041	2.03351e-37
RP11-236L14.2	COL4A3	0.320558	0.02933	10.9293	2.11702e-26
RP11-394I13.2	COL4A3	0.194393	0.0303734	6.4001	2.34207e-10
CTD-3080P12.3	COL4A3	0.195395	0.0303672	6.4344	1.88585e-10
RP11-428G5.5	COL4A3	0.513212	0.0265753	19.3117	2.79663e-71
HLA-F-AS1	COL4A3	0.369485	0.0287729	12.8414	3.78618e-35
RP11-1070N10.3	COL4A3	0.484367	0.0270894	17.8804	1.41434e-62
RP11-398C13.6	COL4A3	0.0880993	0.0308437	2.85632	0.00437093
RP11-500C11.3	COL4A3	0.420272	0.0280967	14.958	5.62891e-46
RP11-104H15.10	COL4A3	0.110543	0.0307743	3.59205	0.000343391
CTC-429P9.3	COL4A3	0.153352	0.0305978	5.01185	6.32999e-07
AP003774.4	COL4A3	0.174343	0.0304898	5.71808	1.406e-08
CTD-2545G14.6	COL4A3	0.0926604	0.0308308	3.00545	0.00271534
CACTIN-AS1	COL4A3	0.117184	0.0307507	3.81076	0.000146642
SLX1B-SULT1A4	COL4A3	0.133733	0.0306859	4.35814	1.44143e-05
CTD-3064M3.7	COL4A3	0.271954	0.029797	9.12687	3.55513e-19
PIK3CD-AS2	COL4A3	0.299148	0.0295461	10.1248	4.78452e-23
AC007228.11	COL4A3	0.155928	0.0305853	5.09814	4.07142e-07
RP4-613B23.1	COL4A3	0.149447	0.0306163	4.88129	1.21858e-06
CTB-40H15.4	COL4A3	0.17498	0.0304863	5.73961	1.24326e-08
RP11-394O4.5	COL4A3	0.269301	0.0298201	9.03087	8.05039e-19
AC002059.10	COL4A3	0.12392	0.0307254	4.03316	5.90425e-05
RP11-454E5.4	COL4A3	0.175615	0.0304828	5.7611	1.09914e-08
CTD-3131K8.2	COL4A3	0.195499	0.0303666	6.43798	1.84355e-10
RP11-347C12.4	COL4A3	0.145713	0.0306336	4.75665	2.24494e-06
RP11-158I9.5	COL4A3	0.21415	0.0302457	7.08035	2.63854e-12
PRKCQ-AS1	COL4A3	0.609312	0.0245524	24.8168	3.23284e-107
RP11-345J4.4	COL4A3	0.144165	0.0306406	4.70502	2.87968e-06
RP11-1105G2.3	COL4A3	0.105747	0.0307904	3.43442	0.000617171
RP3-395M20.3	COL4A3	0.111474	0.0307711	3.6227	0.000305588
CTD-2636A23.2	COL4A3	0.104886	0.0307933	3.40614	0.000684015
LINC01055	COL4A3	0.381993	0.0286159	13.349	1.21672e-37
RP11-142E9.1	COL4A3	0.16444	0.0305425	5.38396	9.0005e-08
RP11-297D21.4	COL4A3	0.112902	0.0307661	3.66968	0.000255142
RP11-367G6.3	COL4A3	0.497359	0.0268627	18.5149	2.15384e-66
RP11-186B7.7	COL4A3	0.124082	0.0307248	4.03852	5.7731e-05
RP4-635A23.6	COL4A3	0.116521	0.0307531	3.78893	0.000159955
LINC00937	COL4A3	0.162464	0.0305527	5.3175	1.28676e-07
RP11-296O14.3	COL4A3	0.254987	0.0299405	8.51645	5.678e-17
RP11-652L8.4	COL4A3	0.35441	0.0289542	12.2404	2.7574e-32
RP11-330H6.6	COL4A3	0.457447	0.0275344	16.6137	3.59776e-55
ASH1L-AS1	COL4A3	0.0813308	0.0308615	2.63535	0.00852972
RP11-796E2.4	COL4A3	0.397314	0.0284152	13.9825	7.58005e-41
WDR86-AS1	COL4A3	0.417322	0.0281389	14.8308	2.70491e-45
ILF3-AS1	COL4A3	0.0703426	0.0308874	2.27739	0.0229646
RP11-18H21.1	COL4A3	0.498251	0.0268469	18.559	1.16191e-66
RP11-403P17.6	COL4A3	0.20624	0.0302984	6.80698	1.67878e-11
AC010761.6	COL4A3	0.0626454	0.0309032	2.02715	0.0429014
RP11-351D16.3	COL4A3	0.0882763	0.0308432	2.8621	0.00429255
ST7-AS1	COL4A3	0.162969	0.0305501	5.33447	1.17498e-07
LINC01003	COL4A3	0.0792586	0.0308666	2.56777	0.0103737
MEG3	COL4A3	0.196558	0.03036	6.47425	1.46431e-10
CHL1-AS2	COL4A3	0.27266	0.0297908	9.15247	2.85536e-19
AC004893.11	COL4A3	0.098397	0.0308138	3.19328	0.00144878
U91328.22	COL4A3	0.148548	0.0306205	4.85127	1.4136e-06
RP11-799D4.4	COL4A3	0.413996	0.0281859	14.6881	1.55778e-44
RP5-1024N4.4	COL4A3	0.0698721	0.0308884	2.26208	0.0238974
RP11-338N10.2	COL4A3	0.0911382	0.0308352	2.95566	0.00319022
AC084809.3	COL4A3	0.0856078	0.0308504	2.77494	0.00561991
CAPN10-AS1	COL4A3	0.15179	0.0306053	4.9596	8.24194e-07
AC002480.5	COL4A3	0.449893	0.0276534	16.269	3.29435e-53
RP11-996F15.4	COL4A3	0.101496	0.0308042	3.29487	0.00101782
RP3-449M8.9	COL4A3	0.155124	0.0305892	5.0712	4.6761e-07
RP11-664D1.1	COL4A3	0.391387	0.0284939	13.7358	1.38011e-39
CTB-113P19.5	COL4A3	0.0693076	0.0308896	2.24372	0.0250597
XXyac-YX155B6.7	COL4A3	0.124833	0.0307218	4.06331	5.20111e-05
RP11-88E10.5	COL4A3	0.248532	0.0299925	8.28645	3.5564e-16
RP11-445N20.3	COL4A3	0.0739786	0.0308792	2.39574	0.0167622
RP11-234G16.5	COL4A3	0.122364	0.0307314	3.98173	7.31599e-05
SENCR	COL4A3	0.395599	0.0284381	13.9109	1.76592e-40
RP11-51F16.1	COL4A3	0.48239	0.0271232	17.7852	5.21596e-62
RP11-441O15.3	COL4A3	0.1032	0.0307987	3.35079	0.000834687
BACE1-AS	COL4A3	0.0732763	0.0308808	2.37287	0.0178308
RP1-43E13.2	COL4A3	0.0752601	0.0308762	2.43748	0.0149565
RP11-498C9.4	COL4A3	0.0810604	0.0308622	2.62653	0.00875243
RP11-106M3.3	COL4A3	0.225887	0.0301637	7.48869	1.47833e-13
AC131056.3	COL4A3	0.0930893	0.0308296	3.01948	0.00259371
LINC01001	COL4A3	0.217568	0.0302223	7.19891	1.15948e-12
RP11-676J12.9	COL4A3	0.168954	0.0305189	5.53605	3.91364e-08
RP11-546J1.1	COL4A3	0.104692	0.0307939	3.39976	0.000699992
AP003774.1	COL4A3	0.387826	0.0285406	13.5886	7.66762e-39
AP001056.1	COL4A3	0.3997	0.0283831	14.0823	2.31779e-41
CTA-228A9.3	COL4A3	0.132528	0.0306909	4.31815	1.72342e-05
AP001059.7	COL4A3	0.206865	0.0302943	6.8285	1.45456e-11
RP11-325I22.3	COL4A3	0.0944315	0.0308257	3.0634	0.00224451
CTA-14H9.5	COL4A3	0.255067	0.0299399	8.51932	5.54802e-17
RP4-647C14.3	COL4A3	0.251277	0.0299706	8.3841	1.64045e-16
CTD-2515H24.2	COL4A3	0.143726	0.0306426	4.6904	3.08874e-06
RP11-326I11.5	COL4A3	0.158109	0.0305746	5.17125	2.7867e-07
RP11-214N9.1	COL4A3	0.139375	0.0306618	4.54554	6.12034e-06
CTBP1-AS	COL4A3	0.0725192	0.0308825	2.34823	0.0190491
INTS6-AS1	COL4A3	0.0994835	0.0308105	3.22889	0.0012815
CH17-140K24.2	COL4A3	0.0970331	0.0308179	3.14859	0.00168719
RP11-164J13.1	COL4A3	0.375126	0.0287029	13.0693	2.93391e-36
RP13-270P17.3	COL4A3	0.20405	0.0303126	6.73154	2.76625e-11
RP1-199J3.7	COL4A3	0.116354	0.0307537	3.78342	0.000163487
RP11-452L6.6	COL4A3	0.0985507	0.0308133	3.19831	0.00142397
XXbac-BPG181B23.7	COL4A3	0.138749	0.0306646	4.52472	6.74204e-06
RP11-273B20.1	COL4A3	0.232616	0.0301147	7.72436	2.62945e-14
RP11-133K1.12	COL4A3	0.273294	0.0297853	9.17548	2.34394e-19
RP11-269F19.2	COL4A3	0.102455	0.0308011	3.32634	0.000910627
RP11-499P20.2	COL4A3	0.0932777	0.0308291	3.02564	0.00254188
LINC00623	COL4A3	0.366542	0.028809	12.7232	1.40992e-34
RP11-192H23.8	COL4A3	0.0619107	0.0309047	2.00328	0.0454054
RP11-727F15.13	COL4A3	0.122235	0.0307319	3.97748	7.44589e-05
RP11-408A13.3	COL4A3	0.0801989	0.0308643	2.59843	0.00949707
RP11-73O6.3	COL4A3	0.294134	0.0295943	9.93884	2.66548e-22
RP11-617F23.1	COL4A3	0.206356	0.0302976	6.81098	1.6347e-11
RP11-514P8.8	COL4A3	0.134117	0.0306843	4.37087	1.36129e-05
CTD-2240E14.4	COL4A3	0.232246	0.0301174	7.71134	2.89611e-14
LINC00426	COL4A3	0.551281	0.0258339	21.3394	3.98344e-84
RP11-122K13.12	COL4A3	0.145257	0.0306356	4.74144	2.41644e-06
RP11-500G22.4	COL4A3	0.0735186	0.0308803	2.38076	0.0174555
AC006116.20	COL4A3	0.187914	0.0304124	6.17884	9.24508e-10
RP11-295D4.5	COL4A3	0.0926683	0.0308308	3.0057	0.00271306
LINC00240	COL4A3	0.10999	0.0307762	3.57387	0.000367827
RP13-188A5.1	COL4A3	0.140388	0.0306574	4.57924	5.22904e-06
RP11-274B21.10	COL4A3	0.151076	0.0306087	4.93572	9.29126e-07
RP11-666A8.8	COL4A3	0.116535	0.0307531	3.78937	0.000159672
SNHG10	COL4A3	0.0947984	0.0308246	3.07541	0.00215685
RP11-20I20.4	COL4A3	0.25567	0.0299349	8.54084	4.66256e-17
CTD-2341M24.1	COL4A3	0.421526	0.0280787	15.0123	2.87539e-46
RP3-508I15.14	COL4A3	0.0937222	0.0308278	3.04019	0.00242329
BMS1P20	COL4A3	0.112723	0.0307667	3.66379	0.000261005
RP3-475N16.1	COL4A3	0.164302	0.0305433	5.37932	9.22905e-08
BZRAP1-AS1	COL4A3	0.397357	0.0284146	13.9843	7.42113e-41
RP11-1149O23.3	COL4A3	0.167949	0.0305242	5.50214	4.7207e-08
LACTB2-AS1	COL4A3	0.373514	0.028723	13.004	6.12447e-36
AC006369.2	COL4A3	0.377198	0.0286768	13.1534	1.13182e-36
SH3BP5-AS1	COL4A3	0.242238	0.0300419	8.06334	2.02405e-15
ADIRF-AS1	COL4A3	0.102889	0.0307997	3.34059	0.000865623
AC003075.4	COL4A3	0.0667051	0.0308951	2.15909	0.031071
RP5-1091N2.9	COL4A3	0.381625	0.0286206	13.3339	1.44541e-37
TMEM147-AS1	COL4A3	0.199693	0.0303404	6.58175	7.3493e-11
RP11-365O16.3	COL4A3	0.223358	0.0301818	7.40042	2.78929e-13
LINC01355	COL4A3	0.109618	0.0307775	3.56164	0.000385185
RP11-445N20.2	COL4A3	0.078113	0.0308694	2.53043	0.0115384
RP11-260M2.1	COL4A3	0.138488	0.0306657	4.51605	7.01837e-06
RP11-483E17.1	COL4A3	0.385352	0.0285727	13.4867	2.4937e-38
RP11-474N24.6	COL4A3	0.108613	0.0307809	3.52857	0.000436012
RP5-894A10.2	COL4A3	0.165392	0.0305376	5.41601	7.56494e-08
AC009133.17	COL4A3	0.4741	0.027263	17.3899	1.13056e-59
CTD-2600O9.2	COL4A3	0.162257	0.0305537	5.31053	1.33563e-07
RP5-1031D4.3	COL4A3	0.289915	0.0296342	9.78312	1.10137e-21
RP11-645C24.5	COL4A3	0.428745	0.0279737	15.3267	5.68153e-48
RP11-535A5.1	COL4A3	0.361814	0.0288663	12.5341	1.13235e-33
RP11-17E13.2	COL4A3	0.0873256	0.0308458	2.83104	0.00472882
RP11-290M5.4	COL4A3	0.124892	0.0307216	4.06527	5.15826e-05
RBM12B-AS1	COL4A3	0.0843312	0.0308538	2.73326	0.00637722
LLNLR-470E3.1	COL4A3	0.231601	0.0301222	7.68871	3.42434e-14
NPPA-AS1	COL4A3	0.140602	0.0306565	4.58637	5.05711e-06
SLC8A1-AS1	COL4A3	0.13721	0.0306712	4.47358	8.53631e-06
RP11-432I5.2	COL4A3	0.114082	0.0307619	3.70855	0.000219432
PDCD4-AS1	COL4A3	0.120849	0.0307371	3.93168	8.99208e-05
UNQ6494	COL4A3	0.268541	0.0298267	9.00337	1.01601e-18
RP11-164O23.8	COL4A3	0.0751315	0.0308765	2.43329	0.0151295
BAALC-AS1	COL4A3	0.0916116	0.0308338	2.97114	0.003035
RP11-81H14.2	COL4A3	0.455684	0.0275624	16.5328	1.04334e-54
AC007383.4	COL4A3	0.0798989	0.0308651	2.58865	0.00976929
RP11-804H8.6	COL4A3	0.207392	0.0302908	6.84669	1.28814e-11
JMJD1C-AS1	COL4A3	0.117335	0.0307502	3.81575	0.000143753
AC005154.6	COL4A3	0.0822595	0.0308591	2.66565	0.0078028
CTB-31O20.4	COL4A3	0.121025	0.0307365	3.93751	8.77955e-05
LINC00582	COL4A3	0.489151	0.0270068	18.1121	5.80949e-64
RP11-66B24.2	COL4A3	0.154509	0.0305922	5.05061	5.1961e-07
RP11-490O6.2	COL4A3	0.0862747	0.0308486	2.79671	0.00525744
CTC-529I10.2	COL4A3	0.0962007	0.0308204	3.12133	0.00184989
RP11-96D1.10	COL4A3	0.110764	0.0307735	3.59932	0.000334049
RP1-111B22.3	COL4A3	0.221021	0.0301983	7.31899	4.98091e-13
AC079767.4	COL4A3	0.481824	0.0271328	17.758	7.56274e-62
AC069513.4	COL4A3	0.07511	0.0308766	2.43259	0.0151587
LINC01315	COL4A3	0.337558	0.0291466	11.5814	2.89656e-29
AC020594.5	COL4A3	0.0739635	0.0308792	2.39525	0.0167846
RP13-554M15.7	COL4A3	0.241393	0.0300484	8.03349	2.54658e-15
RP1-153P14.7	COL4A3	0.369723	0.02877	12.851	3.40289e-35
RP11-585P4.6	COL4A3	0.103743	0.030797	3.36862	0.00078309
RP11-394B2.1	COL4A3	0.244953	0.0300207	8.15947	9.61622e-16
RP11-138I18.2	COL4A3	0.414269	0.0281821	14.6998	1.35021e-44
RP11-22N19.2	COL4A3	0.172137	0.0305019	5.64349	2.14646e-08
RP11-1007O24.2	COL4A3	0.167662	0.0305257	5.49247	4.97892e-08
RP4-635E18.7	COL4A3	0.295822	0.0295782	10.0014	1.50028e-22
RP11-490M8.1	COL4A3	0.204929	0.0303069	6.76179	2.2656e-11
RP11-693J15.4	COL4A3	0.570808	0.0254241	22.4514	2.19544e-91
RP11-247I13.11	COL4A3	0.150845	0.0306097	4.928	9.65697e-07
RP11-247A12.2	COL4A3	0.114425	0.0307607	3.71985	0.000209964
RP11-981G7.6	COL4A3	0.336272	0.0291609	11.5316	4.84065e-29
RP11-386I14.4	COL4A3	0.222143	0.0301904	7.35809	3.77315e-13
RP11-161M6.2	COL4A3	0.426775	0.0280026	15.2405	1.67364e-47
RP11-144G6.12	COL4A3	0.0864734	0.0308481	2.8032	0.00515357
RP1-151B14.6	COL4A3	0.112451	0.0307677	3.65486	0.000270145
AP001505.10	COL4A3	0.171759	0.0305039	5.63073	2.30636e-08
SERTAD4-AS1	COL4A3	0.132113	0.0306926	4.30439	1.8321e-05
ZNF529-AS1	COL4A3	0.0743112	0.0308784	2.40657	0.016276
RP3-473L9.4	COL4A3	0.108202	0.0307823	3.51507	0.000458514
RP5-965G21.4	COL4A3	0.235922	0.03009	7.84054	1.10359e-14
TRBV11-2	COL4A3	0.473	0.0272813	17.3379	2.28275e-59
RP11-394O4.3	COL4A3	0.0889988	0.0308412	2.88571	0.00398575
RP11-408A13.4	COL4A3	0.269367	0.0298196	9.03323	7.89071e-19
RP11-356I2.4	COL4A3	0.576425	0.0253023	22.7815	1.45237e-93
RP11-93H24.3	COL4A3	0.200856	0.030333	6.62169	5.67423e-11
SMC2-AS1	COL4A3	0.116094	0.0307547	3.77483	0.000169146
AC009403.2	COL4A3	0.145434	0.0306348	4.74733	2.34862e-06
LINC01481	COL4A3	0.0773704	0.0308712	2.50623	0.0123539
U82695.9	COL4A3	0.166967	0.0305294	5.46906	5.66225e-08
RP11-686D22.8	COL4A3	0.251891	0.0299656	8.406	1.37773e-16
RP1-137D17.2	COL4A3	0.143813	0.0306422	4.69329	3.04624e-06
CHRM3-AS2	COL4A3	0.555167	0.025754	21.5565	1.56206e-85
RP11-126K1.6	COL4A3	0.282203	0.0297055	9.50001	1.38616e-20
CH507-42P11.7	COL4A3	0.119796	0.0307411	3.89693	0.000103631
AC013271.3	COL4A3	0.194098	0.0303752	6.39002	2.49546e-10
MIR155HG	COL4A3	0.502601	0.026769	18.7755	5.56808e-68
RP11-304F15.3	COL4A3	0.113931	0.0307624	3.70359	0.000223716
RP11-55K13.1	COL4A3	0.149842	0.0306145	4.89447	1.14141e-06
RP11-111M22.3	COL4A3	0.142381	0.0306486	4.64561	3.82385e-06
LINC00539	COL4A3	0.352467	0.0289769	12.1637	6.28659e-32
RP11-49K24.3	COL4A3	0.164572	0.0305419	5.3884	8.78694e-08
SNHG15	COL4A3	0.124642	0.0307226	4.05703	5.34073e-05
RP11-696N14.1	COL4A3	0.395654	0.0284374	13.9132	1.71895e-40
RP4-639F20.1	COL4A3	0.085199	0.0308515	2.76159	0.00585315
CTD-2026K11.6	COL4A3	0.217493	0.0302228	7.19631	1.18066e-12
AP001412.1	COL4A3	0.0968175	0.0308186	3.14153	0.00172803
FLJ38122	COL4A3	0.288037	0.0296518	9.71399	2.05562e-21
RP11-302L19.3	COL4A3	0.226167	0.0301617	7.49846	1.37744e-13
CTD-2026K11.4	COL4A3	0.0861344	0.030849	2.79213	0.00533188
AC002398.11	COL4A3	0.145968	0.0306324	4.76514	2.15445e-06
RP11-225H22.4	COL4A3	0.0633003	0.030902	2.04842	0.0407684
RP1-315G1.3	COL4A3	0.0908183	0.0308361	2.9452	0.00329915
CTC-428H11.2	COL4A3	0.0833722	0.0308563	2.70196	0.00700515
LINC00920	COL4A3	0.396222	0.0284298	13.9369	1.29953e-40
RP11-20J15.3	COL4A3	0.274757	0.0297724	9.22861	1.48354e-19
RP11-650L12.2	COL4A3	0.200581	0.0303348	6.61226	6.03256e-11
LINC00996	COL4A3	0.542202	0.0260175	20.8399	6.52779e-81
RP4-794H19.1	COL4A3	0.104609	0.0307942	3.39702	0.000706945
SLC25A25-AS1	COL4A3	0.206078	0.0302994	6.80139	1.7424e-11
RP11-325L12.7	COL4A3	0.0949915	0.030824	3.08173	0.00211198
RP11-395I6.3	COL4A3	0.0613189	0.0309058	1.98406	0.0475111
LINC01215	COL4A3	0.60091	0.0247501	24.2791	1.40888e-103
RP11-305L7.6	COL4A3	0.187247	0.0304164	6.15612	1.06193e-09
RP11-121M22.1	COL4A3	0.0676786	0.0308931	2.19074	0.0286914
RP11-111J6.2	COL4A3	0.148561	0.0306205	4.8517	1.41057e-06
RP11-810P12.7	COL4A3	0.0882733	0.0308432	2.86201	0.00429386
RP11-408O19.5	COL4A3	0.121088	0.0307362	3.93958	8.70526e-05
SNHG22	COL4A3	0.154639	0.0305916	5.05495	5.08202e-07
RP11-534L20.5	COL4A3	0.118617	0.0307455	3.85802	0.000121322
RP11-326C3.12	COL4A3	0.216379	0.0302305	7.15763	1.5459e-12
RP11-83N9.5	COL4A3	0.112085	0.0307689	3.64278	0.000282975
RP11-61J19.5	COL4A3	0.105432	0.0307915	3.42405	0.000640949
RP11-266J6.2	COL4A3	0.0834597	0.030856	2.70481	0.00694566
RP11-166N17.1	COL4A3	0.154092	0.0305942	5.03663	5.58018e-07
RP1-47M23.3	COL4A3	0.531892	0.0262207	20.2852	2.22728e-77
TPT1-AS1	COL4A3	0.265325	0.0298543	8.88733	2.69584e-18
CTB-193M12.5	COL4A3	0.101189	0.0308051	3.28481	0.00105447
CTD-2026K11.5	COL4A3	0.0933805	0.0308288	3.02901	0.00251398
CTC-543D15.8	COL4A3	0.115881	0.0307555	3.76781	0.000173906
SCGB1B2P	COL4A3	0.106311	0.0307886	3.45294	0.000576764
GAS6-AS1	COL4A3	0.300376	0.0295342	10.1705	3.12497e-23
FAM95B1	COL4A3	0.12975	0.0307023	4.22605	2.58645e-05
CTD-3222D19.12	COL4A3	0.1696	0.0305155	5.55784	3.46759e-08
CTD-2152M20.2	COL4A3	0.228577	0.0301443	7.58276	7.46166e-14
RP11-51J9.6	COL4A3	0.0667551	0.030895	2.16071	0.0309449
KDM4A-AS1	COL4A3	0.119688	0.0307415	3.89337	0.000105142
CTD-2313F11.1	COL4A3	0.38391	0.0285913	13.4275	4.93406e-38
RP3-455J7.4	COL4A3	0.357186	0.0289215	12.3502	8.41307e-33
LINC01106	COL4A3	0.10445	0.0307947	3.39183	0.000720335
AP000648.5	COL4A3	0.160412	0.0305631	5.24855	1.85672e-07
AC097724.3	COL4A3	0.273233	0.0297858	9.17328	2.3887e-19
CTC-338M12.4	COL4A3	0.0881224	0.0308436	2.85707	0.0043606
CTC-429P9.5	COL4A3	0.0734718	0.0308804	2.37924	0.0175275
RP11-195F19.30	COL4A3	0.0932206	0.0308292	3.02378	0.00255747
RP1-118J21.25	COL4A3	0.172689	0.0304989	5.66215	1.93171e-08
SEC24B-AS1	COL4A3	0.0667102	0.0308951	2.15925	0.0310582
CTD-2527I21.14	COL4A3	0.160064	0.0305648	5.23688	1.97483e-07
RP1-92O14.3	COL4A3	0.0701515	0.0308878	2.27117	0.0233396
RP11-615I2.2	COL4A3	0.330988	0.0292188	11.3279	3.89176e-28
MIS18A-AS1	COL4A3	0.103007	0.0307993	3.34447	0.000853748
RP11-67C2.2	COL4A3	0.207045	0.0302931	6.83471	1.39552e-11
RP11-295D4.1	COL4A3	0.0790499	0.0308672	2.56097	0.0105778
LL0XNC01-7P3.1	COL4A3	0.128063	0.0307091	4.1702	3.29617e-05
RP11-649A18.4	COL4A3	0.100412	0.0308076	3.25934	0.00115278
RP11-134K13.4	COL4A3	0.125365	0.0307198	4.08091	4.82835e-05
NR2F2-AS1	COL4A3	0.275688	0.0297641	9.26241	1.10768e-19
RP5-858B6.3	COL4A3	0.0995351	0.0308103	3.23058	0.00127401
RP11-384M20.1	COL4A3	0.10769	0.030784	3.49826	0.000488063
RP11-12J10.4	COL4A3	0.194084	0.0303753	6.38954	2.50316e-10
FGF14-AS2	COL4A3	0.200346	0.0303363	6.60418	6.35678e-11
RP11-269C23.5	COL4A3	0.0733458	0.0308807	2.37514	0.0177224
RP11-275I4.2	COL4A3	0.426346	0.0280089	15.2218	2.11518e-47
RP11-520H14.7	COL4A3	0.126244	0.0307163	4.11001	4.26684e-05
CITF22-49E9.3	COL4A3	0.0838533	0.030855	2.71766	0.00668354
RP11-486G15.2	COL4A3	0.356943	0.0289243	12.3406	9.33903e-33
FOXN3-AS1	COL4A3	0.0692278	0.0308898	2.24113	0.0252277
LA16c-390E6.4	COL4A3	0.0716044	0.0308846	2.31845	0.0206173
PGM5P4-AS1	COL4A3	0.286777	0.0296635	9.66769	3.11568e-21
AC137932.4	COL4A3	0.347091	0.0290391	11.9526	5.96217e-31
RP3-465N24.6	COL4A3	0.127621	0.0307109	4.15556	3.51084e-05
LINC01281	COL4A3	0.441445	0.0277837	15.8886	4.51014e-51
RP11-247A12.7	COL4A3	0.169155	0.0305178	5.54282	3.76943e-08
WWTR1-AS1	COL4A3	0.169352	0.0305168	5.54945	3.63316e-08
AP000240.9	COL4A3	0.213115	0.0302527	7.04448	3.37587e-12
AC009473.1	COL4A3	0.120441	0.0307387	3.91824	9.50076e-05
RP4-734G22.3	COL4A3	0.0801558	0.0308644	2.59703	0.00953575
SVIL-AS1	COL4A3	0.068741	0.0308908	2.22529	0.0262751
CTC-529I10.1	COL4A3	0.142106	0.0306498	4.63642	3.99403e-06
RP11-326C3.15	COL4A3	0.227653	0.030151	7.55043	9.4459e-14
CTC-367J11.1	COL4A3	0.0808674	0.0308626	2.62024	0.00891458
RP11-542M13.3	COL4A3	0.442011	0.0277751	15.9139	3.25851e-51
RP11-1191J2.2	COL4A3	0.0969393	0.0308182	3.14552	0.00170485
XXYLT1-AS2	COL4A3	0.413197	0.0281972	14.6538	2.36604e-44
RP11-264M12.2	COL4A3	0.158515	0.0305726	5.18489	2.59512e-07
RP11-459I19.1	COL4A3	0.201162	0.0303311	6.63219	5.30013e-11
CTD-2231E14.2	COL4A3	0.207428	0.0302906	6.84793	1.27756e-11
RP11-130L8.2	COL4A3	0.143741	0.0306425	4.69089	3.0815e-06
RP11-455O6.9	COL4A3	0.166071	0.0305341	5.43886	6.67951e-08
LINC00205	COL4A3	0.0972898	0.0308172	3.157	0.00163975
FLJ44511	COL4A3	0.0771958	0.0308717	2.50054	0.0125529
RP1-40E16.12	COL4A3	0.0606692	0.030907	1.96296	0.0499164
RP11-254F7.2	COL4A3	0.254481	0.0299446	8.49839	6.56797e-17
RP11-370A5.2	COL4A3	0.0882039	0.0308434	2.85974	0.00432445
MRPL23-AS1	COL4A3	0.20707	0.0302929	6.83558	1.38748e-11
RP11-84C13.2	COL4A3	0.206374	0.0302975	6.81159	1.62802e-11
RP5-965G21.6	COL4A3	0.168801	0.0305197	5.53087	4.02766e-08
LINC00861	COL4A3	0.536408	0.0261324	20.5265	6.5372e-79
AC007880.1	COL4A3	0.361935	0.0288648	12.539	1.07405e-33
RP11-344B5.2	COL4A3	0.188935	0.0304064	6.21366	7.46926e-10
NDUFB2-AS1	COL4A3	0.0809425	0.0308625	2.62269	0.00885117
RP1-168L15.6	COL4A3	0.154667	0.0305915	5.05589	5.05763e-07
RP11-531F16.4	COL4A3	0.223596	0.0301801	7.40874	2.62801e-13
RP11-111M22.4	COL4A3	0.0924726	0.0308314	2.9993	0.00277022
RP11-334J6.6	COL4A3	0.0806766	0.0308631	2.61401	0.00907747
RP13-516M14.8	COL4A3	0.0873972	0.0308456	2.83338	0.00469466
RP11-472N13.3	COL4A3	0.1659	0.030535	5.43313	6.89158e-08
RP11-119F19.5	COL4A3	0.12559	0.0307189	4.08838	4.67786e-05
RP11-830F9.5	COL4A3	0.182145	0.0304461	5.98254	3.01593e-09
RP11-154D6.1	COL4A3	0.215706	0.0302351	7.13428	1.81783e-12
RP11-8L8.2	COL4A3	0.205954	0.0303002	6.7971	1.79272e-11
RP11-370I10.11	COL4A3	0.0933432	0.0308289	3.02779	0.00252407
AC016995.3	COL4A3	0.406277	0.0282934	14.3594	8.41043e-43
AC104699.1	COL4A3	0.476252	0.027227	17.4919	2.83731e-60
LINC01353	COL4A3	0.0866622	0.0308476	2.80937	0.00505663
RP11-875O11.1	COL4A3	0.434381	0.0278902	15.5746	2.48285e-49
AC005224.2	COL4A3	0.196953	0.0303576	6.48777	1.34345e-10
PIK3IP1-AS1	COL4A3	0.191348	0.0303919	6.29602	4.49154e-10
CTA-384D8.34	COL4A3	0.283729	0.0296916	9.55588	8.44957e-21
MEG9	COL4A3	0.2131	0.0302528	7.04396	3.38794e-12
LINC00854	COL4A3	0.148175	0.0306222	4.83882	1.50301e-06
RP11-522B15.3	COL4A3	0.0843344	0.0308537	2.73336	0.00637525
RP13-415G19.2	COL4A3	0.12607	0.030717	4.10423	4.37326e-05
RP11-46C24.7	COL4A3	0.152516	0.0306018	4.98389	7.29246e-07
RP11-511B23.1	COL4A3	0.327466	0.0292568	11.1928	1.52671e-27
ZEB2-AS1	COL4A3	0.280618	0.0297199	9.4421	2.30955e-20
AC007952.4	COL4A3	0.172662	0.030499	5.66125	1.94165e-08
PKD1P6	COL4A3	0.184424	0.0304329	6.06003	1.89873e-09
MIR17HG	COL4A3	0.313116	0.029407	10.6477	3.3345e-25
RP11-169D4.2	COL4A3	0.285502	0.0296753	9.62086	4.73741e-21
RP11-49I11.1	COL4A3	0.169298	0.0305171	5.54764	3.67e-08
RP11-109N23.4	COL4A3	0.156328	0.0305834	5.11154	3.79945e-07
AC068831.6	COL4A3	0.167123	0.0305286	5.47432	5.50129e-08
RP11-467P9.1	COL4A3	0.0609389	0.0309065	1.97172	0.0489057
RP11-481J2.4	COL4A3	0.166303	0.0305329	5.4467	6.39951e-08
RP11-536C5.7	COL4A3	0.145278	0.0306356	4.74214	2.40827e-06
CCND2-AS1	COL4A3	0.136705	0.0306734	4.45679	9.21913e-06
RP5-943J3.2	COL4A3	0.276355	0.0297582	9.2867	8.97492e-20
AP000892.6	COL4A3	0.257616	0.0299189	8.61046	2.64973e-17
MSC-AS1	COL4A3	0.106807	0.0307869	3.46924	0.000543253
MEF2C-AS1	COL4A3	0.386321	0.0285601	13.5266	1.57274e-38
AC012146.7	COL4A3	0.141451	0.0306527	4.61464	4.42723e-06
RP3-331H24.5	COL4A3	0.0611447	0.0309061	1.9784	0.0481462
CTD-2287O16.4	COL4A3	0.0970148	0.030818	3.14799	0.00169063
RP11-269M20.3	COL4A3	0.103068	0.0307992	3.34645	0.000847742
RP11-488C13.6	COL4A3	0.160339	0.0305634	5.24611	1.8809e-07
LINC00852	COL4A3	0.222744	0.0301861	7.37901	3.25045e-13
LINC00202-1	COL4A3	0.0776546	0.0308706	2.51549	0.0120361
LINC00402	COL4A3	0.545033	0.0259607	20.9945	6.65169e-82
KB-68A7.1	COL4A3	0.0692558	0.0308897	2.24203	0.0251687
RP11-982M15.7	COL4A3	0.077296	0.0308714	2.5038	0.0124384
CTA-38K21.2	COL4A3	0.0963368	0.03082	3.12578	0.00182235
RP13-1039J1.4	COL4A3	0.0738289	0.0308796	2.39087	0.0169852
AP003774.6	COL4A3	0.219929	0.0302059	7.28097	6.51707e-13
AC006946.17	COL4A3	0.239131	0.0300657	7.95362	4.69012e-15
CTD-2376I4.1	COL4A3	0.121505	0.0307346	3.95335	8.22614e-05
RP11-16P20.4	COL4A3	0.190349	0.0303979	6.26191	5.54865e-10
RP11-317P15.4	COL4A3	0.217471	0.030223	7.19554	1.18702e-12
RP11-126O1.6	COL4A3	0.300635	0.0295316	10.1801	2.85562e-23
RP11-415F23.2	COL4A3	0.27248	0.0297924	9.14594	3.0197e-19
ZNF790-AS1	COL4A3	0.101272	0.0308049	3.28753	0.00104444
LINC00544	COL4A3	0.245204	0.0300188	8.16835	8.97364e-16
RP11-57H12.3	COL4A3	0.191865	0.0303888	6.31367	4.02456e-10
RP1-193H18.2	COL4A3	0.179191	0.0304629	5.88226	5.44596e-09
POLR2J4	COL4A3	0.0720649	0.0308835	2.33344	0.0198144
RP11-177H2.1	COL4A3	0.348548	0.0290223	12.0097	3.25404e-31
RP11-54O7.17	COL4A3	0.122548	0.0307307	3.98781	7.1336e-05
RP3-330M21.5	COL4A3	0.215511	0.0302364	7.12751	1.90511e-12
RP11-430C7.5	COL4A3	0.121021	0.0307365	3.93739	8.78417e-05
MAFTRR	COL4A3	0.214912	0.0302405	7.10675	2.19936e-12
CTD-2528L19.6	COL4A3	0.0928392	0.0308303	3.0113	0.00266401
CTA-212A2.1	COL4A3	0.274365	0.0297758	9.21436	1.67755e-19
RP5-1074L1.4	COL4A3	0.133827	0.0306855	4.36124	1.42151e-05
RP11-643A5.3	COL4A3	0.132622	0.0306905	4.32127	1.69967e-05
RP11-148O21.4	COL4A3	0.334553	0.0291798	11.4652	9.57777e-29
RP3-412A9.16	COL4A3	0.245198	0.0300188	8.16813	8.98932e-16
SNHG21	COL4A3	0.179928	0.0304587	5.90729	4.70309e-09
AC004623.3	COL4A3	0.0871656	0.0308462	2.82581	0.00480611
RP4-717I23.3	COL4A3	0.0676165	0.0308932	2.18872	0.0288385
LINC01465	COL4A3	0.0877208	0.0308447	2.84395	0.00454281
CTD-3116E22.7	COL4A3	0.145999	0.0306323	4.76617	2.14368e-06
RP11-150D20.5	COL4A3	0.157359	0.0305783	5.14609	3.17674e-07
RP5-890O3.9	COL4A3	0.0746547	0.0308776	2.41776	0.015787
RP11-297B17.3	COL4A3	0.427696	0.0279891	15.2808	1.01073e-47
CTD-3051D23.1	COL4A3	0.0732606	0.0308809	2.37236	0.0178554
RP11-130L8.1	COL4A3	0.296684	0.0295699	10.0333	1.11748e-22
RP11-1094M14.12	COL4A3	0.291557	0.0296188	9.84366	6.35813e-22
RP11-160E2.16	COL4A3	0.188807	0.0304071	6.20931	7.6718e-10
RP11-218F10.3	COL4A3	0.113963	0.0307623	3.70462	0.000222814
ALOX12-AS1	COL4A3	0.0712448	0.0308854	2.30675	0.0212641
GTSCR1	COL4A3	0.290701	0.0296268	9.81208	8.47085e-22
RP11-111A22.1	COL4A3	0.0659754	0.0308966	2.13536	0.0329639
RP11-543C4.1	COL4A3	0.122348	0.0307314	3.98121	7.33177e-05
AC025165.8	COL4A3	0.113453	0.0307641	3.68783	0.000237835
LINC01578	COL4A3	0.122619	0.0307304	3.99015	7.06467e-05
CTD-3187F8.14	COL4A3	0.1082	0.0307823	3.515	0.000458644
ABC12-49244600F4.4	COL4A3	0.0824905	0.0308585	2.67318	0.00763082
RP11-365N19.2	COL4A3	0.0835085	0.0308559	2.7064	0.0069127
CTD-2537I9.13	COL4A3	0.123553	0.0307268	4.02103	6.21174e-05
CTB-131B5.5	COL4A3	0.0762764	0.0308738	2.47058	0.0136484
RP11-248J18.3	COL4A3	0.130128	0.0307008	4.23858	2.44863e-05
RP11-164H13.1	COL4A3	0.388125	0.0285367	13.6009	6.64415e-39
RP11-396B14.2	COL4A3	0.0970465	0.0308179	3.14903	0.0016847
LINC00896	COL4A3	0.126588	0.030715	4.12138	4.0648e-05
LL22NC03-N14H11.1	COL4A3	0.213972	0.0302469	7.07418	2.75303e-12
RP11-434B12.1	COL4A3	0.154789	0.0305909	5.05997	4.953e-07
RP1-28O10.1	COL4A3	0.378319	0.0286627	13.199	6.74238e-37
RP11-324O2.3	COL4A3	0.134525	0.0306826	4.3844	1.28087e-05
RP11-395B7.4	COL4A3	0.159731	0.0305665	5.22568	2.09489e-07
RP11-732A19.9	COL4A3	0.121405	0.030735	3.95006	8.33835e-05
RP11-421L21.3	COL4A3	0.232395	0.0301163	7.71659	2.78549e-14
HLA-DQB1-AS1	COL4A3	0.292908	0.029606	9.89352	4.03557e-22
WAC-AS1	COL4A3	0.0981779	0.0308145	3.1861	0.00148486
TTC39C-AS1	COL4A3	0.289755	0.0296357	9.77721	1.16187e-21
RP11-631N16.2	COL4A3	0.286039	0.0296703	9.64058	3.97172e-21
SNHG17	COL4A3	0.107494	0.0307846	3.49182	0.000499842
FLJ27354	COL4A3	0.444602	0.0277354	16.0301	7.29282e-52
RP11-727A23.5	COL4A3	0.0672708	0.0308939	2.17748	0.0296686
LINC00479	COL4A3	0.181939	0.0304473	5.97555	3.14368e-09
RP11-968A15.2	COL4A3	0.0856387	0.0308503	2.77594	0.00560265
CTC-231O11.1	COL4A3	0.557548	0.0257046	21.6906	2.10264e-86
RP11-484K9.4	COL4A3	0.162501	0.0305525	5.31874	1.27827e-07
RP11-70P17.1	COL4A3	0.133261	0.0306879	4.34245	1.54633e-05
RP11-276H7.2	COL4A3	0.19908	0.0303443	6.56073	8.4166e-11
RP11-74E22.3	COL4A3	0.17955	0.0304609	5.89444	5.07124e-09
RP11-292E2.1	COL4A3	0.250594	0.0299761	8.3598	1.99022e-16
RP11-274B21.9	COL4A3	0.131969	0.0306932	4.29961	1.87136e-05
DLGAP1-AS2	COL4A3	0.161058	0.0305598	5.27026	1.65507e-07
RP11-340F14.6	COL4A3	0.187778	0.0304133	6.17422	9.50961e-10
RP11-389O22.1	COL4A3	0.253554	0.0299522	8.46531	8.56988e-17
RP11-379F4.7	COL4A3	0.0691097	0.03089	2.23728	0.0254785
RP1-37E16.12	COL4A3	0.0894005	0.0308401	2.89884	0.00382388
RP11-456D7.1	COL4A3	0.112879	0.0307662	3.66893	0.000255886
LINC00323	COL4A3	0.201491	0.030329	6.64351	4.92382e-11
RP11-963H4.3	COL4A3	0.186432	0.0304212	6.12835	1.2571e-09
RP13-270P17.1	COL4A3	0.110531	0.0307743	3.59165	0.000343913
AC102953.4	COL4A3	0.115523	0.0307567	3.75601	0.000182193
CTD-3128G10.7	COL4A3	0.398387	0.0284008	14.0273	4.45558e-41
CTC-336P14.1	COL4A3	0.103912	0.0307964	3.37415	0.000767682
GHRLOS	COL4A3	0.230185	0.0301326	7.63906	4.93859e-14
SNX29P2	COL4A3	0.327369	0.0292578	11.1891	1.58538e-27
MIR503HG	COL4A3	0.234569	0.0301001	7.79294	1.57713e-14
RP11-809N8.4	COL4A3	0.242409	0.0300405	8.06941	1.93158e-15
AC079807.2	COL4A3	0.254469	0.0299448	8.49794	6.59196e-17
RP11-554J4.1	COL4A3	0.165297	0.0305381	5.41282	7.6972e-08
AC005618.8	COL4A3	0.0965295	0.0308195	3.1321	0.00178399
RP6-65G23.5	COL4A3	0.127691	0.0307106	4.15789	3.47579e-05
RP11-223I10.1	COL4A3	0.157964	0.0305753	5.16639	2.85826e-07
RP11-274B21.14	COL4A3	0.1165	0.0307532	3.78821	0.000160409
CTD-2095E4.4	COL4A3	0.0689257	0.0308904	2.2313	0.0258733
RP11-1029J19.4	COL4A3	0.336489	0.0291585	11.54	4.43819e-29
LINC00680	COL4A3	0.265344	0.0298541	8.88801	2.68044e-18
AATBC	COL4A3	0.2823	0.0297046	9.50358	1.34311e-20
RP11-13P5.1	COL4A3	0.352427	0.0289774	12.1621	6.39296e-32
RP11-394I13.3	COL4A3	0.102029	0.0308025	3.31235	0.000956899
LINC01260	COL4A3	0.211547	0.0302633	6.99022	4.89082e-12
AC007386.4	COL4A3	0.520236	0.026444	19.6731	1.57767e-73
RP11-517C16.2	COL4A3	0.183496	0.0304383	6.02844	2.29427e-09
PTGES2-AS1	COL4A3	0.116064	0.0307548	3.77384	0.000169813
CTD-2555K7.2	COL4A3	0.0731128	0.0308812	2.36755	0.0180879
RP11-269G24.6	COL4A3	0.10481	0.0307935	3.40363	0.000690256
RP5-1029K10.2	COL4A3	0.186399	0.0304214	6.12725	1.26555e-09
RP11-523H24.3	COL4A3	0.0686704	0.030891	2.22299	0.02643
RP4-753P9.3	COL4A3	0.288375	0.0296486	9.72641	1.83804e-21
RP11-392O17.2	COL4A3	0.161751	0.0305563	5.29355	1.46226e-07
ZNF503-AS2	COL4A3	0.264156	0.0298642	8.84525	3.83032e-18
RP11-803B1.8	COL4A3	0.12925	0.0307043	4.20951	2.77988e-05
EPHA1-AS1	COL4A3	0.419446	0.0281086	14.9223	8.75165e-46
CTB-13F3.1	COL4A3	0.220464	0.0302022	7.29961	5.71332e-13
RP11-253E3.3	COL4A3	0.231931	0.0301197	7.70028	3.14328e-14
RP11-404F10.2	COL4A3	0.438579	0.0278272	15.7608	2.31886e-50
PAN3-AS1	COL4A3	0.199794	0.0303398	6.58523	7.18606e-11
CTD-3075F15.1	COL4A3	0.135798	0.0306772	4.42666	1.05773e-05
SMIM2-AS1	COL4A3	0.15578	0.030586	5.09319	4.17659e-07
ADAMTSL4-AS1	COL4A3	0.153791	0.0305957	5.02655	5.87437e-07
RP11-1260E13.4	COL4A3	0.112146	0.0307687	3.64481	0.000280785
CTC-338M12.1	COL4A3	0.101213	0.030805	3.2856	0.00105153
RP1-302G2.5	COL4A3	0.0683714	0.0308916	2.21327	0.027095
LINC00969	COL4A3	0.173182	0.0304962	5.67882	1.75776e-08
RP11-540B6.6	COL4A3	0.140221	0.0306581	4.57368	5.36696e-06
LRRC3-AS1	COL4A3	0.155619	0.0305868	5.08777	4.29459e-07
RP11-134L10.1	COL4A3	0.340344	0.0291155	11.6894	9.44006e-30
PAPPA-AS1	COL4A3	0.109199	0.0307789	3.54785	0.000405668
CTD-3195I5.3	COL4A3	0.140955	0.0306549	4.59813	4.78538e-06
AC083843.4	COL4A3	0.0812755	0.0308616	2.63355	0.00857488
RP11-434H6.6	COL4A3	0.286709	0.0296641	9.66518	3.18678e-21
LINC00612	COL4A3	0.19469	0.0303716	6.41026	2.19668e-10
RP11-365H22.2	COL4A3	0.0842799	0.0308539	2.73158	0.00640951
LINC01485	COL4A3	0.335264	0.029172	11.4927	7.227e-29
RP11-505P4.7	COL4A3	0.0998748	0.0308092	3.24172	0.00122574
AC067945.4	COL4A3	0.338181	0.0291397	11.6055	2.25623e-29
LL21NC02-1C16.2	COL4A3	0.319485	0.0293413	10.8886	3.16594e-26
RP11-11C20.3	COL4A3	0.128212	0.0307085	4.17513	3.22672e-05
RP11-676J12.4	COL4A3	0.259292	0.0299051	8.6705	1.62263e-17
LINC01251	COL4A3	0.132679	0.0306903	4.32317	1.68531e-05
AC009133.24	COL4A3	0.0806886	0.0308631	2.61441	0.00906714
LINC00476	COL4A3	0.230478	0.0301304	7.64934	4.57871e-14
RP11-138E2.1	COL4A3	0.0628837	0.0309028	2.03489	0.0421146
CTD-2012K14.7	COL4A3	0.100796	0.0308064	3.27193	0.00110318
RP11-175K6.1	COL4A3	0.238761	0.0300685	7.94055	5.18042e-15
CTB-161C1.1	COL4A3	0.0833845	0.0308562	2.70236	0.00699675
IPO9-AS1	COL4A3	0.0804186	0.0308638	2.6056	0.00930202
AC093484.4	COL4A3	0.24119	0.0300499	8.02631	2.69086e-15
AP001462.6	COL4A3	0.0911907	0.030835	2.95737	0.00317267
CTD-3064M3.3	COL4A3	0.176739	0.0304766	5.79918	8.82665e-09
CTD-3065J16.6	COL4A3	0.223804	0.0301786	7.41597	2.49529e-13
AP001059.5	COL4A3	0.162032	0.0305549	5.303	1.39044e-07
C1RL-AS1	COL4A3	0.312787	0.0294104	10.6353	3.75938e-25
RP11-152F13.8	COL4A3	0.151102	0.0306085	4.93659	9.25084e-07
RAB30-AS1	COL4A3	0.0630126	0.0309025	2.03907	0.0416943
RP11-325F22.2	COL4A3	0.515564	0.0265316	19.4321	5.00778e-72
RP11-222K16.1	COL4A3	0.0737798	0.0308797	2.38927	0.0170588
AC004069.2	COL4A3	0.254657	0.0299432	8.50466	6.24452e-17
LINC00885	COL4A3	0.157609	0.0305771	5.15449	3.04109e-07
RP11-54A4.2	COL4A3	0.196847	0.0303582	6.48413	1.37499e-10
LINC00899	COL4A3	0.0971546	0.0308176	3.15257	0.00166458
TGFB2-OT1	COL4A3	0.133196	0.0306882	4.34032	1.56116e-05
RP11-327J17.9	COL4A3	0.270407	0.0298105	9.07086	5.73218e-19
RP1-167O22.1	COL4A3	0.379877	0.0286429	13.2625	3.27073e-37
RP11-321A17.6	COL4A3	0.0766912	0.0308729	2.4841	0.0131441
AC062029.1	COL4A3	0.0826195	0.0308582	2.67739	0.00753625
RP11-206L10.2	COL4A3	0.0665509	0.0308954	2.15407	0.0314632
AC010761.9	COL4A3	0.0716533	0.0308845	2.32004	0.0205308
CD81-AS1	COL4A3	0.108618	0.0307809	3.52876	0.000435702
RP11-350G8.5	COL4A3	0.157312	0.0305785	5.14453	3.2027e-07
HOXC-AS2	COL4A3	0.185351	0.0304275	6.09156	1.5705e-09
RP4-671G15.2	COL4A3	0.11413	0.0307617	3.71012	0.000218095
RP11-885N19.6	COL4A3	0.181665	0.0304488	5.96626	3.32165e-09
LINC00106	COL4A3	0.0948562	0.0308244	3.07731	0.00214332
RP11-186N15.3	COL4A3	0.301955	0.0295187	10.2293	1.80208e-23
RP11-511H23.2	COL4A3	0.0938976	0.0308273	3.04593	0.00237792
RP11-148O21.2	COL4A3	0.366663	0.0288075	12.728	1.33599e-34
RP11-677M14.2	COL4A3	0.140567	0.0306566	4.58522	5.08448e-06
LLNLF-187D8.1	COL4A3	0.159817	0.0305661	5.22859	2.06304e-07
RP11-435O5.5	COL4A3	0.393284	0.0284689	13.8145	5.48742e-40
LINC01337	COL4A3	0.128956	0.0307055	4.19977	2.90012e-05
AP000344.3	COL4A3	0.248225	0.029995	8.27556	3.87514e-16
RP11-550I24.2	COL4A3	0.232337	0.0301167	7.71456	2.82762e-14
UBXN7-AS1	COL4A3	0.0777202	0.0308704	2.51763	0.0119637
GS1-166A23.2	COL4A3	0.0690573	0.0308901	2.23558	0.0255904
AF131215.8	COL4A3	0.28963	0.0296369	9.77263	1.21102e-21
RP11-489O18.1	COL4A3	0.143034	0.0306457	4.66736	3.4481e-06
VIM-AS1	COL4A3	0.495316	0.0268989	18.414	8.80219e-66
RP1-292L20.3	COL4A3	0.161841	0.0305559	5.29656	1.43904e-07
LINC01374	COL4A3	0.186269	0.0304222	6.12279	1.30021e-09
RP11-295M18.6	COL4A3	0.133438	0.0306871	4.34833	1.50619e-05
LINC00944	COL4A3	0.457605	0.0275319	16.6209	3.26944e-55
RP11-152N13.16	COL4A3	0.0867999	0.0308472	2.81387	0.00498694
TMEM220-AS1	COL4A3	0.331487	0.0292133	11.3471	3.20191e-28
RP11-1223D19.3	COL4A3	0.167994	0.030524	5.50368	4.6807e-08
RP5-858L17.1	COL4A3	0.382176	0.0286136	13.3565	1.11652e-37
ALDH1L1-AS1	COL4A3	0.0922372	0.0308321	2.9916	0.00284045
OGFRP1	COL4A3	0.123408	0.0307274	4.01622	6.3378e-05
TMEM51-AS1	COL4A3	0.287184	0.0296597	9.68262	2.72505e-21
RP11-448A19.1	COL4A3	0.1565	0.0305825	5.1173	3.68813e-07
AP001187.9	COL4A3	0.111224	0.0307719	3.61446	0.000315352
LINC00936	COL4A3	0.213864	0.0302477	7.07045	2.82453e-12
RP11-430B1.2	COL4A3	0.234093	0.0301037	7.7762	1.78728e-14
HCG18	COL4A3	0.165166	0.0305388	5.40839	7.88455e-08
CTC-297N7.1	COL4A3	0.148191	0.0306222	4.83933	1.4992e-06
CTC-265F19.2	COL4A3	0.170209	0.0305122	5.57838	3.09268e-08
AC005682.5	COL4A3	0.52322	0.0263875	19.8283	1.68414e-74
RP11-105N14.1	COL4A3	0.17758	0.0304719	5.82767	7.48475e-09
RP11-667K14.3	COL4A3	0.073429	0.0308805	2.37785	0.0175935
CTD-2525I3.2	COL4A3	0.0985314	0.0308134	3.19768	0.00142705
CTB-129P6.7	COL4A3	0.226136	0.030162	7.49739	1.3882e-13
RP11-250B2.5	COL4A3	0.112331	0.0307681	3.6509	0.000274293
AP001059.6	COL4A3	0.199578	0.0303411	6.57782	7.53835e-11
AC104024.1	COL4A3	0.384287	0.0285864	13.443	4.12934e-38
TSC22D1-AS1	COL4A3	0.230945	0.030127	7.66571	4.05831e-14
RP11-117D22.2	COL4A3	0.458787	0.027513	16.6753	1.59565e-55
RP11-295H24.4	COL4A3	0.0819271	0.03086	2.6548	0.00805633
RP1-80N2.2	COL4A3	0.159688	0.0305667	5.22425	2.11071e-07
SRP14-AS1	COL4A3	0.0798453	0.0308652	2.5869	0.00981871
AC093585.6	COL4A3	0.0874451	0.0308454	2.83495	0.00467187
AP000230.1	COL4A3	0.0680243	0.0308923	2.20198	0.027885
RP11-727A23.4	COL4A3	0.112749	0.0307666	3.66464	0.00026015
RP4-647C14.2	COL4A3	0.157107	0.0305795	5.13766	3.31902e-07
RP11-806O11.1	COL4A3	0.086791	0.0308472	2.81358	0.00499143
RP11-182J1.17	COL4A3	0.0652285	0.0308981	2.11108	0.0350026
RP11-66B24.1	COL4A3	0.419211	0.0281119	14.9122	9.91879e-46
LINC00880	COL4A3	0.407737	0.0282733	14.4213	3.98653e-43
C20orf203	COL4A3	0.169324	0.030517	5.54851	3.65217e-08
RP11-256L11.3	COL4A3	0.197444	0.0303545	6.50461	1.2065e-10
RP11-1246C19.1	COL4A3	0.0754922	0.0308757	2.44504	0.0146483
RP11-173B14.4	COL4A3	0.246977	0.0300048	8.23124	5.48959e-16
RP11-16E12.1	COL4A3	0.14452	0.030639	4.71686	2.72042e-06
RP5-1115A15.1	COL4A3	0.181808	0.030448	5.9711	3.22773e-09
SOX9-AS1	COL4A3	0.423505	0.0280501	15.0982	9.89534e-47
RP11-584P21.2	COL4A3	0.0629406	0.0309027	2.03674	0.0419285
BX322557.10	COL4A3	0.078795	0.0308678	2.55266	0.0108318
RP13-714J12.1	COL4A3	0.133338	0.0306876	4.34501	1.52877e-05
RP11-798K3.3	COL4A3	0.155621	0.0305868	5.08784	4.29302e-07
ENO1-AS1	COL4A3	0.0625379	0.0309034	2.02366	0.0432602
RP11-365P13.5	COL4A3	0.271373	0.0298021	9.10584	4.2547e-19
LINC00339	COL4A3	0.0649024	0.0308988	2.10049	0.0359258
DNM1P41	COL4A3	0.282129	0.0297062	9.4973	1.41981e-20
AC005062.2	COL4A3	0.144925	0.0306372	4.73036	2.54924e-06
AC007292.3	COL4A3	0.112864	0.0307662	3.66845	0.000256361
RP11-481J2.3	COL4A3	0.121252	0.0307356	3.94501	8.5134e-05
SHANK3	COL4A3	0.336241	0.0291612	11.5304	4.89986e-29
AC108004.2	COL4A3	0.17806	0.0304692	5.84393	6.81021e-09
RP11-473C18.3	COL4A3	0.0759346	0.0308747	2.45945	0.0140766
LINC00954	COL4A3	0.384902	0.0285785	13.4682	3.08602e-38
CTD-2006K23.1	COL4A3	0.291853	0.029616	9.85459	5.75619e-22
RP11-379F4.9	COL4A3	0.159726	0.0305665	5.22553	2.09663e-07
RP11-335L23.4	COL4A3	0.081129	0.030862	2.62877	0.00869546
RP4-647J21.1	COL4A3	0.4308	0.0279434	15.4169	1.82638e-48
RP5-1142A6.10	COL4A3	0.208753	0.0302819	6.89365	9.40143e-12
RP11-7F17.5	COL4A3	0.207344	0.0302911	6.84503	1.30252e-11
RP1-102K2.8	COL4A3	0.251279	0.0299706	8.38418	1.63952e-16
CTC-459F4.9	COL4A3	0.0702503	0.0308876	2.27439	0.023145
PGM5-AS1	COL4A3	0.243066	0.0300354	8.09265	1.61443e-15
RP13-297E16.4	COL4A3	0.242699	0.0300383	8.07967	1.78467e-15
RP11-110I1.13	COL4A3	0.0766207	0.030873	2.4818	0.0132287
RP11-620J15.2	COL4A3	0.252487	0.0299608	8.42724	1.1627e-16
RP11-705C15.5	COL4A3	0.354393	0.0289544	12.2397	2.77723e-32
RP11-62F24.2	COL4A3	0.0892759	0.0308404	2.89477	0.00387344
AC078883.3	COL4A3	0.342621	0.0290899	11.778	3.74555e-30
ACAP2-IT1	COL4A3	0.116172	0.0307544	3.7774	0.000167438
RP13-465B17.4	COL4A3	0.071211	0.0308854	2.30565	0.0213257
RP11-64C12.8	COL4A3	0.186664	0.0304198	6.13626	1.19821e-09
RP13-1016M1.2	COL4A3	0.192728	0.0303836	6.34316	3.34836e-10
AC015849.2	COL4A3	0.0757322	0.0308751	2.45286	0.0143356
CTD-3051D23.4	COL4A3	0.086885	0.030847	2.81665	0.0049443
RP11-551L14.4	COL4A3	0.171158	0.0305071	5.61042	2.58516e-08
RP11-499E18.1	COL4A3	0.117939	0.030748	3.83567	0.000132736
RP11-672A2.6	COL4A3	0.192917	0.0303824	6.34963	3.21553e-10
RP11-203B9.4	COL4A3	0.137849	0.0306684	4.49483	7.74126e-06
RP11-543D5.2	COL4A3	0.113922	0.0307625	3.70328	0.000223979
CTD-2509G16.5	COL4A3	0.297391	0.0295631	10.0595	8.76748e-23
RP11-211G23.2	COL4A3	0.136246	0.0306753	4.44154	9.88399e-06
AC005498.4	COL4A3	0.0757641	0.0308751	2.45389	0.0142945
RP11-218M11.1	COL4A3	0.13439	0.0306832	4.37992	1.30696e-05
AC005152.3	COL4A3	0.384398	0.028585	13.4475	3.91881e-38
LA16c-380F5.3	COL4A3	0.164577	0.0305418	5.38858	8.77829e-08
OSTN-AS1	COL4A3	0.391604	0.0284911	13.7448	1.24197e-39
RP11-109E12.1	COL4A3	0.0921111	0.0308324	2.98747	0.00287874
LINC01057	COL4A3	0.180633	0.0304547	5.93119	4.0863e-09
KB-1208A12.3	COL4A3	0.119404	0.0307425	3.884	0.000109221
MIR181A1HG	COL4A3	0.0768389	0.0308725	2.48891	0.0129686
RP11-66B24.7	COL4A3	0.302725	0.0295112	10.258	1.37594e-23
LINC00694	COL4A3	0.229716	0.030136	7.62263	5.57235e-14
RP11-752G15.10	COL4A3	0.0929078	0.0308301	3.01354	0.00264456
LINC00844	COL4A3	0.106284	0.0307887	3.45204	0.000578676
SNHG20	COL4A3	0.10758	0.0307844	3.49464	0.000494651
RP11-736K20.4	COL4A3	0.130717	0.0306984	4.2581	2.24764e-05
RP11-157J24.2	COL4A3	0.115162	0.030758	3.74414	0.000190904
CTC-260E6.6	COL4A3	0.0926914	0.0308308	3.00646	0.00270638
MRGPRF-AS1	COL4A3	0.123786	0.0307259	4.0287	6.01551e-05
RP11-154H23.3	COL4A3	0.0967861	0.0308187	3.1405	0.00173405
AC016738.4	COL4A3	0.198967	0.030345	6.55685	8.6294e-11
CTA-984G1.5	COL4A3	0.0677707	0.0308929	2.19373	0.0284746
AC002331.1	COL4A3	0.234816	0.0300983	7.80165	1.47755e-14
CTA-29F11.1	COL4A3	0.12916	0.0307047	4.20652	2.81627e-05
AL122127.25	COL4A3	0.288888	0.0296438	9.7453	1.55023e-21
RP11-259K5.1	COL4A3	0.081714	0.0308605	2.64785	0.00822273
CTD-2647E9.3	COL4A3	0.208747	0.0302819	6.89347	9.41277e-12
RP11-554E23.4	COL4A3	0.106465	0.0307881	3.458	0.000566169
RP11-91J19.3	COL4A3	0.135753	0.0306774	4.42519	1.06484e-05
RP11-81H14.1	COL4A3	0.453465	0.0275975	16.4314	3.94633e-54
RP11-203H19.2	COL4A3	0.170124	0.0305127	5.57551	3.14255e-08
CTC-786C10.1	COL4A3	0.210495	0.0302703	6.95384	6.26176e-12
RASAL2-AS1	COL4A3	0.219241	0.0302107	7.25708	7.71201e-13
RP11-313P22.1	COL4A3	0.190303	0.0303982	6.26033	5.60336e-10
RP11-438L19.1	COL4A3	0.252755	0.0299587	8.43679	1.07714e-16
CTD-2545M3.8	COL4A3	0.16263	0.0305518	5.32307	1.249e-07
CTD-2619J13.23	COL4A3	0.176292	0.0304791	5.78403	9.63317e-09
RP11-542B15.1	COL4A3	0.106054	0.0307894	3.44449	0.000594885
RP11-182J1.1	COL4A3	0.0729824	0.0308815	2.36331	0.0182953
RP11-92A5.2	COL4A3	0.241332	0.0300488	8.03131	2.58951e-15
BX255923.3	COL4A3	0.261754	0.0298845	8.75887	7.84282e-18
RP11-553L6.2	COL4A3	0.400108	0.0283776	14.0994	1.89139e-41
PIK3CD-AS1	COL4A3	0.32442	0.0292893	11.0764	4.90857e-27
MBNL1-AS1	COL4A3	0.288404	0.0296484	9.72747	1.82053e-21
CTD-3224K15.3	COL4A3	0.0892903	0.0308404	2.89524	0.00386767
RP11-326K13.4	COL4A3	0.071919	0.0308839	2.32869	0.0200657
RP11-666A8.7	COL4A3	0.154149	0.030594	5.03855	5.5258e-07
BACH1-IT2	COL4A3	0.214188	0.0302455	7.08166	2.61472e-12
RP1-212P9.3	COL4A3	0.105091	0.0307926	3.41285	0.000667561
RP11-124N14.3	COL4A3	0.29018	0.0296317	9.79287	1.00825e-21
RP11-25K19.1	COL4A3	0.506601	0.0266966	18.9762	3.27984e-69
RP4-622L5.2	COL4A3	0.0657123	0.0308971	2.12681	0.0336703
AC104820.2	COL4A3	0.435394	0.0278751	15.6195	1.40518e-49
AC142119.1	COL4A3	0.195593	0.030366	6.44118	1.80657e-10
GCC2-AS1	COL4A3	0.122986	0.030729	4.00228	6.71715e-05
RP11-109E24.1	COL4A3	0.352879	0.0289721	12.18	5.27983e-32
RP11-323F24.4	COL4A3	0.0712382	0.0308854	2.30653	0.0212761
RP11-121C2.2	COL4A3	0.126572	0.030715	4.12085	4.07408e-05
RP11-318C24.2	COL4A3	0.136935	0.0306724	4.46444	8.90153e-06
AC018647.3	COL4A3	0.168987	0.0305187	5.53717	3.88951e-08
RP11-46A10.5	COL4A3	0.183327	0.0304393	6.0227	2.37435e-09
RP13-314C10.5	COL4A3	0.286692	0.0296643	9.66455	3.20468e-21
IGBP1-AS1	COL4A3	0.0787679	0.0308679	2.55178	0.0108592
Z83844.1	COL4A3	0.193755	0.0303773	6.3783	2.68637e-10
AC010226.4	COL4A3	0.0960354	0.0308209	3.11591	0.00188387
RP11-161M6.3	COL4A3	0.219319	0.0302102	7.25976	7.56755e-13
TTLL10-AS1	COL4A3	0.259246	0.0299054	8.66886	1.64451e-17
XXbac-BPGBPG55C20.1	COL4A3	0.0664484	0.0308956	2.15074	0.0317261
LPP-AS2	COL4A3	0.0971582	0.0308176	3.15269	0.00166392
RP11-446H18.6	COL4A3	0.0635308	0.0309015	2.05591	0.0400394
RP11-1000B6.8	COL4A3	0.161164	0.0305593	5.27381	1.62416e-07
RP11-3D4.4	COL4A3	0.18643	0.0304212	6.12829	1.25757e-09
RP11-90M2.5	COL4A3	0.180068	0.0304579	5.91202	4.57409e-09
CTD-2313J17.6	COL4A3	0.198467	0.0303481	6.53968	9.63648e-11
CTD-2342N23.3	COL4A3	0.168935	0.030519	5.5354	3.92788e-08
RP11-229P13.19	COL4A3	0.179828	0.0304593	5.90388	4.79805e-09
RP3-522D1.1	COL4A3	0.219596	0.0302083	7.26939	7.07156e-13
RP11-173P15.10	COL4A3	0.110566	0.0307742	3.5928	0.000342413
C5orf66-AS1	COL4A3	0.0957741	0.0308217	3.10736	0.00193875
AC002480.3	COL4A3	0.471821	0.0273008	17.2823	4.83201e-59
RP11-430H10.1	COL4A3	0.114494	0.0307604	3.7221	0.000208126
AC010525.4	COL4A3	0.0712935	0.0308853	2.30833	0.0211754
RP11-81K2.2	COL4A3	0.335221	0.0291725	11.491	7.34912e-29
COLCA1	COL4A3	0.263531	0.0298695	8.82275	4.61893e-18
RP11-523O18.5	COL4A3	0.352441	0.0289772	12.1627	6.35377e-32
RP11-73M7.6	COL4A3	0.133091	0.0306886	4.33682	1.58576e-05
RP11-137H2.4	COL4A3	0.16527	0.0305382	5.4119	7.73548e-08
CTB-129P6.11	COL4A3	0.0764193	0.0308735	2.47524	0.0134728
RP11-295P9.3	COL4A3	0.204065	0.0303125	6.73204	2.75714e-11
RP11-3D4.2	COL4A3	0.275145	0.0297689	9.24271	1.31349e-19
XXbac-BPG299F13.14	COL4A3	0.154018	0.0305946	5.03417	5.65075e-07
RP11-351A11.1	COL4A3	0.0816431	0.0308607	2.64554	0.00827879
RP5-1160K1.6	COL4A3	0.220837	0.0301996	7.31257	5.21264e-13
RP11-71E19.1	COL4A3	0.223328	0.030182	7.39936	2.81049e-13
AC073283.4	COL4A3	0.206589	0.0302961	6.81899	1.54977e-11
RP4-548D19.3	COL4A3	0.0802001	0.0308643	2.59847	0.00949598
LINC01504	COL4A3	0.258146	0.0299146	8.62945	2.26971e-17
CTD-2201E18.3	COL4A3	0.174158	0.0304909	5.7118	1.45727e-08
C6orf3	COL4A3	0.235053	0.0300965	7.80996	1.38841e-14
AP001631.9	COL4A3	0.119392	0.0307426	3.88361	0.000109393
HOXC-AS3	COL4A3	0.0980892	0.0308147	3.18319	0.0014997
PCAT19	COL4A3	0.278108	0.0297425	9.35052	5.15111e-20
AL035610.1	COL4A3	0.18548	0.0304268	6.09596	1.52932e-09
HCG23	COL4A3	0.290626	0.0296275	9.80931	8.68692e-22
MIAT	COL4A3	0.329082	0.0292394	11.2547	8.17296e-28
DKFZp779M0652	COL4A3	0.111191	0.0307721	3.61337	0.000316657
RP3-510D11.4	COL4A3	0.0790906	0.0308671	2.5623	0.0105377
RP11-281O15.8	COL4A3	0.199727	0.0303402	6.58292	7.29404e-11
RP11-619A14.3	COL4A3	0.119598	0.0307418	3.8904	0.00010642
RP4-753F5.1	COL4A3	0.173618	0.0304938	5.69356	1.61663e-08
CTD-2376I4.2	COL4A3	0.200601	0.0303347	6.61293	6.00632e-11
RP11-179B15.6	COL4A3	0.100268	0.030808	3.25461	0.00117198
RP11-817J15.2	COL4A3	0.390884	0.0285006	13.715	1.76069e-39
RP11-562A8.4	COL4A3	0.132444	0.0306913	4.31535	1.74502e-05
WEE2-AS1	COL4A3	0.0707874	0.0308864	2.29186	0.022112
LA16c-390H2.4	COL4A3	0.287695	0.029655	9.70143	2.30153e-21
RP11-284N8.3	COL4A3	0.575521	0.025322	22.7281	3.27662e-93
LINC01012	COL4A3	0.203877	0.0303137	6.72556	2.87733e-11
RP11-3D4.3	COL4A3	0.294736	0.0295886	9.96114	2.17231e-22
CTB-60B18.10	COL4A3	0.121128	0.0307361	3.94091	8.65813e-05
RP11-502I4.3	COL4A3	0.114951	0.0307588	3.73716	0.00019621
RP11-327F22.1	COL4A3	0.304494	0.0294937	10.324	7.38112e-24
AC093388.3	COL4A3	0.135348	0.0306791	4.41173	1.13195e-05
RP11-212I21.2	COL4A3	0.212021	0.0302601	7.00662	4.37332e-12
RP11-33O4.1	COL4A3	0.0922069	0.0308321	2.99061	0.00284959
LINC00881	COL4A3	0.272982	0.029788	9.16416	2.58298e-19
HOXA-AS2	COL4A3	0.282724	0.0297008	9.51909	1.17093e-20
RP11-325L12.6	COL4A3	0.214798	0.0302413	7.1028	2.26009e-12
AC138035.2	COL4A3	0.149642	0.0306154	4.88782	1.17977e-06
CTD-2017C7.1	COL4A3	0.157798	0.0305761	5.16082	2.94248e-07
RP5-1174N9.2	COL4A3	0.0970682	0.0308178	3.14974	0.00168063
RP4-669P10.16	COL4A3	0.128762	0.0307063	4.19334	2.98218e-05
LINC01126	COL4A3	0.288312	0.0296492	9.72409	1.87694e-21
ACTA2-AS1	COL4A3	0.240802	0.0300529	8.0126	2.98917e-15
PRSS51	COL4A3	0.22704	0.0301554	7.52898	1.10405e-13
RP11-356J5.12	COL4A3	0.151919	0.0306047	4.96391	8.06537e-07
RP11-356B19.11	COL4A3	0.113359	0.0307645	3.68474	0.000240699
MIR202HG	COL4A3	0.0770287	0.0308721	2.49509	0.0127461
RP11-923I11.6	COL4A3	0.227495	0.0301522	7.54491	9.83332e-14
RP11-171I2.4	COL4A3	0.202022	0.0303256	6.66176	4.37127e-11
RN7SL832P	COL4A3	0.187927	0.0304124	6.17928	9.22012e-10
CTD-2007L18.5	COL4A3	0.180083	0.0304578	5.91253	4.5604e-09
LLNLR-268E12.1	COL4A3	0.103736	0.030797	3.36838	0.000783747
RP11-14N7.2	COL4A3	0.110404	0.0307748	3.58748	0.000349382
VPS9D1-AS1	COL4A3	0.100102	0.0308085	3.24917	0.00119437
LINC01094	COL4A3	0.0608829	0.0309066	1.9699	0.0491144
RP5-994D16.3	COL4A3	0.160537	0.0305624	5.25276	1.81587e-07
RP11-787I22.3	COL4A3	0.180018	0.0304582	5.91032	4.62007e-09
RP11-689B22.2	COL4A3	0.35764	0.0289161	12.3682	6.92104e-33
RP11-13P5.2	COL4A3	0.220958	0.0301987	7.3168	5.05875e-13
ST20-AS1	COL4A3	0.12875	0.0307063	4.19295	2.98721e-05
AF064858.6	COL4A3	0.17363	0.0304937	5.69396	1.61295e-08
CH17-262A2.1	COL4A3	0.0878161	0.0308444	2.84706	0.004499
AC093818.1	COL4A3	0.45813	0.0275235	16.645	2.37849e-55
RP11-248M19.1	COL4A3	0.0940295	0.0308269	3.05024	0.0023443
RP11-104N10.1	COL4A3	0.123809	0.0307258	4.02946	5.99641e-05
RP11-245J9.6	COL4A3	0.15796	0.0305753	5.16626	2.86027e-07
RP11-620J15.4	COL4A3	0.227723	0.0301505	7.55287	9.27973e-14
LINC00540	COL4A3	0.39648	0.0284263	13.9476	1.14446e-40
RP5-899E9.1	COL4A3	0.211394	0.0302643	6.98493	5.06985e-12
RP11-554I8.1	COL4A3	0.363587	0.0288449	12.6049	5.20417e-34
PPP3CB-AS1	COL4A3	0.111253	0.0307718	3.61542	0.000314192
RP11-574K11.5	COL4A3	0.220884	0.0301992	7.31424	5.15157e-13
RP11-84C10.4	COL4A3	0.218375	0.0302167	7.22694	9.52919e-13
CTD-2006C1.2	COL4A3	0.158608	0.0305721	5.188	2.55323e-07
RP11-124N2.1	COL4A3	0.106414	0.0307882	3.45631	0.0005697
LINC01503	COL4A3	0.152715	0.0306009	4.99056	7.05069e-07
AC007879.2	COL4A3	0.285204	0.029678	9.60994	5.22232e-21
RP11-15A1.3	COL4A3	0.0681882	0.030892	2.20731	0.0275095
RP11-495P10.5	COL4A3	0.0866715	0.0308475	2.80967	0.00505187
RP11-559M23.1	COL4A3	0.105041	0.0307928	3.41124	0.000671488
RP11-416A14.1	COL4A3	0.0887774	0.0308418	2.87848	0.00407758
RP11-455I9.1	COL4A3	0.175846	0.0304816	5.76894	1.0507e-08
AC079305.10	COL4A3	0.0810342	0.0308622	2.62568	0.00877432
RP11-64P14.7	COL4A3	0.0991886	0.0308114	3.21922	0.00132505
AP000473.5	COL4A3	0.198708	0.0303466	6.54795	9.1376e-11
CTB-39G8.2	COL4A3	0.119722	0.0307413	3.8945	0.000104661
KCNC4-AS1	COL4A3	0.287043	0.029661	9.67744	2.85491e-21
CTA-384D8.35	COL4A3	0.279731	0.0297279	9.40971	3.06947e-20
LINC01473	COL4A3	0.103224	0.0307987	3.35156	0.000832392
RP11-613D13.8	COL4A3	0.198694	0.0303467	6.54747	9.16606e-11
RP11-709D24.8	COL4A3	0.148247	0.0306219	4.84122	1.48538e-06
LINC01088	COL4A3	0.200001	0.0303384	6.59234	6.86299e-11
LINC01219	COL4A3	0.204605	0.030309	6.75063	2.43896e-11
AC096558.1	COL4A3	0.263899	0.0298664	8.83597	4.13795e-18
RP11-574O7.1	COL4A3	0.10391	0.0307964	3.37409	0.000767852
RP1-124C6.1	COL4A3	0.313197	0.0294062	10.6507	3.23706e-25
AC008592.4	COL4A3	0.0999544	0.030809	3.24433	0.00121468
C1orf147	COL4A3	0.265462	0.0298531	8.89227	2.58661e-18
STARD7-AS1	COL4A3	0.247512	0.0300006	8.25023	4.7297e-16
RP11-1094M14.11	COL4A3	0.210833	0.030268	6.96554	5.78402e-12
RP11-761I4.4	COL4A3	0.269675	0.0298169	9.04438	7.1788e-19
AC019172.2	COL4A3	0.190285	0.0303983	6.25973	5.62414e-10
RP11-544I20.2	COL4A3	0.17876	0.0304653	5.86766	5.93096e-09
LA16c-380H5.6	COL4A3	0.0836365	0.0308556	2.71058	0.00682678
CTD-3076O17.1	COL4A3	0.147047	0.0306275	4.80116	1.80777e-06
RP1-266L20.9	COL4A3	0.0951464	0.0308236	3.0868	0.0020766
RP11-563N4.1	COL4A3	0.156262	0.0305837	5.10934	3.84289e-07
RP11-399O19.9	COL4A3	0.345279	0.0290598	11.8817	1.26015e-30
RP11-362K14.5	COL4A3	0.142534	0.0306479	4.6507	3.73245e-06
AC073343.13	COL4A3	0.0887687	0.0308418	2.87819	0.00408124
RP11-291B21.2	COL4A3	0.437297	0.0278465	15.7038	4.80036e-50
ROR1-AS1	COL4A3	0.197287	0.0303555	6.49922	1.24873e-10
RP3-431P23.5	COL4A3	0.156768	0.0305812	5.12629	3.52044e-07
PLCB2-AS1	COL4A3	0.0806599	0.0308632	2.61347	0.0090919
CTD-3116E22.8	COL4A3	0.0945302	0.0308254	3.06663	0.0022206
RP11-118K6.3	COL4A3	0.271689	0.0297993	9.1173	3.85818e-19
RP11-129K12.1	COL4A3	0.15326	0.0305982	5.00877	6.42959e-07
CTD-2595P9.4	COL4A3	0.127866	0.0307099	4.16368	3.39009e-05
AP002856.7	COL4A3	0.112601	0.0307671	3.65979	0.000265062
RP11-725P16.2	COL4A3	0.133121	0.0306885	4.33782	1.57873e-05
TMEM92-AS1	COL4A3	0.1706	0.0305101	5.5916	2.87251e-08
RP11-1379J22.2	COL4A3	0.0616231	0.0309052	1.99394	0.0464189
RP11-464C19.3	COL4A3	0.164016	0.0305447	5.36971	9.72078e-08
RP1-153P14.5	COL4A3	0.24855	0.0299924	8.2871	3.53845e-16
RP3-370M22.8	COL4A3	0.373899	0.0287182	13.0196	5.14047e-36
CTB-151G24.2	COL4A3	0.320288	0.0293329	10.9191	2.34335e-26
RP4-570O12.3	COL4A3	0.357189	0.0289214	12.3503	8.40103e-33
RP11-445F6.2	COL4A3	0.252793	0.0299584	8.43813	1.06562e-16
AC008992.1	COL4A3	0.121526	0.0307346	3.95406	8.20209e-05
RP11-324E6.10	COL4A3	0.0867698	0.0308473	2.81288	0.00500212
RP11-621L6.3	COL4A3	0.147409	0.0306258	4.81322	1.70424e-06
AP001058.3	COL4A3	0.208947	0.0302806	6.90036	8.98655e-12
RP5-1042I8.7	COL4A3	0.0954308	0.0308227	3.09612	0.00201307
CTD-2278I10.4	COL4A3	0.132589	0.0306907	4.32017	1.70799e-05
RP11-255C15.3	COL4A3	0.0943625	0.0308259	3.06114	0.00226136
RP11-686O6.1	COL4A3	0.0822116	0.0308592	2.66409	0.00783886
RP11-640L9.1	COL4A3	0.188403	0.0304095	6.19551	8.3487e-10
RP11-548B3.3	COL4A3	0.162756	0.0305512	5.32733	1.2208e-07
RP11-420L9.5	COL4A3	0.291013	0.0296239	9.82361	7.62963e-22
RP11-379F4.8	COL4A3	0.26466	0.0298599	8.86339	3.29262e-18
MCPH1-AS1	COL4A3	0.138774	0.0306644	4.52557	6.71548e-06
RP11-69A21.2	COL4A3	0.13814	0.0306672	4.50449	7.40392e-06
RP11-60A8.1	COL4A3	0.191367	0.0303918	6.29668	4.47322e-10
RP11-219G17.4	COL4A3	0.252827	0.0299581	8.43937	1.05508e-16
RP11-305L7.3	COL4A3	0.159512	0.0305676	5.21832	2.17766e-07
RP11-20G13.5	COL4A3	0.182788	0.0304424	6.00439	2.64841e-09
RP11-312B8.1	COL4A3	0.112245	0.0307684	3.64807	0.000277294
RP11-128A17.2	COL4A3	0.200199	0.0303372	6.59913	6.56801e-11
CTC-251I16.1	COL4A3	0.288127	0.0296509	9.71731	1.99502e-21
AC116035.1	COL4A3	0.197608	0.0303535	6.51022	1.16396e-10
RP11-672A2.4	COL4A3	0.0838875	0.0308549	2.71877	0.00666119
RP11-295M3.4	COL4A3	0.244498	0.0300243	8.14333	1.09018e-15
RP11-374F3.5	COL4A3	0.459247	0.0275056	16.6965	1.20562e-55
AC133644.2	COL4A3	0.298116	0.0295561	10.0865	6.83086e-23
SEMA6A-AS1	COL4A3	0.100144	0.0308084	3.25055	0.00118868
NPTN-IT1	COL4A3	0.0783475	0.0308689	2.53807	0.011291
RP1-18D14.7	COL4A3	0.162441	0.0305528	5.31674	1.29202e-07
AF127936.3	COL4A3	0.271244	0.0298032	9.10117	4.4278e-19
AC092301.3	COL4A3	0.134243	0.0306838	4.37504	1.33598e-05
AC004775.5	COL4A3	0.0671996	0.0308941	2.17516	0.0298421
LINC00943	COL4A3	0.426828	0.0280018	15.2429	1.62528e-47
AC093609.1	COL4A3	0.332848	0.0291985	11.3995	1.87712e-28
RP11-1026M7.2	COL4A3	0.098112	0.0308147	3.18394	0.00149589
AC135178.7	COL4A3	0.209685	0.0302757	6.92584	7.56785e-12
CTC-548K16.2	COL4A3	0.338181	0.0291397	11.6055	2.25619e-29
RP11-496D24.2	COL4A3	0.306215	0.0294766	10.3884	4.01101e-24
RP11-305D15.8	COL4A3	0.136541	0.0306741	4.45135	9.45114e-06
LINC00958	COL4A3	0.0653097	0.0308979	2.11372	0.0347759
U62631.5	COL4A3	0.199874	0.0303393	6.58797	7.05995e-11
RP4-798P15.3	COL4A3	0.153288	0.0305981	5.00972	6.39855e-07
RP11-118M9.3	COL4A3	0.0839081	0.0308549	2.71944	0.00664779
RP11-344P13.6	COL4A3	0.247363	0.0300018	8.24496	4.92933e-16
RP3-508I15.20	COL4A3	0.122044	0.0307326	3.97116	7.64301e-05
LINC01013	COL4A3	0.210103	0.0302729	6.94029	6.86353e-12
RP4-758J18.7	COL4A3	0.0637663	0.030901	2.06356	0.039306
RP11-166O4.6	COL4A3	0.0688591	0.0308906	2.22913	0.0260176
RP11-70L8.4	COL4A3	0.232237	0.0301175	7.71103	2.90272e-14
AC005037.3	COL4A3	0.216618	0.0302289	7.16593	1.4592e-12
RBMS3-AS3	COL4A3	0.226836	0.0301569	7.52187	1.16258e-13
RP11-227H4.5	COL4A3	0.134814	0.0306814	4.394	1.22651e-05
AP000438.2	COL4A3	0.10963	0.0307774	3.56204	0.000384612
MIR222HG	COL4A3	0.395343	0.0284415	13.9002	2.00231e-40
CTD-2516F10.2	COL4A3	0.158207	0.0305741	5.17456	2.73905e-07
RP11-503P10.1	COL4A3	0.15044	0.0306117	4.91446	1.03326e-06
LINC01273	COL4A3	0.174793	0.0304874	5.73328	1.28911e-08
RP11-1399P15.1	COL4A3	0.189592	0.0304025	6.23607	6.50796e-10
RP11-380I10.4	COL4A3	0.298525	0.0295522	10.1016	5.93286e-23
OSGEPL1-AS1	COL4A3	0.162336	0.0305533	5.31321	1.31662e-07
RP11-212I21.5	COL4A3	0.20734	0.0302912	6.8449	1.30373e-11
AC024560.2	COL4A3	0.105833	0.0307902	3.43722	0.000610898
STAM-AS1	COL4A3	0.184442	0.0304328	6.06064	1.89179e-09
RP11-525G13.2	COL4A3	0.110017	0.0307761	3.57477	0.000366585
RP11-932O9.7	COL4A3	0.136299	0.0306751	4.44333	9.80392e-06
LINC01558	COL4A3	0.325046	0.0292827	11.1003	3.86613e-27
AC116366.6	COL4A3	0.193255	0.0303803	6.3612	2.99068e-10
RP11-538D16.3	COL4A3	0.173828	0.0304927	5.70064	1.55288e-08
AC097713.4	COL4A3	0.288373	0.0296486	9.72636	1.83895e-21
RP11-815I9.4	COL4A3	0.14344	0.0306439	4.68086	3.23289e-06
LINC00313	COL4A3	0.104271	0.0307953	3.38593	0.000735812
RP11-442O1.3	COL4A3	0.198606	0.0303472	6.54446	9.34514e-11
RP11-849F2.5	COL4A3	0.0964765	0.0308196	3.13036	0.00179446
RP4-646N3.1	COL4A3	0.111724	0.0307702	3.63091	0.00029615
RP11-326I11.4	COL4A3	0.158871	0.0305708	5.19681	2.43805e-07
AC007204.2	COL4A3	0.0951385	0.0308236	3.08655	0.00207838
FAM95C	COL4A3	0.0861389	0.030849	2.79228	0.00532951
MGC45922	COL4A3	0.0631376	0.0309023	2.04314	0.0412898
RP11-93B14.10	COL4A3	0.226831	0.030157	7.52167	1.16421e-13
RP11-278C7.5	COL4A3	0.0991134	0.0308116	3.21676	0.00133637
AC001226.7	COL4A3	0.093269	0.0308291	3.02536	0.00254425
LLNLR-246C6.1	COL4A3	0.11812	0.0307473	3.84165	0.000129586
RP11-399K21.14	COL4A3	0.283596	0.0296928	9.551	8.82399e-21
RP11-425M5.7	COL4A3	0.0976419	0.0308161	3.16854	0.00157664
RP11-121G22.3	COL4A3	0.092034	0.0308326	2.98495	0.00290236
N4BP2L2-IT2	COL4A3	0.210242	0.030272	6.94512	6.64304e-12
RP3-388N13.5	COL4A3	0.0821183	0.0308595	2.66104	0.00790966
RP4-575N6.4	COL4A3	0.24531	0.0300179	8.1721	8.71562e-16
RP11-649A18.5	COL4A3	0.152523	0.0306018	4.98414	7.2834e-07
RP11-21K12.2	COL4A3	0.0700982	0.0308879	2.26944	0.023445
RP11-396F22.1	COL4A3	0.308216	0.0294566	10.4634	1.96293e-24
CTD-3094K11.1	COL4A3	0.328398	0.0292468	11.2285	1.06542e-27
CTD-2544H17.2	COL4A3	0.184442	0.0304328	6.06063	1.89183e-09
RP11-1223D19.1	COL4A3	0.0890272	0.0308411	2.88664	0.00397408
LINC00158	COL4A3	0.333915	0.0291868	11.4406	1.2326e-28
RP5-1157M23.2	COL4A3	0.166442	0.0305321	5.45138	6.23809e-08
AC072062.1	COL4A3	0.0995896	0.0308101	3.23237	0.00126615
RP11-6I2.3	COL4A3	0.166207	0.0305334	5.44347	6.51359e-08
FLJ38576	COL4A3	0.0857051	0.0308501	2.77811	0.00556567
CTD-2532N20.1	COL4A3	0.315398	0.0293836	10.7338	1.44369e-25
CTD-2036P10.6	COL4A3	0.131716	0.0306943	4.29123	1.94207e-05
RP1-148H17.1	COL4A3	0.201732	0.0303275	6.65179	4.66528e-11
RP1-134E15.3	COL4A3	0.35561	0.0289401	12.2878	1.65329e-32
ARHGAP5-AS1	COL4A3	0.180353	0.0304563	5.92168	4.32151e-09
RP5-1116H23.5	COL4A3	0.0955382	0.0308224	3.09963	0.00198953
RP11-1228E12.1	COL4A3	0.201131	0.0303313	6.63113	5.33667e-11
STARD4-AS1	COL4A3	0.138785	0.0306644	4.52592	6.70479e-06
RP11-438F14.3	COL4A3	0.288033	0.0296518	9.71384	2.05829e-21
RP11-536O18.1	COL4A3	0.449851	0.0276541	16.267	3.37818e-53
RP11-78J21.7	COL4A3	0.0844617	0.0308534	2.73752	0.00629581
RP11-271M24.2	COL4A3	0.286989	0.0296615	9.67546	2.90592e-21
RP11-411B10.7	COL4A3	0.17302	0.0304971	5.67332	1.81337e-08
RP11-290F5.2	COL4A3	0.182075	0.0304465	5.98017	3.05859e-09
LINCR-0001	COL4A3	0.243827	0.0300295	8.11958	1.31078e-15
RP11-1167A19.2	COL4A3	0.0683515	0.0308916	2.21262	0.0271397
IFNG-AS1	COL4A3	0.489583	0.0269993	18.1332	4.34183e-64
RP4-539M6.22	COL4A3	0.206615	0.0302959	6.81989	1.54048e-11
CTD-2540F13.2	COL4A3	0.0781909	0.0308693	2.53297	0.0114557
CH17-360D5.2	COL4A3	0.319822	0.0293378	10.9014	2.79035e-26
SPG20-AS1	COL4A3	0.251401	0.0299696	8.38855	1.58336e-16
PGM5P3-AS1	COL4A3	0.283545	0.0296933	9.54913	8.97196e-21
RP11-50D16.4	COL4A3	0.0784927	0.0308685	2.54281	0.0111402
RP11-31F19.1	COL4A3	0.237151	0.0300807	7.88381	7.96414e-15
RP11-48G14.3	COL4A3	0.0661506	0.0308962	2.14106	0.0325008
RP11-696F12.1	COL4A3	0.140872	0.0306553	4.59537	4.84794e-06
LINC01424	COL4A3	0.0639897	0.0309006	2.07082	0.0386209
RP11-10H3.1	COL4A3	0.122689	0.0307301	3.99246	6.99739e-05
RP11-687E1.2	COL4A3	0.102992	0.0307994	3.34396	0.000855311
RP5-837J1.6	COL4A3	0.064248	0.0309001	2.07922	0.0378413
AC013463.2	COL4A3	0.0831843	0.0308567	2.69582	0.00713453
RP11-190C22.8	COL4A3	0.100278	0.030808	3.25495	0.00117059
RP4-758J24.6	COL4A3	0.113115	0.0307653	3.67671	0.000248307
RP1-224A6.3	COL4A3	0.111295	0.0307717	3.61679	0.000312554
RP11-509A17.3	COL4A3	0.243601	0.0300313	8.11158	1.39454e-15
RP11-406H21.2	COL4A3	0.206329	0.0302978	6.81003	1.64503e-11
RP11-862L9.3	COL4A3	0.151129	0.0306084	4.93751	9.20856e-07
RP1-101K10.6	COL4A3	0.123433	0.0307273	4.01706	6.31564e-05
CTD-2033A16.3	COL4A3	0.0773247	0.0308713	2.50474	0.0124057
RP11-74E22.8	COL4A3	0.261438	0.0298871	8.74751	8.61419e-18
RP4-742C19.13	COL4A3	0.102075	0.0308023	3.31387	0.000951766
CTD-2311M21.3	COL4A3	0.257397	0.0299207	8.60264	2.82389e-17
AC016735.2	COL4A3	0.398264	0.0284024	14.0222	4.73601e-41
HOTAIR	COL4A3	0.151965	0.0306044	4.96547	8.00234e-07
AC011997.1	COL4A3	0.256592	0.0299274	8.57381	3.56955e-17
RP11-848P1.3	COL4A3	0.124243	0.0307241	4.04382	5.64589e-05
RP11-893F2.13	COL4A3	0.190945	0.0303943	6.28225	4.89226e-10
AC145676.2	COL4A3	0.135114	0.0306801	4.40395	1.17254e-05
RP4-761J14.10	COL4A3	0.0954919	0.0308226	3.09812	0.00199964
LINC00601	COL4A3	0.179675	0.0304601	5.8987	4.94603e-09
WI2-89031B12.1	COL4A3	0.0936722	0.0308279	3.03855	0.00243639
RP11-160E2.17	COL4A3	0.11821	0.030747	3.8446	0.000128059
AC004988.1	COL4A3	0.0764092	0.0308735	2.47491	0.0134851
RP11-326G21.1	COL4A3	0.0954723	0.0308226	3.09748	0.00200394
LINC01366	COL4A3	0.271339	0.0298024	9.1046	4.3001e-19
RP11-693J15.5	COL4A3	0.599527	0.0247822	24.1918	5.46719e-103
CH507-24F1.2	COL4A3	0.0712921	0.0308853	2.30829	0.021178
THUMPD3-AS1	COL4A3	0.227173	0.0301545	7.53364	1.0673e-13
AC006129.3	COL4A3	0.353098	0.0289695	12.1886	4.81253e-32
LINC00571	COL4A3	0.0655834	0.0308974	2.12262	0.0340208
LINC01186	COL4A3	0.269812	0.0298157	9.04931	6.88419e-19
AF196972.9	COL4A3	0.0823606	0.0308589	2.66895	0.00772708
RP11-110I1.14	COL4A3	0.0818993	0.03086	2.65389	0.00807792
NFIA-AS2	COL4A3	0.251968	0.029965	8.40875	1.34783e-16
FAM138B	COL4A3	0.116767	0.0307522	3.79704	0.000154882
XX-FW83128A1.2	COL4A3	0.0741893	0.0308787	2.4026	0.0164528
LINC00877	COL4A3	0.356952	0.0289242	12.3409	9.30155e-33
RP11-1143G9.5	COL4A3	0.182732	0.0304427	6.00249	2.67852e-09
CTD-2639E6.4	COL4A3	0.0781889	0.0308693	2.53291	0.0114578
RP11-295I5.4	COL4A3	0.0691897	0.0308899	2.23989	0.0253083
RP11-80H8.4	COL4A3	0.247177	0.0300033	8.23833	5.19284e-16
RP11-61O1.2	COL4A3	0.239674	0.0300616	7.97279	4.05258e-15
RP4-809F18.1	COL4A3	0.251814	0.0299663	8.40325	1.40825e-16
RP11-495P10.8	COL4A3	0.107522	0.0307845	3.49273	0.000498155
RP11-573D15.2	COL4A3	0.277194	0.0297507	9.31724	6.88343e-20
LINC00487	COL4A3	0.217485	0.0302229	7.19602	1.18305e-12
RP11-7F17.3	COL4A3	0.187157	0.0304169	6.15305	1.08194e-09
LINC01539	COL4A3	0.371228	0.0287514	12.9116	1.72773e-35
RP11-324I22.3	COL4A3	0.148157	0.0306223	4.83819	1.50767e-06
RP11-61J19.2	COL4A3	0.114801	0.0307593	3.73224	0.00020003
RP4-782L23.1	COL4A3	0.2638	0.0298672	8.83244	4.26146e-18
CTD-3065J16.9	COL4A3	0.0869666	0.0308467	2.81931	0.00490375
RP11-90P5.2	COL4A3	0.0699249	0.0308883	2.2638	0.023791
RP11-98D18.3	COL4A3	0.0957208	0.0308219	3.10561	0.00195012
RP1-234P15.4	COL4A3	0.0937298	0.0308277	3.04044	0.00242133
RP11-553K8.2	COL4A3	0.175589	0.030483	5.76024	1.10456e-08
RP11-493E12.3	COL4A3	0.0803275	0.030864	2.60263	0.0093825
B4GALT1-AS1	COL4A3	0.166279	0.030533	5.44589	6.42796e-08
RP11-452C13.1	COL4A3	0.201599	0.0303283	6.64722	4.8061e-11
AC008074.3	COL4A3	0.193112	0.0303812	6.35628	3.08432e-10
AC005519.4	COL4A3	0.195982	0.0303636	6.45451	1.6601e-10
CTD-2017F17.1	COL4A3	0.0744764	0.0308781	2.41195	0.0160392
RP11-214O1.3	COL4A3	0.259882	0.0299001	8.69168	1.36388e-17
RP11-368I23.3	COL4A3	0.0880914	0.0308437	2.85606	0.00437443
RP11-297C4.3	COL4A3	0.11317	0.0307651	3.67851	0.000246584
RP11-567J20.3	COL4A3	0.202229	0.0303243	6.66889	4.17238e-11
GATA6-AS1	COL4A3	0.369907	0.0287677	12.8584	3.1323e-35
CTD-2302E22.6	COL4A3	0.171325	0.0305062	5.61608	2.50433e-08
C20orf197	COL4A3	0.268719	0.0298252	9.00981	9.62165e-19
RP11-145M4.3	COL4A3	0.210938	0.0302673	6.96917	5.64332e-12
CTD-3099C6.11	COL4A3	0.0627479	0.030903	2.03048	0.0425616
RP11-87H9.5	COL4A3	0.0700157	0.0308881	2.26676	0.0236092
RP3-508I15.22	COL4A3	0.231763	0.030121	7.69442	3.28276e-14
RP3-424M6.4	COL4A3	0.187484	0.030415	6.16419	1.01099e-09
RP11-12A2.3	COL4A3	0.246875	0.0300056	8.22762	5.64741e-16
KLF3-AS1	COL4A3	0.126688	0.0307146	4.12467	4.00801e-05
LINC01550	COL4A3	0.378811	0.0286564	13.219	5.36808e-37
RP11-121L10.2	COL4A3	0.189051	0.0304057	6.21763	7.28971e-10
CTA-212A2.2	COL4A3	0.0641074	0.0309004	2.07465	0.0382639
FOXC2-AS1	COL4A3	0.118781	0.0307448	3.86343	0.000118701
AC079630.4	COL4A3	0.207778	0.0302883	6.86003	1.17819e-11
LINC01588	COL4A3	0.0650022	0.0308986	2.10373	0.035641
AC007362.3	COL4A3	0.10034	0.0308078	3.25698	0.00116235
C22orf34	COL4A3	0.20145	0.0303293	6.64211	4.96894e-11
RP11-266K4.9	COL4A3	0.201011	0.030332	6.62702	5.48137e-11
RP11-351M8.2	COL4A3	0.071733	0.0308843	2.32264	0.0203904
PSORS1C3	COL4A3	0.227634	0.0301511	7.54978	9.49125e-14
RP11-266K4.14	COL4A3	0.11886	0.0307446	3.86605	0.000117453
C10orf111	COL4A3	0.248612	0.0299919	8.28932	3.47681e-16
RP11-338N10.1	COL4A3	0.153286	0.0305981	5.00965	6.40104e-07
INAFM2	COL4A3	0.191729	0.0303896	6.30905	4.14215e-10
RP11-465L10.10	COL4A3	0.106187	0.030789	3.44886	0.00058545
RP11-168F9.2	COL4A3	0.0755208	0.0308756	2.44597	0.0146108
AC005237.4	COL4A3	0.170257	0.030512	5.58	3.06489e-08
LINC01562	COL4A3	0.236228	0.0300877	7.85132	1.01762e-14
RP11-357H14.17	COL4A3	0.293894	0.0295966	9.93	2.89056e-22
AC009950.2	COL4A3	0.247388	0.0300016	8.24583	4.89598e-16
RP11-172H24.4	COL4A3	0.0917434	0.0308335	2.97545	0.00299305
ZBTB20-AS1	COL4A3	0.321356	0.0293217	10.9597	1.56803e-26
RP11-536C12.1	COL4A3	0.194491	0.0303728	6.40346	2.29293e-10
RP11-104F15.9	COL4A3	0.252881	0.0299576	8.44127	1.03918e-16
RP11-493L12.5	COL4A3	0.358828	0.028902	12.4153	4.14567e-33
RP11-211N8.2	COL4A3	0.167691	0.0305256	5.49346	4.95192e-08
RP1-278D1.2	COL4A3	0.186991	0.0304179	6.14739	1.11988e-09
RP11-169E6.1	COL4A3	0.101712	0.0308035	3.30198	0.000992623
RP11-867O8.5	COL4A3	0.0863151	0.0308485	2.79803	0.00523614
LINC00243	COL4A3	0.0725822	0.0308824	2.35028	0.0189449
LINC01563	COL4A3	0.173058	0.0304969	5.67462	1.80005e-08
RP11-7I15.3	COL4A3	0.121269	0.0307355	3.94556	8.49392e-05
RP11-893F2.14	COL4A3	0.329011	0.0292402	11.252	8.40142e-28
IL21-AS1	COL4A3	0.463347	0.0274396	16.886	9.75295e-57
RP11-849I19.1	COL4A3	0.0875749	0.0308451	2.83918	0.00461074
AGAP11	COL4A3	0.0701033	0.0308879	2.26961	0.023435
RP11-483L5.1	COL4A3	0.103796	0.0307968	3.37036	0.000778212
MIR143HG	COL4A3	0.216393	0.0302304	7.15811	1.54068e-12
RP11-713D19.1	COL4A3	0.0629169	0.0309027	2.03597	0.0420061
AC005104.3	COL4A3	0.234462	0.0301009	7.78918	1.6221e-14
RP5-827C21.6	COL4A3	0.1296	0.0307029	4.22111	2.64283e-05
RP11-295D4.4	COL4A3	0.113813	0.0307629	3.69967	0.000227147
RP11-75L1.1	COL4A3	0.248631	0.0299917	8.28998	3.45897e-16
RP11-180N14.1	COL4A3	0.129814	0.0307021	4.22818	2.56253e-05
CTC-297N7.9	COL4A3	0.258509	0.0299116	8.64245	2.04124e-17
CTD-2252P21.1	COL4A3	0.257187	0.0299225	8.59511	3.00233e-17
RP11-7I15.4	COL4A3	0.232181	0.0301179	7.70906	2.94547e-14
RP11-462G2.2	COL4A3	0.155804	0.0305859	5.09399	4.15931e-07
INE1	COL4A3	0.142295	0.030649	4.64272	3.87651e-06
RP11-65L3.4	COL4A3	0.191312	0.0303921	6.29479	4.52616e-10
RP11-181C3.1	COL4A3	0.219561	0.0302085	7.26819	7.13167e-13
RP11-923I11.5	COL4A3	0.185078	0.0304291	6.08228	1.66082e-09
RP11-299H21.1	COL4A3	0.061703	0.0309051	1.99653	0.0461354
RP11-478C19.2	COL4A3	0.0744471	0.0308781	2.411	0.0160811
RP4-575N6.5	COL4A3	0.203541	0.0303159	6.71402	3.10418e-11
AC007228.5	COL4A3	0.0676058	0.0308932	2.18837	0.0288639
CTD-3203P2.3	COL4A3	0.0631268	0.0309023	2.04279	0.0413245
RP11-1007O24.3	COL4A3	0.146372	0.0306306	4.77862	2.01781e-06
MGC16275	COL4A3	0.304797	0.0294907	10.3353	6.63177e-24
RP11-395B7.2	COL4A3	0.207102	0.0302927	6.83667	1.37736e-11
RP11-327F22.2	COL4A3	0.423772	0.0280463	15.1098	8.56493e-47
RP11-91I8.3	COL4A3	0.281229	0.0297144	9.46442	1.89758e-20
CTC-251D13.1	COL4A3	0.345325	0.0290592	11.8835	1.2369e-30
RP13-638C3.2	COL4A3	0.0896537	0.0308394	2.90712	0.00372494
CACNA1C-AS2	COL4A3	0.336477	0.0291586	11.5396	4.45952e-29
CTB-180A7.6	COL4A3	0.0637205	0.0309011	2.06208	0.0394478
RP11-59C5.3	COL4A3	0.212448	0.0302572	7.02142	3.95317e-12
CTD-3035K23.6	COL4A3	0.132643	0.0306905	4.32197	1.69439e-05
RP3-512B11.3	COL4A3	0.103201	0.0307987	3.35082	0.000834608
RP11-429A20.3	COL4A3	0.183297	0.0304395	6.02169	2.38871e-09
KRT73-AS1	COL4A3	0.23353	0.0301079	7.75644	2.07118e-14
RP11-472K17.3	COL4A3	0.420524	0.0280931	14.9689	4.91857e-46
RP11-259N19.1	COL4A3	0.107775	0.0307837	3.50104	0.000483056
AC142528.1	COL4A3	0.291127	0.0296228	9.8278	7.34465e-22
RP11-499O7.7	COL4A3	0.193383	0.0303796	6.36555	2.91016e-10
AC147651.1	COL4A3	0.215795	0.0302345	7.13739	1.77913e-12
RP11-521D12.5	COL4A3	0.191804	0.0303892	6.31159	4.07704e-10
RP11-425D10.10	COL4A3	0.158059	0.0305748	5.16957	2.81129e-07
RP11-582J16.5	COL4A3	0.138207	0.0306669	4.50672	7.32779e-06
RP11-61I13.3	COL4A3	0.207798	0.0302882	6.8607	1.17289e-11
RP11-173C1.1	COL4A3	0.356693	0.0289273	12.3307	1.03976e-32
LINC00294	COL4A3	0.149083	0.030618	4.86914	1.29417e-06
RP11-103J8.2	COL4A3	0.135605	0.030678	4.42025	1.08898e-05
CTB-41I6.2	COL4A3	0.270249	0.0298119	9.06516	6.01708e-19
LINC01572	COL4A3	0.102727	0.0308002	3.33525	0.000882247
ZNF32-AS1	COL4A3	0.0627571	0.030903	2.03078	0.042531
RP11-29G8.3	COL4A3	0.0824233	0.0308587	2.67099	0.00768053
AC093390.1	COL4A3	0.162241	0.0305538	5.31001	1.33934e-07
RP11-535M15.1	COL4A3	0.102049	0.0308024	3.31302	0.000954649
RP11-557H15.4	COL4A3	0.170054	0.0305131	5.57315	3.18418e-08
CTD-2506J14.1	COL4A3	0.401848	0.028354	14.1725	7.91072e-42
RP11-411B10.2	COL4A3	0.16258	0.0305521	5.32142	1.26012e-07
SNHG6	COL4A3	0.069745	0.0308887	2.25795	0.0241548
CTD-2555C10.3	COL4A3	0.265395	0.0298537	8.88986	2.63929e-18
RP11-739P1.2	COL4A3	0.115898	0.0307554	3.76837	0.000173523
RP11-493L12.4	COL4A3	0.19051	0.030397	6.26739	5.36383e-10
RP11-403A3.3	COL4A3	0.188694	0.0304078	6.20544	7.85588e-10
AC008746.3	COL4A3	0.17959	0.0304606	5.89579	5.03107e-09
RP11-73M18.7	COL4A3	0.109781	0.0307769	3.56701	0.00037748
AC005387.2	COL4A3	0.0767189	0.0308728	2.485	0.013111
LINC01118	COL4A3	0.236453	0.030086	7.85923	9.5872e-15
LINC01554	COL4A3	0.35724	0.0289208	12.3523	8.21942e-33
RP11-58E21.7	COL4A3	0.241995	0.0300437	8.05476	2.16232e-15
AC092580.3	COL4A3	0.185973	0.0304239	6.11272	1.382e-09
RHOXF1-AS1	COL4A3	0.354493	0.0289532	12.2437	2.6616e-32
CTC-428G20.6	COL4A3	0.0610506	0.0309063	1.97534	0.0484925
RP3-426I6.6	COL4A3	0.11541	0.0307572	3.75228	0.000184889
SNHG1	COL4A3	0.264185	0.029864	8.84628	3.79759e-18
FAM212B-AS1	COL4A3	0.134202	0.030684	4.37368	1.34422e-05
KB-226F1.2	COL4A3	0.141415	0.0306529	4.61342	4.45276e-06
RP11-265P11.1	COL4A3	0.20727	0.0302916	6.84249	1.32489e-11
RP11-756G20.1	COL4A3	0.216598	0.030229	7.16524	1.46618e-12
RASGRF2-AS1	COL4A3	0.0644423	0.0308997	2.08553	0.0372637
RP3-332B22.1	COL4A3	0.317458	0.0293624	10.8117	6.73891e-26
AD001527.4	COL4A3	0.0794722	0.0308661	2.57474	0.0101685
CMB9-55A18.1	COL4A3	0.150792	0.03061	4.92624	9.74259e-07
RP3-500L14.2	COL4A3	0.159478	0.0305678	5.2172	2.19059e-07
RP11-475B2.1	COL4A3	0.0997714	0.0308096	3.23833	0.00124026
WFDC21P	COL4A3	0.380964	0.028629	13.3069	1.96904e-37
RP11-553L6.5	COL4A3	0.103462	0.0307979	3.35939	0.000809409
SCARNA15	COL4A3	0.0888042	0.0308417	2.87935	0.00406638
AC131097.4	COL4A3	0.0701074	0.0308879	2.26974	0.0234269
MLLT4-AS1	COL4A3	0.123249	0.030728	4.01098	6.47808e-05
AC093627.10	COL4A3	0.238436	0.030071	7.92909	5.65169e-15
KB-1572G7.3	COL4A3	0.0692988	0.0308896	2.24343	0.025078
AC133785.1	COL4A3	0.245218	0.0300187	8.16885	8.93906e-16
RP11-561O23.5	COL4A3	0.312977	0.0294084	10.6424	3.50838e-25
LLNLR-259H9.1	COL4A3	0.158649	0.0305719	5.18937	2.53489e-07
RP1-224A6.9	COL4A3	0.115189	0.0307579	3.74503	0.00019024
RP11-1008C21.1	COL4A3	0.111766	0.0307701	3.63231	0.000294559
RP11-66H6.4	COL4A3	0.119127	0.0307436	3.87486	0.000113342
NRIR	COL4A3	0.201969	0.0303259	6.65995	4.42335e-11
RP11-371A19.2	COL4A3	0.192599	0.0303843	6.33878	3.44129e-10
MYCNOS	COL4A3	0.191914	0.0303885	6.31534	3.98307e-10
RP11-48B3.5	COL4A3	0.148379	0.0306213	4.84561	1.4536e-06
RP11-1008C21.2	COL4A3	0.144853	0.0306375	4.72797	2.57881e-06
AC006946.16	COL4A3	0.295	0.0295861	9.9709	1.98585e-22
RP11-680A11.5	COL4A3	0.129283	0.0307042	4.21061	2.76658e-05
RP11-3B7.1	COL4A3	0.144279	0.0306401	4.70883	2.82747e-06
CH17-140K24.6	COL4A3	0.15739	0.0305781	5.14713	3.15972e-07
RP11-153I24.4	COL4A3	0.176304	0.030479	5.78442	9.61124e-09
RP11-219B17.3	COL4A3	0.150501	0.0306114	4.91651	1.02275e-06
AE000661.37	COL4A3	0.0837971	0.0308552	2.71582	0.0067204
RP1-39G22.7	COL4A3	0.131342	0.0306958	4.27884	2.05141e-05
LINC01506	COL4A3	0.109984	0.0307762	3.57366	0.000368129
RP11-981G7.3	COL4A3	0.109234	0.0307788	3.549	0.000403928
RP11-705C15.3	COL4A3	0.0937733	0.0308276	3.04186	0.00241
RP11-61L14.6	COL4A3	0.0974672	0.0308166	3.16281	0.00160766
AC004067.5	COL4A3	0.13225	0.0306921	4.30892	1.79562e-05
RP11-70L8.5	COL4A3	0.136955	0.0306723	4.46509	8.87496e-06
RP11-1277A3.3	COL4A3	0.143204	0.0306449	4.673	3.35646e-06
RP11-219B4.7	COL4A3	0.154738	0.0305911	5.05825	4.99677e-07
IL21R-AS1	COL4A3	0.172119	0.030502	5.64289	2.15369e-08
AC016999.2	COL4A3	0.110309	0.0307751	3.58435	0.000353544
ZNF638-IT1	COL4A3	0.132434	0.0306913	4.31502	1.74758e-05
RP11-736N17.8	COL4A3	0.222236	0.0301897	7.36132	3.68728e-13
CTC-510F12.2	COL4A3	0.101445	0.0308043	3.29319	0.00102383
RP11-452H21.4	COL4A3	0.262365	0.0298793	8.78081	6.54137e-18
RP11-490N5.3	COL4A3	0.163493	0.0305474	5.35212	1.06872e-07
RP11-614O9.1	COL4A3	0.105878	0.03079	3.43873	0.000607559
RP11-712B9.2	COL4A3	0.428007	0.0279845	15.2944	8.52027e-48
RP11-989E6.10	COL4A3	0.121165	0.0307359	3.94213	8.61456e-05
RP13-270P17.2	COL4A3	0.252271	0.0299626	8.41953	1.23664e-16
AC007386.2	COL4A3	0.164919	0.0305401	5.4001	8.2473e-08
RP11-147L13.14	COL4A3	0.152418	0.0306023	4.98061	7.41416e-07
LINC00824	COL4A3	0.290301	0.0296306	9.79733	9.68354e-22
RP11-429A20.4	COL4A3	0.239319	0.0300643	7.96026	4.45882e-15
AP002856.4	COL4A3	0.122666	0.0307302	3.99171	7.019e-05
RP11-127I20.8	COL4A3	0.113181	0.0307651	3.67887	0.000246241
PVRL3-AS1	COL4A3	0.221239	0.0301968	7.32658	4.72e-13
AC004840.8	COL4A3	0.0860259	0.0308493	2.78859	0.00539012
LSINCT5	COL4A3	0.0845168	0.0308533	2.73931	0.00626173
RP11-69I8.3	COL4A3	0.206792	0.0302948	6.82598	1.47918e-11
RP11-351M8.1	COL4A3	0.0921838	0.0308322	2.98985	0.00285659
RP3-324O17.8	COL4A3	0.0753141	0.0308761	2.43924	0.0148842
CTD-2536I1.3	COL4A3	0.151405	0.0306071	4.94672	8.79308e-07
CTD-2616J11.3	COL4A3	0.163528	0.0305472	5.3533	1.06195e-07
RP11-424M22.3	COL4A3	0.115617	0.0307564	3.75913	0.00017997
CTC-444N24.7	COL4A3	0.0839705	0.0308547	2.72148	0.00660723
AC116614.1	COL4A3	0.231761	0.030121	7.69435	3.28452e-14
AC003973.3	COL4A3	0.207313	0.0302914	6.84396	1.31192e-11
RP11-440G5.2	COL4A3	0.261863	0.0298836	8.76278	7.59299e-18
RP4-671O14.5	COL4A3	0.393305	0.0284686	13.8154	5.43123e-40
RP11-529K1.2	COL4A3	0.116027	0.0307549	3.77264	0.00017062
AC097713.3	COL4A3	0.213883	0.0302475	7.0711	2.81186e-12
LINC01140	COL4A3	0.397108	0.0284179	13.9738	8.39528e-41
AC013460.1	COL4A3	0.193142	0.030381	6.35731	3.06457e-10
RP11-35J10.5	COL4A3	0.236616	0.0300848	7.86496	9.182e-15
RP11-274H2.2	COL4A3	0.0717443	0.0308843	2.323	0.0203705
RP11-344N10.5	COL4A3	0.0609662	0.0309065	1.97261	0.0488043
RP5-1042K10.13	COL4A3	0.1344	0.0306831	4.38026	1.30496e-05
AC129492.6	COL4A3	0.335149	0.0291733	11.4882	7.56284e-29
CTC-492K19.7	COL4A3	0.147518	0.0306253	4.81688	1.67396e-06
LINC00928	COL4A3	0.0846555	0.0308529	2.74384	0.00617666
CTC-457L16.1	COL4A3	0.260529	0.0298947	8.71487	1.1272e-17
RP11-793A3.1	COL4A3	0.120486	0.0307385	3.91972	9.44329e-05
RP11-307E17.8	COL4A3	0.157029	0.0305799	5.13503	3.36456e-07
RP11-762I7.4	COL4A3	0.0868869	0.030847	2.81671	0.00494339
RP5-1014D13.2	COL4A3	0.220941	0.0301988	7.31622	5.07981e-13
RP11-329N15.3	COL4A3	0.235459	0.0300935	7.82427	1.24708e-14
CTD-2521M24.6	COL4A3	0.0616316	0.0309052	1.99422	0.0463885
AC010907.5	COL4A3	0.169377	0.0305167	5.5503	3.61609e-08
RP11-278H7.1	COL4A3	0.100932	0.0308059	3.27638	0.00108612
CTC-343N3.1	COL4A3	0.106531	0.0307879	3.46017	0.000561685
RP4-583P15.10	COL4A3	0.0885558	0.0308424	2.87124	0.00417141
RP11-479O17.9	COL4A3	0.141861	0.0306509	4.62828	4.15093e-06
RP11-536K7.5	COL4A3	0.216442	0.0302301	7.15982	1.52255e-12
CTC-429P9.2	COL4A3	0.119001	0.030744	3.87069	0.000115269
RP11-392E22.10	COL4A3	0.0895659	0.0308396	2.90425	0.00375901
GS1-24F4.2	COL4A3	0.269274	0.0298204	9.02987	8.11829e-19
RP11-528I4.2	COL4A3	0.0926684	0.0308308	3.00571	0.00271303
RP11-109A6.3	COL4A3	0.108594	0.0307809	3.52797	0.00043699
RP11-798M19.6	COL4A3	0.292472	0.0296101	9.87744	4.67401e-22
SOCS2-AS1	COL4A3	0.0765015	0.0308733	2.47792	0.0133726
RP11-276H19.1	COL4A3	0.261806	0.029884	8.76074	7.72268e-18
AC064834.3	COL4A3	0.144001	0.0306413	4.69956	2.95615e-06
PLCH1-AS1	COL4A3	0.156467	0.0305827	5.11618	3.70944e-07
RP11-109E24.2	COL4A3	0.170167	0.0305125	5.57696	3.1173e-08
RP11-449P15.2	COL4A3	0.132126	0.0306926	4.3048	1.82874e-05
RP11-167B3.2	COL4A3	0.316004	0.0293774	10.7567	1.15463e-25
RP11-686D22.5	COL4A3	0.109131	0.0307791	3.54563	0.000409059
RP11-208N14.4	COL4A3	0.221352	0.030196	7.3305	4.59051e-13
RP11-103J8.1	COL4A3	0.0760036	0.0308745	2.46169	0.0139892
DGUOK-AS1	COL4A3	0.0872787	0.0308459	2.82951	0.00475136
TARID	COL4A3	0.24045	0.0300556	8.00018	3.28718e-15
RP11-104L21.3	COL4A3	0.0879913	0.030844	2.85279	0.00441936
RP11-494M8.4	COL4A3	0.307142	0.0294674	10.4231	2.88267e-24
RP11-474P2.2	COL4A3	0.0861535	0.0308489	2.79276	0.00532168
RP11-90B9.3	COL4A3	0.0899649	0.0308385	2.91729	0.00360654
AC020951.1	COL4A3	0.0785575	0.0308684	2.54492	0.0110734
RP11-278A23.1	COL4A3	0.171357	0.0305061	5.61716	2.48914e-08
RP1-170O19.23	COL4A3	0.122795	0.0307297	3.99596	6.89633e-05
AP000442.1	COL4A3	0.22801	0.0301484	7.56292	8.62444e-14
RP11-223C24.1	COL4A3	0.377468	0.0286734	13.1644	9.99036e-37
CTD-2308N23.2	COL4A3	0.247133	0.0300036	8.23677	5.25655e-16
RP11-71G12.1	COL4A3	0.413914	0.0281871	14.6845	1.62672e-44
RP11-447M12.3	COL4A3	0.086365	0.0308484	2.79966	0.00521
CTB-140J7.2	COL4A3	0.143454	0.0306438	4.68134	3.22551e-06
RP11-783K16.10	COL4A3	0.130624	0.0306988	4.25501	2.27835e-05
RP11-571I18.4	COL4A3	0.140223	0.0306581	4.57377	5.3647e-06
RP11-390K5.6	COL4A3	0.0824807	0.0308586	2.67286	0.00763807
AC008781.7	COL4A3	0.0788462	0.0308677	2.55433	0.0107804
RP11-327L3.3	COL4A3	0.156356	0.0305832	5.11247	3.78119e-07
RP11-435O5.4	COL4A3	0.270647	0.0298084	9.07953	5.3243e-19
RP11-54O7.2	COL4A3	0.0936214	0.0308281	3.03689	0.00244974
CTD-2334D19.1	COL4A3	0.132127	0.0306926	4.30485	1.82833e-05
RP11-119F7.5	COL4A3	0.170455	0.0305109	5.5867	2.95235e-08
ZEB1-AS1	COL4A3	0.12262	0.0307304	3.99019	7.06348e-05
PACRG-AS1	COL4A3	0.226948	0.0301561	7.52577	1.13006e-13
RP5-827E24.1	COL4A3	0.196607	0.0303597	6.47591	1.44889e-10
RP11-817J15.3	COL4A3	0.374277	0.0287135	13.0349	4.32587e-36
RP11-589C21.6	COL4A3	0.108674	0.0307807	3.53059	0.000432738
RP4-593H12.1	COL4A3	0.128533	0.0307072	4.18575	3.08185e-05
LINC01564	COL4A3	0.0833535	0.0308563	2.70134	0.00701794
CTC-277H1.7	COL4A3	0.101628	0.0308037	3.29921	0.00100237
LINC00563	COL4A3	0.148869	0.030619	4.86199	1.34075e-06
RP11-565N2.1	COL4A3	0.100184	0.0308083	3.25185	0.00118329
RP11-1094M14.5	COL4A3	0.489476	0.0270012	18.128	4.6661e-64
RP11-343H19.1	COL4A3	0.131026	0.0306971	4.26835	2.14855e-05
RP11-95O2.1	COL4A3	0.131444	0.0306954	4.28221	2.02112e-05
RP11-10A14.4	COL4A3	0.287236	0.0296592	9.68452	2.67898e-21
RP11-336A10.4	COL4A3	0.141873	0.0306509	4.62868	4.14324e-06
LINC01415	COL4A3	0.0851907	0.0308515	2.76132	0.00585794
CTA-989H11.1	COL4A3	0.0672695	0.0308939	2.17744	0.0296717
AC092171.4	COL4A3	0.119412	0.0307425	3.88425	0.000109111
LINC01436	COL4A3	0.28406	0.0296885	9.568	7.58713e-21
RP11-442N24__B.1	COL4A3	0.0729896	0.0308815	2.36354	0.0182838
FZD10-AS1	COL4A3	0.231791	0.0301208	7.6954	3.25893e-14
RP11-598F7.3	COL4A3	0.238703	0.030069	7.93853	5.26071e-15
MNX1-AS2	COL4A3	0.137825	0.0306686	4.49401	7.77049e-06
ARHGEF7-AS2	COL4A3	0.0990588	0.0308118	3.21497	0.00134464
RP1-102E24.8	COL4A3	0.148699	0.0306198	4.85629	1.37904e-06
AC006126.4	COL4A3	0.12319	0.0307282	4.00903	6.53087e-05
RP11-58K22.5	COL4A3	0.128715	0.0307065	4.19179	3.0023e-05
RP11-399K21.11	COL4A3	0.128988	0.0307054	4.20084	2.88665e-05
MESTIT1	COL4A3	0.0768417	0.0308725	2.489	0.0129653
KB-1836B5.4	COL4A3	0.0952386	0.0308233	3.08982	0.00205581
XXbac-BPG13B8.10	COL4A3	0.0632931	0.030902	2.04819	0.0407912
KLHL30-AS1	COL4A3	0.204825	0.0303076	6.75822	2.31966e-11
RP11-466A19.1	COL4A3	0.182187	0.0304458	5.98395	2.99064e-09
CTD-2256P15.1	COL4A3	0.097391	0.0308169	3.16032	0.00162137
AC079305.11	COL4A3	0.0909959	0.0308356	2.951	0.00323828
RP1-310O13.7	COL4A3	0.185056	0.0304292	6.08151	1.66856e-09
RP11-394I13.1	COL4A3	0.154899	0.0305903	5.06365	4.86054e-07
GRM7-AS1	COL4A3	0.113407	0.0307643	3.68633	0.000239227
RP11-114F3.4	COL4A3	0.136905	0.0306725	4.46345	8.94221e-06
RP4-678D15.1	COL4A3	0.108782	0.0307803	3.53413	0.000427056
LINC00649	COL4A3	0.234541	0.0301004	7.79195	1.58881e-14
RP11-35G9.5	COL4A3	0.308259	0.0294562	10.465	1.93272e-24
RP11-567F11.1	COL4A3	0.0949312	0.0308242	3.07976	0.00212589
CTD-2540L5.6	COL4A3	0.12717	0.0307127	4.14065	3.743e-05
RP11-561I11.3	COL4A3	0.246366	0.0300096	8.20957	6.50491e-16
RP11-286N22.14	COL4A3	0.129428	0.0307036	4.2154	2.70948e-05
RP11-33B1.3	COL4A3	0.0672828	0.0308939	2.17787	0.0296393
ELFN1-AS1	COL4A3	0.204871	0.0303073	6.7598	2.29549e-11
RP11-245D16.4	COL4A3	0.132819	0.0306897	4.32781	1.65084e-05
RP11-711D18.2	COL4A3	0.104685	0.0307939	3.39952	0.00070058
RP11-573D15.8	COL4A3	0.205583	0.0303027	6.78432	1.95146e-11
RP11-486L19.2	COL4A3	0.211341	0.0302647	6.98308	5.13417e-12
RP11-526I2.5	COL4A3	0.131579	0.0306948	4.28668	1.98156e-05
RP5-1021I20.2	COL4A3	0.0733789	0.0308806	2.37621	0.0176711
AC007950.1	COL4A3	0.0924543	0.0308314	2.9987	0.00277563
RP11-348F1.3	COL4A3	0.298585	0.0295516	10.1039	5.81109e-23
BX470102.3	COL4A3	0.219424	0.0302094	7.26342	7.37517e-13
CTD-2062F14.3	COL4A3	0.117488	0.0307496	3.82079	0.000140883
TRERNA1	COL4A3	0.210318	0.0302715	6.94772	6.52696e-12
RP1-90J4.1	COL4A3	0.240492	0.0300553	8.00167	3.25002e-15
DARS-AS1	COL4A3	0.119597	0.0307418	3.89036	0.000106439
AC073130.1	COL4A3	0.0926067	0.030831	3.00369	0.00273094
RP11-343J3.2	COL4A3	0.0670173	0.0308944	2.16924	0.0302901
RP11-159H22.2	COL4A3	0.252943	0.0299571	8.44349	1.02087e-16
TRAF3IP2-AS1	COL4A3	0.353805	0.0289613	12.2165	3.56556e-32
RP3-525N10.2	COL4A3	0.225999	0.0301629	7.4926	1.43714e-13
RP11-91H12.3	COL4A3	0.182603	0.0304434	5.99811	2.74931e-09
RP11-243M5.2	COL4A3	0.220822	0.0301997	7.31205	5.23202e-13
MIATNB	COL4A3	0.114261	0.0307613	3.71444	0.000214448
RP11-38L15.2	COL4A3	0.114287	0.0307612	3.71531	0.000213719
RP11-705O1.8	COL4A3	0.0851977	0.0308515	2.76155	0.00585385
AP4B1-AS1	COL4A3	0.240542	0.0300549	8.00343	3.20653e-15
RP11-1038A11.1	COL4A3	0.0661741	0.0308962	2.14182	0.0324389
AP001046.5	COL4A3	0.545032	0.0259607	20.9945	6.65604e-82
AC019186.1	COL4A3	0.0791664	0.0308669	2.56477	0.0104635
RP5-857K21.2	COL4A3	0.113206	0.030765	3.67971	0.000245437
AC004471.10	COL4A3	0.110423	0.0307747	3.58812	0.000348538
SLC16A1-AS1	COL4A3	0.413825	0.0281883	14.6807	1.70439e-44
RP11-290L1.3	COL4A3	0.107055	0.0307861	3.47736	0.000527245
RP4-798A10.4	COL4A3	0.0850425	0.0308519	2.75648	0.0059447
RP11-200A1.1	COL4A3	0.122416	0.0307312	3.98346	7.26349e-05
RP11-428J1.5	COL4A3	0.150401	0.0306118	4.91315	1.04006e-06
RP13-514E23.2	COL4A3	0.110646	0.0307739	3.59543	0.000339008
RP11-661A12.9	COL4A3	0.068411	0.0308915	2.21455	0.0270062
CYP1B1-AS1	COL4A3	0.305532	0.0294834	10.3628	5.11182e-24
RP11-568J23.2	COL4A3	0.172757	0.0304985	5.66445	1.90677e-08
KLF7-IT1	COL4A3	0.0835745	0.0308557	2.70856	0.00686825
RP11-733O18.1	COL4A3	0.0648952	0.0308988	2.10025	0.0359466
RP11-506M12.1	COL4A3	0.0659947	0.0308966	2.13599	0.0329125
HOXA10-AS	COL4A3	0.225042	0.0301698	7.45918	1.82922e-13
RP11-685N10.1	COL4A3	0.227711	0.0301506	7.55245	9.30838e-14
RP11-338N10.3	COL4A3	0.0887216	0.0308419	2.87665	0.00410101
RP11-1024P17.1	COL4A3	0.371748	0.028745	12.9326	1.3652e-35
RP11-259O2.1	COL4A3	0.102902	0.0307997	3.34102	0.000864321
AC007038.7	COL4A3	0.248654	0.0299915	8.2908	3.43658e-16
RP11-35J10.6	COL4A3	0.210777	0.0302684	6.9636	5.86082e-12
ALMS1-IT1	COL4A3	0.122982	0.030729	4.00216	6.7206e-05
RP11-76E17.3	COL4A3	0.156438	0.0305828	5.11524	3.72759e-07
RP11-287D1.4	COL4A3	0.0993911	0.0308107	3.22586	0.00129499
XXbac-B444P24.8	COL4A3	0.196691	0.0303592	6.4788	1.4225e-10
RP11-322E11.5	COL4A3	0.113637	0.0307635	3.6939	0.000232305
RP11-469H8.8	COL4A3	0.123333	0.0307277	4.01375	6.40358e-05
RP4-816N1.6	COL4A3	0.10647	0.0307881	3.45817	0.000565806
CTC-550B14.6	COL4A3	0.0699055	0.0308883	2.26317	0.02383
SERPINB9P1	COL4A3	0.178307	0.0304679	5.85231	6.4862e-09
CTD-2534I21.9	COL4A3	0.0812358	0.0308617	2.63225	0.00860738
CTD-2126E3.3	COL4A3	0.0729655	0.0308815	2.36275	0.0183224
MIR99AHG	COL4A3	0.19049	0.0303971	6.26671	5.38659e-10
RP11-73E17.2	COL4A3	0.0709509	0.030886	2.29719	0.0218055
RP11-831A10.2	COL4A3	0.0848286	0.0308524	2.74949	0.00607188
RP11-108P20.4	COL4A3	0.267729	0.0298337	8.97405	1.30137e-18
ETV5-AS1	COL4A3	0.0914741	0.0308342	2.96664	0.00307937
MED14OS	COL4A3	0.304339	0.0294952	10.3182	7.79582e-24
LMF1-AS1	COL4A3	0.183452	0.0304386	6.02697	2.31451e-09
AC073133.2	COL4A3	0.0959726	0.0308211	3.11386	0.00189692
RP11-360N9.2	COL4A3	0.131664	0.0306945	4.28951	1.95694e-05
RP11-405F3.4	COL4A3	0.0663564	0.0308958	2.14775	0.0319637
RP11-297J22.1	COL4A3	0.100591	0.030807	3.2652	0.00112945
RP11-861E21.2	COL4A3	0.0675836	0.0308933	2.18765	0.0289165
RP3-337O18.9	COL4A3	0.122644	0.0307303	3.99099	7.04001e-05
RP5-965F6.2	COL4A3	0.155719	0.0305863	5.09112	4.22118e-07
RP11-76C10.2	COL4A3	0.11082	0.0307733	3.60116	0.000331718
RP13-143G15.4	COL4A3	0.101175	0.0308052	3.28436	0.00105611
RP11-73M7.1	COL4A3	0.283421	0.0296944	9.54458	9.34111e-21
AL022393.9	COL4A3	0.200928	0.0303326	6.62418	5.58335e-11
PTENP1-AS	COL4A3	0.0996739	0.0308099	3.23513	0.00125409
LINC01146	COL4A3	0.253642	0.0299515	8.46843	8.35739e-17
RFPL1S	COL4A3	0.100112	0.0308085	3.2495	0.00119303
CTD-2012K14.5	COL4A3	0.203664	0.0303151	6.71823	3.01943e-11
RP4-680D5.2	COL4A3	0.199881	0.0303392	6.58821	7.0491e-11
RP11-96C23.14	COL4A3	0.110918	0.030773	3.60441	0.000327647
AC073072.5	COL4A3	0.404142	0.0283227	14.2692	2.48778e-42
AC012358.8	COL4A3	0.0806296	0.0308632	2.61248	0.00911803
RP5-956O18.2	COL4A3	0.102859	0.0307998	3.3396	0.00086868
TEX41	COL4A3	0.243696	0.0300305	8.11493	1.35883e-15
LINC01165	COL4A3	0.109744	0.030777	3.56577	0.000379249
RP5-1054A22.4	COL4A3	0.373746	0.0287201	13.0134	5.50981e-36
CTB-47B11.3	COL4A3	0.16702	0.0305291	5.47084	5.60746e-08
RP11-789C1.1	COL4A3	0.0870931	0.0308464	2.82345	0.00484146
AF001548.3	COL4A3	0.147298	0.0306263	4.80953	1.73527e-06
RP11-154H12.2	COL4A3	0.124237	0.0307242	4.04363	5.65044e-05
RP5-855D21.1	COL4A3	0.135255	0.0306795	4.40865	1.14783e-05
RP11-88G17.6	COL4A3	0.0758781	0.0308748	2.45761	0.0141484
AC012363.13	COL4A3	0.255559	0.0299358	8.53688	4.81415e-17
AC007966.1	COL4A3	0.0640822	0.0309004	2.07383	0.03834
AC009501.4	COL4A3	0.3614	0.0288712	12.5177	1.35627e-33
AC083864.3	COL4A3	0.125113	0.0307208	4.07257	5.00162e-05
ATE1-AS1	COL4A3	0.121408	0.030735	3.95016	8.33498e-05
C15orf54	COL4A3	0.0702382	0.0308876	2.274	0.0231688
RP11-313D6.3	COL4A3	0.0655305	0.0308975	2.1209	0.0341656
RP11-314D7.1	COL4A3	0.0709507	0.030886	2.29718	0.0218059
RP11-755O11.2	COL4A3	0.109277	0.0307786	3.55042	0.000401776
RP11-138I18.1	COL4A3	0.0851627	0.0308516	2.7604	0.00587428
RP11-276E17.2	COL4A3	0.21578	0.0302346	7.13685	1.78571e-12
CTD-2013N24.2	COL4A3	0.274441	0.0297752	9.21711	1.63814e-19
LINC01393	COL4A3	0.161142	0.0305594	5.27306	1.63061e-07
RP11-49G2.3	COL4A3	0.199057	0.0303444	6.55992	8.4607e-11
RP11-1334A24.5	COL4A3	0.270637	0.0298085	9.07918	5.34025e-19
CEBPB-AS1	COL4A3	0.0838219	0.0308551	2.71663	0.00670413
RP11-21B23.1	COL4A3	0.135393	0.0306789	4.41322	1.12433e-05
RP11-10N23.5	COL4A3	0.137937	0.0306681	4.49773	7.63845e-06
RP11-309L24.4	COL4A3	0.074906	0.0308771	2.42594	0.0154374
HOXA-AS3	COL4A3	0.247768	0.0299986	8.25934	4.40288e-16
CTD-2587M2.1	COL4A3	0.109411	0.0307782	3.55483	0.00039518
FAM215A	COL4A3	0.228043	0.0301482	7.56407	8.5524e-14
AP001626.2	COL4A3	0.27713	0.0297513	9.31488	7.0259e-20
RP11-84C10.2	COL4A3	0.0888109	0.0308417	2.87957	0.00406355
RP11-66B24.4	COL4A3	0.424614	0.0280341	15.1464	5.42814e-47
RP11-534L6.2	COL4A3	0.141822	0.0306511	4.62699	4.17632e-06
RP11-21C4.1	COL4A3	0.344936	0.0290637	11.8683	1.45125e-30
CTD-2537I9.12	COL4A3	0.192225	0.0303866	6.32599	3.72726e-10
RP11-278J6.4	COL4A3	0.100558	0.0308071	3.2641	0.00113379
RP11-369C8.1	COL4A3	0.166013	0.0305344	5.43692	6.75074e-08
RP11-219E7.1	COL4A3	0.135994	0.0306764	4.4332	1.02673e-05
PKIA-AS1	COL4A3	0.177449	0.0304727	5.82322	7.68054e-09
AC005307.1	COL4A3	0.293113	0.029604	9.90112	3.76496e-22
RP11-283G6.4	COL4A3	0.392564	0.0284784	13.7846	7.79077e-40
LINC00216	COL4A3	0.0631962	0.0309022	2.04504	0.0411014
AC093642.4	COL4A3	0.227912	0.0301491	7.55948	8.84326e-14
CTD-2353F22.2	COL4A3	0.281345	0.0297133	9.46867	1.82796e-20
AC096579.13	COL4A3	0.487905	0.0270284	18.0516	1.34042e-63
MYLK-AS1	COL4A3	0.140874	0.0306553	4.59541	4.84693e-06
HIF1A-AS2	COL4A3	0.107563	0.0307844	3.49407	0.000495683
RP11-175K6.2	COL4A3	0.2456	0.0300157	8.1824	8.04308e-16
RP11-862L9.2	COL4A3	0.0706811	0.0308866	2.2884	0.0223133
CTD-2083E4.7	COL4A3	0.0649645	0.0308986	2.1025	0.0357483
NUP50-AS1	COL4A3	0.147846	0.0306238	4.82781	1.5866e-06
RP11-231E4.5	COL4A3	0.173312	0.0304955	5.68319	1.7147e-08
AC073316.1	COL4A3	0.119812	0.030741	3.89747	0.000103404
AC004471.9	COL4A3	0.138778	0.0306644	4.5257	6.71156e-06
AP000692.9	COL4A3	0.123912	0.0307254	4.03289	5.91104e-05
CTD-2555A7.1	COL4A3	0.0726926	0.0308821	2.35387	0.0187637
AC083949.1	COL4A3	0.351806	0.0289846	12.1377	8.30859e-32
RP11-490B18.5	COL4A3	0.168641	0.0305206	5.52548	4.14969e-08
AC007278.3	COL4A3	0.37941	0.0286488	13.2435	4.0641e-37
RP11-820I16.1	COL4A3	0.231841	0.0301204	7.69716	3.21687e-14
CTD-3222D19.9	COL4A3	0.20011	0.0303378	6.59606	6.69984e-11
RP11-697N18.4	COL4A3	0.0791422	0.0308669	2.56398	0.0104871
RP11-23J9.4	COL4A3	0.0998124	0.0308094	3.23967	0.00123449
RP11-329B9.3	COL4A3	0.122305	0.0307316	3.97977	7.37561e-05
RP11-423H2.5	COL4A3	0.188097	0.0304114	6.18509	8.8983e-10
AC069363.1	COL4A3	0.320309	0.0293327	10.9199	2.32452e-26
RP1-50J22.4	COL4A3	0.199391	0.0303423	6.5714	7.85687e-11
LINC00961	COL4A3	0.304588	0.0294928	10.3276	7.13877e-24
RP5-1112D6.8	COL4A3	0.205042	0.0303062	6.76569	2.20788e-11
LINC00869	COL4A3	0.117439	0.0307498	3.81918	0.000141792
TCL6	COL4A3	0.258246	0.0299137	8.63301	2.20467e-17
AC100830.3	COL4A3	0.10182	0.0308031	3.30551	0.000980319
RP11-298E9.7	COL4A3	0.124254	0.0307241	4.04419	5.63722e-05
RP11-58A18.2	COL4A3	0.120261	0.0307393	3.91227	9.73512e-05
MKRN3-AS1	COL4A3	0.136317	0.030675	4.4439	9.77838e-06
RP11-92B11.3	COL4A3	0.104372	0.0307949	3.38925	0.000727054
AC011247.3	COL4A3	0.115809	0.0307557	3.76545	0.000175536
CTC-327F10.5	COL4A3	0.166946	0.0305295	5.46835	5.68442e-08
C8orf31	COL4A3	0.137753	0.0306689	4.49163	7.85617e-06
RP11-68I3.4	COL4A3	0.0854747	0.0308507	2.77059	0.00569494
RP11-706O15.1	COL4A3	0.138961	0.0306636	4.53178	6.52494e-06
RP11-731F5.2	COL4A3	0.262929	0.0298746	8.80111	5.52847e-18
CTD-2357A8.3	COL4A3	0.193031	0.0303817	6.35351	3.13824e-10
RP11-493L12.7	COL4A3	0.128631	0.0307068	4.18901	3.03859e-05
RP11-354A14.1	COL4A3	0.076622	0.030873	2.48184	0.013227
RP3-453C12.14	COL4A3	0.0687381	0.0308908	2.2252	0.0262814
RP6-91H8.2	COL4A3	0.111891	0.0307696	3.63642	0.000289965
RP11-411K7.1	COL4A3	0.275985	0.0297615	9.27322	1.00872e-19
RP4-693M11.3	COL4A3	0.0624709	0.0309036	2.02148	0.0434854
SLIT2-IT1	COL4A3	0.0633879	0.0309018	2.05127	0.0404902
RP11-235G24.1	COL4A3	0.112837	0.0307663	3.66756	0.000257242
RP11-758N13.1	COL4A3	0.08245	0.0308586	2.67186	0.0076607
ITIH4-AS1	COL4A3	0.093657	0.030828	3.03805	0.00244038
RP11-429E11.3	COL4A3	0.321653	0.0293185	10.971	1.40166e-26
AF131217.1	COL4A3	0.174044	0.0304915	5.70797	1.48939e-08
LINC00867	COL4A3	0.0914892	0.0308342	2.96714	0.00307446
RP11-258F1.1	COL4A3	0.100929	0.0308059	3.27629	0.00108645
RP5-1056H1.2	COL4A3	0.338141	0.0291401	11.604	2.29301e-29
AC012506.4	COL4A3	0.0703558	0.0308873	2.27782	0.0229388
RP13-580B18.4	COL4A3	0.104793	0.0307936	3.40308	0.000691614
LINC01259	COL4A3	0.211668	0.0302625	6.99442	4.75261e-12
RP11-139H15.6	COL4A3	0.11158	0.0307707	3.62616	0.000301572
RP11-6O2.3	COL4A3	0.378336	0.0286624	13.1997	6.68805e-37
CCDC144NL-AS1	COL4A3	0.0731212	0.0308812	2.36783	0.0180746
AP000233.4	COL4A3	0.187322	0.0304159	6.15867	1.04556e-09
RP11-203J24.9	SCG2	0.140072	0.0306588	4.56874	5.49245e-06
GS1-114I9.1	SCG2	0.10997	0.0307763	3.5732	0.000368763
CTD-2020K17.1	SCG2	0.128423	0.0307077	4.18211	3.13073e-05
LINC01480	SCG2	0.171453	0.0305055	5.6204	2.44429e-08
ITGB2-AS1	SCG2	0.136369	0.0306748	4.44564	9.70089e-06
AL928768.3	SCG2	0.176618	0.0304773	5.79507	9.03888e-09
RP5-1171I10.5	SCG2	0.0675002	0.0308934	2.18494	0.0291156
RP11-932O9.9	SCG2	0.160813	0.0305611	5.26203	1.7289e-07
AC108488.4	SCG2	0.178782	0.0304652	5.86839	5.90574e-09
RP11-264B17.3	SCG2	0.0849367	0.0308522	2.75302	0.00600732
RP1-286D6.5	SCG2	0.0669001	0.0308947	2.16543	0.0305813
RP11-488C13.5	SCG2	0.0948085	0.0308246	3.07574	0.00215448
RP11-455F5.5	SCG2	0.151813	0.0306052	4.96036	8.21063e-07
RP11-1398P2.1	SCG2	0.116674	0.0307526	3.79396	0.000156789
AC011558.5	SCG2	0.0923131	0.0308318	2.99408	0.00281764
RP11-196G11.2	SCG2	0.071682	0.0308844	2.32098	0.0204802
DBH-AS1	SCG2	0.142256	0.0306491	4.64145	3.90007e-06
LINC00926	SCG2	0.219842	0.0302065	7.27798	6.65633e-13
RP11-488C13.7	SCG2	0.129765	0.0307022	4.22656	2.58072e-05
C9orf139	SCG2	0.1253	0.03072	4.07876	4.87252e-05
RP1-257A7.5	SCG2	0.0897901	0.030839	2.91158	0.00367264
GUSBP11	SCG2	0.0695247	0.0308891	2.25078	0.0246069
RP11-686D22.4	SCG2	0.171215	0.0305068	5.61235	2.55735e-08
KIAA0125	SCG2	0.114987	0.0307587	3.73836	0.000195285
MIR497HG	SCG2	0.247416	0.0300014	8.24683	4.85745e-16
AC109333.10	SCG2	0.105079	0.0307926	3.41248	0.000668454
RP3-395M20.8	SCG2	0.102212	0.0308019	3.31838	0.000936697
RP11-876N24.3	SCG2	0.132569	0.0306908	4.31951	1.71301e-05
RP11-5C23.2	SCG2	0.131242	0.0306962	4.27552	2.08167e-05
LINC00921	SCG2	0.1395	0.0306613	4.54972	6.00239e-06
RP11-1100L3.8	SCG2	0.107408	0.0307849	3.48899	0.000505085
AC000123.2	SCG2	0.0758992	0.0308747	2.4583	0.0141215
HOTAIRM1	SCG2	0.212217	0.0302588	7.01339	4.17603e-12
AP001062.7	SCG2	0.0621459	0.0309042	2.01092	0.0445907
RP11-426C22.8	SCG2	0.104124	0.0307957	3.38113	0.00074865
SEMA3F-AS1	SCG2	0.0873483	0.0308457	2.83178	0.00471797
RP4-728D4.2	SCG2	0.168209	0.0305229	5.51091	4.49776e-08
CTD-2336O2.1	SCG2	0.0730099	0.0308814	2.3642	0.0182515
AC005306.3	SCG2	0.0708616	0.0308862	2.29428	0.0219725
PSMB8-AS1	SCG2	0.0859589	0.0308494	2.7864	0.00542636
RP11-732A19.5	SCG2	0.203545	0.0303158	6.71414	3.1018e-11
RP11-473M20.9	SCG2	0.220874	0.0301993	7.31389	5.16426e-13
CTD-3252C9.4	SCG2	0.157883	0.0305757	5.16367	2.89913e-07
AC112721.2	SCG2	0.14977	0.0306148	4.89209	1.15498e-06
RP11-190A12.8	SCG2	0.0892216	0.0308406	2.89299	0.00389523
LA16c-380A1.1	SCG2	0.0724224	0.0308827	2.34508	0.0192098
RP11-536K7.3	SCG2	0.0842138	0.0308541	2.72942	0.00645131
LINC00528	SCG2	0.189801	0.0304012	6.2432	6.228e-10
RP11-342K6.2	SCG2	0.0775004	0.0308709	2.51047	0.0122076
RP13-977J11.2	SCG2	0.0639611	0.0309007	2.06989	0.0387079
AC093673.5	SCG2	0.117241	0.0307505	3.81264	0.000145548
AC007383.3	SCG2	0.137809	0.0306686	4.49348	7.78938e-06
RP3-402G11.27	SCG2	0.0657468	0.0308971	2.12793	0.0335767
FLJ21408	SCG2	0.10676	0.0307871	3.46767	0.000546406
PCED1B-AS1	SCG2	0.215724	0.030235	7.13492	1.80979e-12
RP11-326C3.11	SCG2	0.0897888	0.030839	2.91153	0.00367314
RP3-395M20.9	SCG2	0.118963	0.0307442	3.86944	0.000115856
RP11-251M1.1	SCG2	0.342939	0.0290863	11.7904	3.28962e-30
RP11-89K11.1	SCG2	0.240597	0.0300545	8.00537	3.15924e-15
[truncated: 5,834 more rows]
[truncated: 4 more columns]
