# Supplementary material for: Identification of Angiogenesis-Related Prognostic Biomarkers Associated With Immune Cell Infiltration in Breast Cancer
Source: Front Cell Dev Biol. 2022 May 6;10:853324. doi: 10.3389/fcell.2022.853324 (PMC9121305; doi:10.3389/fcell.2022.853324)
Supplement: Supplementary file 9 [file Table5.XLSX]

## Sheet: Table S4
miRNA	Gene	r	se	t	p
hsa-mir-3074	COL4A3	-0.109388	0.0367896	-2.97334	0.00304281
hsa-mir-99b	COL4A3	-0.181863	0.0363944	-4.99701	7.29e-07
hsa-mir-331	COL4A3	-0.129282	0.0367011	-3.52258	0.000453968
hsa-mir-210	COL4A3	-0.111211	0.0367821	-3.0235	0.00258619
hsa-mir-3619	COL4A3	-0.0768075	0.0369023	-2.08137	0.0377477
hsa-mir-874	COL4A3	-0.0819334	0.0368872	-2.22119	0.0266444
hsa-mir-760	COL4A3	-0.167554	0.0364884	-4.59199	5.17e-06
hsa-mir-3127	COL4A3	-0.132434	0.0366857	-3.60998	0.000327156
hsa-mir-423	COL4A3	-0.0936943	0.0368488	-2.54267	0.0112064
hsa-mir-3607	COL4A3	-0.0876912	0.0368691	-2.37845	0.0176419
hsa-mir-1910	COL4A3	-0.123534	0.0367282	-3.36347	0.000809867
hsa-mir-629	COL4A3	-0.114795	0.036767	-3.12222	0.00186577
hsa-mir-125a	COL4A3	-0.219751	0.0361069	-6.08611	1.87e-09
hsa-mir-148b	COL4A3	-0.101328	0.0368212	-2.7519	0.00607201
hsa-mir-3190	COL4A3	-0.157002	0.0365527	-4.29523	1.98e-05
hsa-mir-4254	COL4A3	-0.174408	0.0364444	-4.78559	2.06e-06
hsa-mir-191	COL4A3	-0.136215	0.0366667	-3.71496	0.00021875
hsa-mir-193b	COL4A3	-0.215851	0.0361392	-5.97278	3.64e-09
hsa-mir-30a	COL4A3	-0.103958	0.0368111	-2.8241	0.00487058
hsa-mir-33b	COL4A3	-0.166227	0.0364967	-4.55456	6.15e-06
hsa-mir-484	COL4A3	-0.0982503	0.0368326	-2.66748	0.00781159
hsa-mir-1266	COL4A3	-0.0876399	0.0368692	-2.37705	0.0177087
hsa-mir-615	COL4A3	-0.136186	0.0366668	-3.71416	0.000219435
hsa-mir-592	COL4A3	-0.174018	0.036447	-4.77455	2.18e-06
hsa-mir-642a	COL4A3	-0.11681	0.0367583	-3.17778	0.00154661
hsa-mir-887	COL4A3	-0.200558	0.0362597	-5.53116	4.43e-08
hsa-mir-493	COL4A3	-0.0845894	0.036879	-2.2937	0.022091
hsa-mir-605	COL4A3	-0.0738904	0.0369105	-2.00188	0.045667
hsa-mir-183	COL4A3	-0.110386	0.0367855	-3.0008	0.00278447
hsa-mir-1306	SCG2	-0.140795	0.036643	-3.84235	0.000132468
hsa-mir-3074	SCG2	-0.170397	0.0364704	-4.6722	3.55e-06
hsa-mir-99b	SCG2	-0.103889	0.0368114	-2.8222	0.00489925
hsa-mir-3677	SCG2	-0.133752	0.0366791	-3.64654	0.000284682
hsa-mir-3170	SCG2	-0.106253	0.0368021	-2.88713	0.00400261
hsa-mir-331	SCG2	-0.128887	0.036703	-3.51161	0.000472785
hsa-mir-7-1	SCG2	-0.0933951	0.0368499	-2.53447	0.0114695
hsa-mir-130b	SCG2	-0.120563	0.0367417	-3.28138	0.00108214
hsa-let-7d	SCG2	-0.17637	0.0364315	-4.84114	1.58e-06
hsa-mir-3652	SCG2	-0.107288	0.036798	-2.91558	0.00365902
hsa-mir-616	SCG2	-0.163688	0.0365125	-4.48307	8.54e-06
hsa-mir-328	SCG2	-0.0865416	0.0368728	-2.34703	0.01919
hsa-mir-744	SCG2	-0.146726	0.0366111	-4.0077	6.76e-05
hsa-mir-210	SCG2	-0.211297	0.036176	-5.8408	7.82e-09
hsa-mir-628	SCG2	-0.0759132	0.0369049	-2.057	0.0400413
hsa-mir-3619	SCG2	-0.0944512	0.0368462	-2.56339	0.0105648
hsa-mir-939	SCG2	-0.237444	0.0359532	-6.60424	7.69e-11
hsa-mir-324	SCG2	-0.189984	0.0363376	-5.2283	2.24e-07
hsa-mir-345	SCG2	-0.221299	0.036094	-6.13119	1.43e-09
hsa-mir-3200	SCG2	-0.193305	0.0363136	-5.32321	1.36e-07
hsa-mir-2277	SCG2	-0.110677	0.0367843	-3.00881	0.00271294
hsa-mir-760	SCG2	-0.130242	0.0366964	-3.54919	0.000411166
hsa-mir-3127	SCG2	-0.21068	0.0361809	-5.82296	8.66e-09
hsa-mir-423	SCG2	-0.171684	0.0364621	-4.70856	2.99e-06
hsa-mir-3607	SCG2	-0.0993598	0.0368285	-2.6979	0.00713889
hsa-mir-197	SCG2	-0.118082	0.0367527	-3.21289	0.0013718
hsa-mir-940	SCG2	-0.144809	0.0366215	-3.95421	8.43e-05
hsa-mir-769	SCG2	-0.168302	0.0364837	-4.61308	4.69e-06
hsa-mir-1910	SCG2	-0.075012	0.0369074	-2.03244	0.0424707
hsa-mir-629	SCG2	-0.126934	0.0367123	-3.45754	0.000576716
hsa-mir-1307	SCG2	-0.279082	0.0355411	-7.85237	1.46e-14
hsa-mir-33a	SCG2	-0.16642	0.0364955	-4.56001	6e-06
hsa-mir-148b	SCG2	-0.201412	0.0362532	-5.5557	3.88e-08
hsa-mir-26a-1	SCG2	-0.0733623	0.0369119	-1.9875	0.0472406
hsa-mir-501	SCG2	-0.123617	0.0367278	-3.36577	0.000803252
hsa-mir-3940	SCG2	-0.125458	0.0367192	-3.41669	0.000668975
hsa-mir-151	SCG2	-0.141139	0.0366412	-3.85192	0.000127492
hsa-mir-191	SCG2	-0.169265	0.0364776	-4.64025	4.12e-06
hsa-mir-1914	SCG2	-0.0794241	0.0368947	-2.15272	0.0316676
hsa-mir-193b	SCG2	-0.10826	0.0367941	-2.94233	0.00336077
hsa-mir-30a	SCG2	-0.085489	0.0368762	-2.31827	0.02071
hsa-mir-186	SCG2	-0.121153	0.036739	-3.29765	0.00102219
hsa-mir-301a	SCG2	-0.217958	0.0361218	-6.03395	2.54e-09
hsa-mir-671	SCG2	-0.170942	0.0364669	-4.6876	3.3e-06
hsa-mir-3653	SCG2	-0.0989851	0.0368299	-2.68763	0.00736005
hsa-mir-33b	SCG2	-0.18647	0.0363625	-5.12808	3.75e-07
hsa-mir-3647	SCG2	-0.119135	0.0367481	-3.24193	0.00124118
hsa-mir-484	SCG2	-0.144974	0.0366207	-3.9588	8.27e-05
hsa-mir-1301	SCG2	-0.198137	0.0362779	-5.46164	6.47e-08
hsa-mir-301b	SCG2	-0.180614	0.036403	-4.96152	8.71e-07
hsa-mir-550a-1	SCG2	-0.130134	0.0366969	-3.54618	0.000415812
hsa-mir-1266	SCG2	-0.0983723	0.0368321	-2.67083	0.00773497
hsa-mir-658	SCG2	-0.0807806	0.0368907	-2.18973	0.0288597
hsa-mir-509-3	SCG2	-0.0881714	0.0368675	-2.39157	0.0170284
hsa-mir-3610	SCG2	-0.144743	0.0366219	-3.95237	8.49e-05
hsa-mir-576	SCG2	-0.141019	0.0366418	-3.84857	0.000129212
hsa-mir-15b	SCG2	-0.143917	0.0366264	-3.92934	9.33e-05
hsa-mir-192	SCG2	-0.185257	0.036371	-5.09352	4.48e-07
hsa-mir-766	SCG2	-0.0803419	0.036892	-2.17776	0.0297436
hsa-mir-505	SCG2	-0.113529	0.0367724	-3.08735	0.00209592
hsa-mir-509-1	SCG2	-0.109446	0.0367893	-2.97493	0.00302721
hsa-mir-2110	SCG2	-0.112483	0.0367768	-3.05854	0.00230547
hsa-mir-1226	SCG2	-0.170541	0.0364695	-4.67626	3.48e-06
hsa-mir-16-1	SCG2	-0.124917	0.0367218	-3.4017	0.00070615
hsa-mir-188	SCG2	-0.133234	0.0366817	-3.63218	0.000300708
hsa-mir-455	SCG2	-0.146874	0.0366103	-4.01182	6.65e-05
hsa-mir-592	SCG2	-0.0733651	0.0369119	-1.98757	0.0472321
hsa-mir-550a-2	SCG2	-0.093781	0.0368485	-2.54504	0.0111313
hsa-mir-454	SCG2	-0.208731	0.0361964	-5.76662	1.19e-08
hsa-mir-509-2	SCG2	-0.0888206	0.0368654	-2.40932	0.0162287
hsa-mir-1229	SCG2	-0.108533	0.036793	-2.94983	0.00328122
hsa-mir-30c-1	SCG2	-0.0940711	0.0368475	-2.55298	0.0108828
hsa-mir-330	SCG2	-0.0953731	0.0368429	-2.58864	0.00982742
hsa-mir-3187	SCG2	-0.101784	0.0368194	-2.76441	0.00584648
hsa-mir-1277	SCG2	-0.212275	0.0361682	-5.86911	6.65e-09
hsa-mir-877	SCG2	-0.171428	0.0364638	-4.70132	3.09e-06
hsa-mir-3198	SCG2	-0.0781228	0.0368985	-2.11723	0.0345777
hsa-mir-636	SCG2	-0.168145	0.0364847	-4.60865	4.78e-06
hsa-mir-183	SCG2	-0.203584	0.0362365	-5.61821	2.75e-08
hsa-mir-1306	TNFSF12	-0.490735	0.0322486	-15.2173	1.27e-45
hsa-mir-3074	TNFSF12	-0.441113	0.0332162	-13.2801	3.32e-36
hsa-mir-99b	TNFSF12	-0.457091	0.0329189	-13.8854	4.53e-39
hsa-mir-3677	TNFSF12	-0.473226	0.0326051	-14.5139	4.02e-42
hsa-mir-3170	TNFSF12	-0.422478	0.0335464	-12.5938	4.74e-33
hsa-mir-331	TNFSF12	-0.383419	0.034183	-11.2167	4.76e-27
hsa-mir-7-1	TNFSF12	-0.345942	0.0347264	-9.96194	5.26e-22
hsa-mir-130b	TNFSF12	-0.437319	0.0332848	-13.1387	1.51e-35
hsa-let-7d	TNFSF12	-0.393974	0.0340182	-11.5813	1.36e-28
hsa-mir-326	TNFSF12	-0.262509	0.0357136	-7.35039	5.31e-13
hsa-mir-3652	TNFSF12	-0.296762	0.0353443	-8.39631	2.39e-16
hsa-mir-3928	TNFSF12	-0.373872	0.0343276	-10.8913	1.06e-25
hsa-mir-616	TNFSF12	-0.45909	0.0328808	-13.9623	1.93e-39
hsa-mir-328	TNFSF12	-0.351463	0.0346504	-10.1431	1.05e-22
hsa-mir-3605	TNFSF12	-0.352589	0.0346347	-10.1802	7.5e-23
hsa-mir-323b	TNFSF12	-0.277039	0.035563	-7.7901	2.3e-14
hsa-mir-744	TNFSF12	-0.34049	0.0348001	-9.78416	2.52e-21
hsa-mir-210	TNFSF12	-0.490799	0.0322473	-15.2199	1.23e-45
hsa-mir-628	TNFSF12	-0.334751	0.0348763	-9.59824	1.26e-20
hsa-mir-3619	TNFSF12	-0.306492	0.0352304	-8.69963	2.19e-17
hsa-mir-874	TNFSF12	-0.218087	0.0361208	-6.03772	2.49e-09
hsa-mir-939	TNFSF12	-0.451031	0.0330332	-13.6539	5.76e-38
hsa-mir-539	TNFSF12	-0.155313	0.0365625	-4.24788	2.44e-05
hsa-mir-324	TNFSF12	-0.396335	0.0339806	-11.6635	6.04e-29
hsa-mir-345	TNFSF12	-0.443147	0.0331791	-13.3562	1.46e-36
hsa-mir-3200	TNFSF12	-0.43534	0.0333203	-13.0653	3.31e-35
hsa-mir-2277	TNFSF12	-0.345964	0.0347261	-9.96265	5.23e-22
hsa-mir-491	TNFSF12	-0.198892	0.0362722	-5.48332	5.76e-08
hsa-mir-760	TNFSF12	-0.29538	0.0353602	-8.35347	3.33e-16
hsa-mir-3150	TNFSF12	-0.260338	0.0357354	-7.28516	8.35e-13
hsa-mir-3127	TNFSF12	-0.362617	0.0344926	-10.5129	3.63e-24
hsa-mir-423	TNFSF12	-0.351332	0.0346522	-10.1388	1.09e-22
hsa-mir-3607	TNFSF12	-0.306626	0.0352288	-8.70384	2.12e-17
hsa-mir-197	TNFSF12	-0.399275	0.0339334	-11.7664	2.17e-29
hsa-mir-940	TNFSF12	-0.39795	0.0339548	-11.72	3.45e-29
hsa-mir-769	TNFSF12	-0.35182	0.0346454	-10.1549	9.42e-23
hsa-mir-23a	TNFSF12	-0.237939	0.0359487	-6.61885	7.01e-11
hsa-mir-196b	TNFSF12	-0.229523	0.0360236	-6.37148	3.31e-10
hsa-mir-574	TNFSF12	-0.226549	0.0360493	-6.28442	5.66e-10
hsa-mir-1910	TNFSF12	-0.231979	0.036002	-6.4435	2.12e-10
hsa-mir-629	TNFSF12	-0.324462	0.0350093	-9.26788	2.09e-19
hsa-mir-125a	TNFSF12	-0.23295	0.0359934	-6.47202	1.77e-10
hsa-mir-675	TNFSF12	-0.145758	0.0366164	-3.98069	7.56e-05
hsa-mir-1307	TNFSF12	-0.480834	0.0324523	-14.8167	1.28e-43
hsa-mir-33a	TNFSF12	-0.362238	0.034498	-10.5002	4.07e-24
hsa-mir-148b	TNFSF12	-0.391558	0.0340564	-11.4974	3.1e-28
hsa-mir-26a-1	TNFSF12	-0.252993	0.0358076	-7.06533	3.75e-12
hsa-mir-1274b	TNFSF12	-0.24577	0.0358764	-6.85045	1.57e-11
hsa-mir-3190	TNFSF12	-0.0889851	0.0368648	-2.41382	0.0160314
hsa-mir-501	TNFSF12	-0.331226	0.0349224	-9.48461	3.34e-20
hsa-mir-3940	TNFSF12	-0.377414	0.0342744	-11.0115	3.4e-26
hsa-mir-151	TNFSF12	-0.325393	0.0349974	-9.29762	1.63e-19
hsa-mir-1296	TNFSF12	-0.264905	0.0356894	-7.42252	3.21e-13
hsa-mir-191	TNFSF12	-0.343005	0.0347663	-9.86603	1.23e-21
hsa-mir-1914	TNFSF12	-0.244842	0.0358851	-6.82293	1.87e-11
hsa-mir-3176	TNFSF12	-0.208212	0.0362005	-5.75165	1.3e-08
hsa-mir-193b	TNFSF12	-0.26746	0.0356633	-7.4996	1.86e-13
hsa-mir-186	TNFSF12	-0.375429	0.0343043	-10.9441	6.45e-26
hsa-mir-301a	TNFSF12	-0.450278	0.0330473	-13.6253	7.87e-38
hsa-mir-1271	TNFSF12	-0.223948	0.0360716	-6.20844	8.97e-10
hsa-mir-1249	TNFSF12	-0.131959	0.036688	-3.59678	0.000343892
hsa-mir-671	TNFSF12	-0.349555	0.0346768	-10.0804	1.84e-22
hsa-mir-3653	TNFSF12	-0.246507	0.0358695	-6.87231	1.36e-11
hsa-mir-33b	TNFSF12	-0.363717	0.0344767	-10.5497	2.58e-24
hsa-mir-551b	TNFSF12	-0.172858	0.0364545	-4.74174	2.55e-06
hsa-mir-3647	TNFSF12	-0.337139	0.0348448	-9.67544	6.48e-21
hsa-mir-484	TNFSF12	-0.294895	0.0353657	-8.33844	3.74e-16
hsa-mir-1301	TNFSF12	-0.397334	0.0339646	-11.6985	4.27e-29
hsa-mir-301b	TNFSF12	-0.416703	0.0336452	-12.3852	4.11e-32
hsa-mir-550a-1	TNFSF12	-0.328566	0.0349568	-9.3992	6.91e-20
hsa-mir-323	TNFSF12	-0.13616	0.036667	-3.71343	0.000220053
hsa-mir-1266	TNFSF12	-0.325349	0.034998	-9.29621	1.65e-19
hsa-mir-3676	TNFSF12	-0.161892	0.0365234	-4.43254	1.07e-05
hsa-mir-1270-2	TNFSF12	-0.179928	0.0364076	-4.94205	9.59e-07
hsa-mir-2116	TNFSF12	-0.202291	0.0362465	-5.58099	3.37e-08
hsa-mir-658	TNFSF12	-0.152707	0.0365776	-4.17489	3.34e-05
hsa-mir-509-3	TNFSF12	-0.321733	0.0350438	-9.18088	4.33e-19
hsa-mir-3610	TNFSF12	-0.223681	0.0360739	-6.20064	9.41e-10
hsa-mir-576	TNFSF12	-0.385229	0.0341551	-11.2788	2.61e-27
hsa-mir-615	TNFSF12	-0.280509	0.0355257	-7.89595	1.06e-14
hsa-mir-15b	TNFSF12	-0.28371	0.0354909	-7.9939	5.11e-15
hsa-mir-503	TNFSF12	-0.258321	0.0357555	-7.22466	1.27e-12
hsa-mir-192	TNFSF12	-0.320173	0.0350633	-9.13126	6.54e-19
hsa-mir-766	TNFSF12	-0.322601	0.0350328	-9.20855	3.44e-19
hsa-mir-23b	TNFSF12	-0.221964	0.0360884	-6.15055	1.27e-09
hsa-mir-24-1	TNFSF12	-0.212381	0.0361673	-5.87219	6.53e-09
hsa-mir-582	TNFSF12	-0.223815	0.0360727	-6.20455	9.19e-10
hsa-mir-505	TNFSF12	-0.365393	0.0344524	-10.6057	1.54e-24
hsa-mir-509-1	TNFSF12	-0.28005	0.0355306	-7.88194	1.17e-14
hsa-mir-2110	TNFSF12	-0.260344	0.0357354	-7.28533	8.34e-13
hsa-mir-1226	TNFSF12	-0.388275	0.0341079	-11.3838	9.42e-28
hsa-mir-16-1	TNFSF12	-0.262405	0.0357147	-7.34726	5.43e-13
hsa-mir-222	TNFSF12	-0.166227	0.0364967	-4.55458	6.15e-06
hsa-mir-188	TNFSF12	-0.365429	0.0344519	-10.6069	1.52e-24
hsa-mir-455	TNFSF12	-0.289772	0.0354237	-8.18016	1.26e-15
hsa-mir-592	TNFSF12	-0.196112	0.036293	-5.40357	8.85e-08
hsa-mir-550a-2	TNFSF12	-0.265203	0.0356864	-7.43151	3.01e-13
hsa-mir-153-2	TNFSF12	-0.117469	0.0367554	-3.19595	0.0014537
hsa-mir-454	TNFSF12	-0.387834	0.0341147	-11.3685	1.09e-27
hsa-mir-581	TNFSF12	-0.142957	0.0366315	-3.90256	0.000103983
hsa-mir-509-2	TNFSF12	-0.312658	0.0351561	-8.89342	4.6e-18
hsa-mir-3151	TNFSF12	-0.0984604	0.0368318	-2.67324	0.00767999
hsa-mir-1275	TNFSF12	-0.0873968	0.03687	-2.3704	0.0180276
hsa-mir-642a	TNFSF12	-0.202485	0.036245	-5.58657	3.27e-08
hsa-mir-1537	TNFSF12	-0.126793	0.0367129	-3.45363	0.000585003
hsa-mir-3158-1	TNFSF12	-0.119825	0.036745	-3.26099	0.00116178
hsa-mir-1229	TNFSF12	-0.311735	0.0351673	-8.86432	5.83e-18
hsa-mir-30c-1	TNFSF12	-0.220452	0.0361011	-6.10653	1.65e-09
hsa-mir-330	TNFSF12	-0.251539	0.0358216	-7.02198	5.01e-12
hsa-mir-7-3	TNFSF12	-0.142056	0.0366363	-3.87746	0.000115069
hsa-mir-28	TNFSF12	-0.0968012	0.0368378	-2.62776	0.00877535
hsa-mir-885	TNFSF12	-0.123701	0.0367274	-3.36808	0.000796657
hsa-mir-3187	TNFSF12	-0.178474	0.0364174	-4.90079	1.18e-06
hsa-mir-1277	TNFSF12	-0.346751	0.0347154	-9.98841	4.16e-22
hsa-mir-1227	TNFSF12	-0.144682	0.0366222	-3.95066	8.55e-05
hsa-mir-2276	TNFSF12	-0.222698	0.0360822	-6.17196	1.12e-09
hsa-mir-877	TNFSF12	-0.36376	0.0344761	-10.5511	2.55e-24
hsa-mir-3198	TNFSF12	-0.15461	0.0365666	-4.22818	2.66e-05
hsa-mir-636	TNFSF12	-0.298279	0.0353268	-8.4434	1.66e-16
hsa-mir-126	TNFSF12	-0.134738	0.0366742	-3.67391	0.000256336
hsa-mir-183	TNFSF12	-0.304709	0.0352516	-8.64384	3.42e-17
hsa-mir-424	TNFSF12	-0.194114	0.0363077	-5.34635	1.2e-07
hsa-mir-1306	TNNI3	-0.128641	0.0367041	-3.50482	0.000484799
hsa-mir-3074	TNNI3	-0.13226	0.0366865	-3.60514	0.000333204
hsa-mir-3677	TNNI3	-0.100695	0.0368235	-2.73452	0.00639859
hsa-mir-3170	TNNI3	-0.132333	0.0366862	-3.60717	0.000330649
hsa-mir-7-1	TNNI3	-0.103274	0.0368138	-2.8053	0.00516076
hsa-mir-130b	TNNI3	-0.12276	0.0367317	-3.34208	0.000873907
hsa-let-7d	TNNI3	-0.145627	0.0366171	-3.97701	7.67e-05
hsa-mir-326	TNNI3	-0.0729341	0.0369131	-1.97583	0.04855
hsa-mir-3652	TNNI3	-0.101452	0.0368207	-2.75529	0.00601019
hsa-mir-3928	TNNI3	-0.0908487	0.0368586	-2.46479	0.0139386
hsa-mir-616	TNNI3	-0.144735	0.0366219	-3.95215	8.5e-05
hsa-mir-3605	TNNI3	-0.0840489	0.0368807	-2.27894	0.0229585
hsa-mir-744	TNNI3	-0.0921479	0.0368542	-2.50034	0.0126257
hsa-mir-628	TNNI3	-0.0990584	0.0368296	-2.68964	0.0073163
hsa-mir-3619	TNNI3	-0.0843236	0.0368798	-2.28644	0.022514
hsa-mir-539	TNNI3	-0.0815537	0.0368884	-2.21082	0.0273573
hsa-mir-345	TNNI3	-0.0796312	0.0368941	-2.15837	0.0312243
hsa-mir-2277	TNNI3	-0.127911	0.0367076	-3.48458	0.000522333
hsa-mir-491	TNNI3	-0.0956486	0.036842	-2.59619	0.00961612
hsa-mir-423	TNNI3	-0.0796938	0.0368939	-2.16008	0.0310915
hsa-mir-197	TNNI3	-0.0837416	0.0368817	-2.27055	0.0234649
hsa-mir-23a	TNNI3	-0.108809	0.0367919	-2.95742	0.00320237
hsa-mir-134	TNNI3	-0.0752967	0.0369066	-2.0402	0.04169
hsa-mir-196b	TNNI3	-0.0785735	0.0368972	-2.12952	0.0335449
hsa-mir-3158-2	TNNI3	-0.094565	0.0368458	-2.56651	0.0104712
hsa-mir-675	TNNI3	-0.103846	0.0368116	-2.82102	0.00491713
hsa-mir-33a	TNNI3	-0.080732	0.0368908	-2.1884	0.0289566
hsa-mir-1274b	TNNI3	-0.144526	0.0366231	-3.94631	8.7e-05
hsa-mir-501	TNNI3	-0.128341	0.0367056	-3.49651	0.000499896
hsa-mir-3940	TNNI3	-0.121509	0.0367374	-3.30749	0.000987465
hsa-mir-186	TNNI3	-0.132642	0.0366846	-3.61574	0.00032009
hsa-mir-1271	TNNI3	-0.0840132	0.0368808	-2.27797	0.0230169
hsa-mir-3653	TNNI3	-0.121313	0.0367383	-3.30209	0.0010064
hsa-mir-551b	TNNI3	-0.107096	0.0367988	-2.91032	0.00372045
hsa-mir-3647	TNNI3	-0.10261	0.0368163	-2.78708	0.00545677
hsa-mir-1301	TNNI3	-0.0790387	0.0368959	-2.14221	0.0325069
hsa-mir-301b	TNNI3	-0.108081	0.0367949	-2.93738	0.00341418
hsa-mir-550a-1	TNNI3	-0.0763404	0.0369037	-2.06864	0.0389313
hsa-mir-3676	TNNI3	-0.0888721	0.0368652	-2.41073	0.0161667
hsa-mir-1270-2	TNNI3	-0.103014	0.0368148	-2.79818	0.00527458
hsa-mir-2116	TNNI3	-0.146865	0.0366103	-4.01158	6.65e-05
hsa-mir-658	TNNI3	-0.101291	0.0368213	-2.75088	0.00609086
hsa-mir-509-3	TNNI3	-0.0777823	0.0368995	-2.10795	0.0353756
hsa-mir-3610	TNNI3	-0.0804285	0.0368918	-2.18012	0.0295672
hsa-mir-576	TNNI3	-0.145273	0.036619	-3.96713	7.99e-05
hsa-mir-192	TNNI3	-0.0898196	0.0368621	-2.43664	0.0150624
hsa-mir-766	TNNI3	-0.140104	0.0366466	-3.82311	0.000143025
hsa-mir-582	TNNI3	-0.112885	0.0367751	-3.06959	0.00222292
hsa-mir-505	TNNI3	-0.15277	0.0365772	-4.17664	3.32e-05
hsa-mir-2110	TNNI3	-0.103536	0.0368127	-2.81249	0.00504792
hsa-mir-16-1	TNNI3	-0.088512	0.0368664	-2.40089	0.0166047
hsa-mir-222	TNNI3	-0.124915	0.0367218	-3.40166	0.00070627
hsa-mir-3129	TNNI3	-0.106811	0.0367999	-2.90247	0.00381384
hsa-mir-188	TNNI3	-0.073625	0.0369112	-1.99465	0.0464523
hsa-mir-455	TNNI3	-0.104272	0.0368099	-2.83272	0.00474268
hsa-mir-581	TNNI3	-0.156076	0.0365581	-4.26926	2.22e-05
hsa-mir-3151	TNNI3	-0.138656	0.0366541	-3.78282	0.000167758
hsa-mir-1537	TNNI3	-0.125964	0.0367169	-3.4307	0.000635902
hsa-mir-30c-1	TNNI3	-0.104457	0.0368092	-2.83779	0.0046687
hsa-mir-28	TNNI3	-0.123106	0.0367301	-3.35162	0.000844771
hsa-mir-605	TNNI3	-0.0929294	0.0368515	-2.52173	0.0118898
hsa-mir-1245	TNNI3	-0.0754888	0.0369061	-2.04543	0.0411703
hsa-mir-126	TNNI3	-0.14236	0.0366347	-3.88594	0.000111205
hsa-mir-146b	TNNI3	-0.0787003	0.0368969	-2.13298	0.0332591
