# Supplementary material for: Identification of Angiogenesis-Related Prognostic Biomarkers Associated With Immune Cell Infiltration in Breast Cancer
Source: Front Cell Dev Biol. 2022 May 6;10:853324. doi: 10.3389/fcell.2022.853324 (PMC9121305; doi:10.3389/fcell.2022.853324)
Supplement: Supplementary file 11 [file Table7.XLSX]

## Sheet: Table S6
lncRNA	miRNA	r
CYB561D2	hsa-mir-1306	-0.430881
CTD-3128G10.6	hsa-mir-1306	-0.401152
RP1-286D6.5	hsa-mir-1306	-0.420603
RP11-196G11.2	hsa-mir-1306	-0.418313
AC006942.4	hsa-mir-1306	-0.458365
RP11-43N16.4	hsa-mir-1306	-0.467424
LINC01023	hsa-mir-1306	-0.401488
CTD-2270L9.4	hsa-mir-1306	-0.422691
MIR497HG	hsa-mir-1306	-0.411757
RP3-395M20.8	hsa-mir-1306	-0.490025
CTC-1337H24.4	hsa-mir-1306	-0.445382
RP3-402G11.28	hsa-mir-1306	-0.425844
CTD-2287O16.5	hsa-mir-1306	-0.449255
SEMA3F-AS1	hsa-mir-1306	-0.467813
CTD-2336O2.1	hsa-mir-1306	-0.437265
RP11-400F19.6	hsa-mir-1306	-0.402596
RP5-1057I20.4	hsa-mir-1306	-0.409031
RP13-977J11.2	hsa-mir-1306	-0.426296
RP11-251M1.1	hsa-mir-1306	-0.454839
AC006128.2	hsa-mir-1306	-0.456642
RP11-244H3.1	hsa-mir-1306	-0.447639
DIO3OS	hsa-mir-1306	-0.429195
CTD-2619J13.8	hsa-mir-1306	-0.434593
LINC00982	hsa-mir-1306	-0.427923
LINC01089	hsa-mir-1306	-0.467732
CTB-55O6.12	hsa-mir-1306	-0.436679
RP11-1275H24.3	hsa-mir-1306	-0.404522
NEAT1	hsa-mir-1306	-0.404602
CADM3-AS1	hsa-mir-1306	-0.426363
RP11-7F17.8	hsa-mir-1306	-0.454022
DPP9-AS1	hsa-mir-1306	-0.434534
RP11-800A3.7	hsa-mir-1306	-0.462249
LINC01342	hsa-mir-1306	-0.419685
RP11-5C23.1	hsa-mir-1306	-0.418047
AC132217.4	hsa-mir-1306	-0.473045
RP11-394O4.5	hsa-mir-1306	-0.434307
HOXB-AS1	hsa-mir-1306	-0.42492
MEG3	hsa-mir-1306	-0.463016
RP5-1024N4.4	hsa-mir-1306	-0.419497
EPB41L4A-AS2	hsa-mir-1306	-0.440932
CTC-428H11.2	hsa-mir-1306	-0.421658
GRIK1-AS1	hsa-mir-1306	-0.407326
AC093642.1	hsa-mir-1306	-0.409406
RARA-AS1	hsa-mir-1306	-0.404612
C4A-AS1	hsa-mir-1306	-0.40037
C4B-AS1	hsa-mir-1306	-0.40037
RP11-400N9.1	hsa-mir-1306	-0.485977
HOXD-AS2	hsa-mir-1306	-0.412354
RP11-736K20.4	hsa-mir-1306	-0.437944
CTC-558O2.1	hsa-mir-1306	-0.472776
RP11-5P18.5	hsa-mir-1306	-0.423274
LA16c-313F4.1	hsa-mir-1306	-0.408466
CTD-2013N17.6	hsa-mir-1306	-0.44148
AC008268.1	hsa-mir-1306	-0.402401
IGF2-AS	hsa-mir-1306	-0.460137
LINC00993	hsa-mir-1306	-0.432188
RP11-47A8.5	hsa-mir-1306	-0.404718
AC005740.6	hsa-mir-1306	-0.405685
DIO3OS	hsa-mir-3074	-0.400834
MEG3	hsa-mir-3074	-0.419649
RP11-44M6.7	hsa-mir-99b	-0.442298
RP11-203J24.9	hsa-mir-99b	-0.471876
RP3-508I15.21	hsa-mir-99b	-0.488727
RP11-23P13.6	hsa-mir-99b	-0.418211
AC093620.5	hsa-mir-99b	-0.418973
AC006077.3	hsa-mir-99b	-0.424965
GUSBP11	hsa-mir-99b	-0.401895
RP3-402G11.28	hsa-mir-99b	-0.437814
RP11-251M1.1	hsa-mir-99b	-0.400924
LINC00982	hsa-mir-99b	-0.423441
AP001055.6	hsa-mir-99b	-0.400357
CTB-55O6.12	hsa-mir-99b	-0.422684
RP11-286H15.1	hsa-mir-99b	-0.406661
MEG3	hsa-mir-99b	-0.407205
CYB561D2	hsa-mir-3677	-0.403207
MIR497HG	hsa-mir-3677	-0.41735
RP3-402G11.28	hsa-mir-3677	-0.416835
AC007383.3	hsa-mir-3677	-0.415627
RP11-244H3.1	hsa-mir-3677	-0.443144
RP11-7F17.8	hsa-mir-3677	-0.419224
CTD-2515H24.2	hsa-mir-3677	-0.414474
GRIK1-AS1	hsa-mir-3677	-0.462116
RP11-44M6.7	hsa-mir-3170	-0.437512
RP11-203J24.9	hsa-mir-3170	-0.412539
AC006942.4	hsa-mir-3170	-0.420301
RP11-43N16.4	hsa-mir-3170	-0.438978
LINC01023	hsa-mir-3170	-0.417956
RP3-402G11.28	hsa-mir-3170	-0.429169
RP11-44M6.7	hsa-mir-331	-0.403531
RP3-402G11.28	hsa-mir-331	-0.401022
DIO3OS	hsa-mir-331	-0.403077
LINC00982	hsa-mir-331	-0.415198
CTD-3035K23.7	hsa-mir-331	-0.427245
AC132217.4	hsa-mir-331	-0.423891
RP11-394O4.5	hsa-mir-331	-0.409673
MEG3	hsa-mir-331	-0.426061
IGF2-AS	hsa-mir-331	-0.413739
CTD-3035K23.7	hsa-mir-7-1	-0.415848
AC132217.4	hsa-mir-7-1	-0.404677
MEG3	hsa-mir-7-1	-0.450881
IGF2-AS	hsa-mir-7-1	-0.444662
CYB561D2	hsa-mir-130b	-0.460355
RP1-286D6.5	hsa-mir-130b	-0.410535
AC006942.4	hsa-mir-130b	-0.414202
RP11-43N16.4	hsa-mir-130b	-0.430661
CTD-2270L9.4	hsa-mir-130b	-0.409036
RP3-395M20.8	hsa-mir-130b	-0.470676
CTC-1337H24.4	hsa-mir-130b	-0.414336
CTD-2287O16.5	hsa-mir-130b	-0.411805
SEMA3F-AS1	hsa-mir-130b	-0.428434
CTD-2336O2.1	hsa-mir-130b	-0.443779
AC006128.2	hsa-mir-130b	-0.436698
RP11-244H3.1	hsa-mir-130b	-0.431401
WWC2-AS2	hsa-mir-130b	-0.413484
CTD-2619J13.8	hsa-mir-130b	-0.43873
AC006273.5	hsa-mir-130b	-0.406818
LINC01089	hsa-mir-130b	-0.401713
NEAT1	hsa-mir-130b	-0.41492
LINC00959	hsa-mir-130b	-0.417798
RP11-7F17.8	hsa-mir-130b	-0.45916
DPP9-AS1	hsa-mir-130b	-0.403554
CTB-25B13.9	hsa-mir-130b	-0.406364
RP11-800A3.7	hsa-mir-130b	-0.437392
LINC01342	hsa-mir-130b	-0.416003
RP11-5C23.1	hsa-mir-130b	-0.419371
TP73-AS1	hsa-mir-130b	-0.43059
HOXB-AS1	hsa-mir-130b	-0.408043
MEG3	hsa-mir-130b	-0.410825
RP5-1159O4.2	hsa-mir-130b	-0.426694
RP11-473M20.11	hsa-mir-130b	-0.401706
RP11-325I22.3	hsa-mir-130b	-0.413876
AC090616.2	hsa-mir-130b	-0.449904
RP11-159N11.4	hsa-mir-130b	-0.423949
EPB41L4A-AS2	hsa-mir-130b	-0.444169
RP11-333E1.1	hsa-mir-130b	-0.42831
GRIK1-AS1	hsa-mir-130b	-0.425924
AC093642.1	hsa-mir-130b	-0.443065
RP11-503N18.1	hsa-mir-130b	-0.453414
RP11-522B15.3	hsa-mir-130b	-0.401734
AC093642.3	hsa-mir-130b	-0.419213
CTD-3214H19.6	hsa-mir-130b	-0.461532
LA16c-312E8.4	hsa-mir-130b	-0.414022
RARA-AS1	hsa-mir-130b	-0.402372
RP11-680F20.6	hsa-mir-130b	-0.401616
RAD51-AS1	hsa-mir-130b	-0.436259
GS1-259H13.2	hsa-mir-130b	-0.415634
GMDS-AS1	hsa-mir-130b	-0.40607
C4A-AS1	hsa-mir-130b	-0.407971
C4B-AS1	hsa-mir-130b	-0.407971
RP11-400N9.1	hsa-mir-130b	-0.540314
RP11-834C11.4	hsa-mir-130b	-0.419698
RP11-736K20.4	hsa-mir-130b	-0.460554
CTC-558O2.1	hsa-mir-130b	-0.491321
CTD-2619J13.9	hsa-mir-130b	-0.42053
CTC-559E9.1	hsa-mir-130b	-0.413339
RP11-552D4.1	hsa-mir-130b	-0.408401
RP11-5P18.5	hsa-mir-130b	-0.47417
RP1-18D14.7	hsa-mir-130b	-0.40404
LA16c-313F4.1	hsa-mir-130b	-0.463489
CTD-2013N17.6	hsa-mir-130b	-0.451065
RP11-428K3.1	hsa-mir-130b	-0.405635
AC008268.1	hsa-mir-130b	-0.438736
IGF2-AS	hsa-mir-130b	-0.45542
MAPT-AS1	hsa-mir-130b	-0.447053
LINC00993	hsa-mir-130b	-0.467589
RP11-47A8.5	hsa-mir-130b	-0.487936
AC034220.3	hsa-mir-130b	-0.459631
RN7SKP23	hsa-mir-130b	-0.400425
AC006942.4	hsa-let-7d	-0.403155
RP11-251M1.1	hsa-let-7d	-0.417343
LINC00982	hsa-let-7d	-0.403574
AC132217.4	hsa-let-7d	-0.415822
HOXB-AS1	hsa-let-7d	-0.412406
MEG3	hsa-let-7d	-0.409172
EPB41L4A-AS2	hsa-let-7d	-0.410387
RP11-400N9.1	hsa-let-7d	-0.437113
IGF2-AS	hsa-let-7d	-0.417681
LINC00982	hsa-mir-3928	-0.403724
AC132217.4	hsa-mir-3928	-0.431851
MEG3	hsa-mir-3928	-0.428855
IGF2-AS	hsa-mir-3928	-0.420057
RP11-61K9.3	hsa-mir-616	-0.406958
RP1-286D6.5	hsa-mir-616	-0.401799
AC006942.4	hsa-mir-616	-0.413826
RP11-43N16.4	hsa-mir-616	-0.430938
LINC01023	hsa-mir-616	-0.403041
MIR497HG	hsa-mir-616	-0.42984
RP3-395M20.8	hsa-mir-616	-0.408187
RP3-402G11.28	hsa-mir-616	-0.42117
RP11-429J17.8	hsa-mir-616	-0.405728
RP11-400F19.6	hsa-mir-616	-0.414681
RP11-251M1.1	hsa-mir-616	-0.404749
AC006128.2	hsa-mir-616	-0.405974
DIO3OS	hsa-mir-616	-0.426945
LINC00982	hsa-mir-616	-0.423058
CTB-55O6.12	hsa-mir-616	-0.423179
RP11-800A3.7	hsa-mir-616	-0.414821
AC132217.4	hsa-mir-616	-0.46956
MEG3	hsa-mir-616	-0.459153
IGF2-AS	hsa-mir-616	-0.438056
RP11-203J24.9	hsa-mir-328	-0.402431
LINC00982	hsa-mir-328	-0.418804
AC132217.4	hsa-mir-328	-0.418906
MEG3	hsa-mir-328	-0.424185
RP11-44M6.7	hsa-mir-3605	-0.454735
RP11-203J24.9	hsa-mir-3605	-0.428413
RP3-508I15.21	hsa-mir-3605	-0.439384
AC018766.4	hsa-mir-3605	-0.436665
AC006942.4	hsa-mir-3605	-0.431606
RP11-43N16.4	hsa-mir-3605	-0.445629
LINC01023	hsa-mir-3605	-0.427935
AC006077.3	hsa-mir-3605	-0.428279
PTOV1-AS2	hsa-mir-3605	-0.412447
RP3-402G11.28	hsa-mir-3605	-0.462114
RP11-426A6.5	hsa-mir-3605	-0.412319
C9orf173-AS1	hsa-mir-3605	-0.40477
RP3-402G11.27	hsa-mir-3605	-0.402904
AC006128.2	hsa-mir-3605	-0.416823
LINC00982	hsa-mir-3605	-0.402938
LINC01089	hsa-mir-3605	-0.407285
RP11-44M6.7	hsa-mir-323b	-0.424291
RP3-508I15.21	hsa-mir-323b	-0.403023
AC006942.4	hsa-mir-323b	-0.438768
RP11-43N16.4	hsa-mir-323b	-0.400382
RP3-402G11.28	hsa-mir-323b	-0.412603
LINC00982	hsa-mir-744	-0.419275
AC132217.4	hsa-mir-744	-0.416963
MEG3	hsa-mir-744	-0.447374
IGF2-AS	hsa-mir-744	-0.423051
AC006942.4	hsa-mir-210	-0.401702
RP11-43N16.4	hsa-mir-210	-0.406045
LINC00926	hsa-mir-210	-0.442473
MIR497HG	hsa-mir-210	-0.458953
RP3-395M20.8	hsa-mir-210	-0.424642
RP3-402G11.28	hsa-mir-210	-0.407123
SEMA3F-AS1	hsa-mir-210	-0.423911
RP13-977J11.2	hsa-mir-210	-0.410111
RP11-251M1.1	hsa-mir-210	-0.586011
AC006128.2	hsa-mir-210	-0.420205
RP11-244H3.1	hsa-mir-210	-0.453754
DIO3OS	hsa-mir-210	-0.432772
LINC00982	hsa-mir-210	-0.497771
CTB-55O6.12	hsa-mir-210	-0.444367
RP11-160E2.19	hsa-mir-210	-0.418457
CADM3-AS1	hsa-mir-210	-0.573284
RP11-286H15.1	hsa-mir-210	-0.459905
RP11-7F17.8	hsa-mir-210	-0.447485
LINC00324	hsa-mir-210	-0.414716
AC021188.4	hsa-mir-210	-0.442414
RP11-5C23.1	hsa-mir-210	-0.436437
AC132217.4	hsa-mir-210	-0.432644
RP11-536I6.2	hsa-mir-210	-0.402186
RP11-455O6.2	hsa-mir-210	-0.539933
RP11-394O4.5	hsa-mir-210	-0.479987
MEG3	hsa-mir-210	-0.401236
CHL1-AS2	hsa-mir-210	-0.40978
RP5-1024N4.4	hsa-mir-210	-0.41357
SENCR	hsa-mir-210	-0.429316
CTBP1-AS	hsa-mir-210	-0.402506
AC006116.20	hsa-mir-210	-0.427084
CTC-428H11.2	hsa-mir-210	-0.421581
PGM5P4-AS1	hsa-mir-210	-0.497617
GRIK1-AS1	hsa-mir-210	-0.41448
RP11-522B15.3	hsa-mir-210	-0.409453
RP11-643A5.3	hsa-mir-210	-0.406672
RP11-175K6.1	hsa-mir-210	-0.486456
CTD-3064M3.3	hsa-mir-210	-0.505743
RP11-400N9.1	hsa-mir-210	-0.430115
RP11-834C11.4	hsa-mir-210	-0.411538
SHANK3	hsa-mir-210	-0.449398
PGM5-AS1	hsa-mir-210	-0.487282
RP13-1016M1.2	hsa-mir-210	-0.41326
RP11-543D5.2	hsa-mir-210	-0.460565
RP11-736K20.4	hsa-mir-210	-0.522457
CTC-558O2.1	hsa-mir-210	-0.415107
AC018647.3	hsa-mir-210	-0.425925
RP11-81K2.2	hsa-mir-210	-0.416198
PCAT19	hsa-mir-210	-0.438527
AL035610.1	hsa-mir-210	-0.444222
CTD-2081C10.7	hsa-mir-210	-0.435861
HOXA-AS2	hsa-mir-210	-0.415303
AC116035.1	hsa-mir-210	-0.413562
RP1-18D14.7	hsa-mir-210	-0.496737
LINC01013	hsa-mir-210	-0.440072
CTD-2013N17.6	hsa-mir-210	-0.400071
PGM5P3-AS1	hsa-mir-210	-0.513544
RP11-643C9.2	hsa-mir-210	-0.446335
MIR143HG	hsa-mir-210	-0.412304
RP11-180N14.1	hsa-mir-210	-0.449411
RP11-61I13.3	hsa-mir-210	-0.401709
RP11-553L6.5	hsa-mir-210	-0.404312
IGF2-AS	hsa-mir-210	-0.423292
LINC01140	hsa-mir-210	-0.434364
SOCS2-AS1	hsa-mir-210	-0.420895
FZD10-AS1	hsa-mir-210	-0.459178
AC006126.4	hsa-mir-210	-0.408981
RP11-1024P17.1	hsa-mir-210	-0.462721
RP11-21C4.1	hsa-mir-210	-0.429811
RP11-175K6.2	hsa-mir-210	-0.419158
AC005740.6	hsa-mir-210	-0.422114
RP11-44M6.7	hsa-mir-628	-0.488245
RP11-417N10.4	hsa-mir-628	-0.418226
RP11-203J24.9	hsa-mir-628	-0.424869
RP3-508I15.21	hsa-mir-628	-0.452799
RP11-465B22.8	hsa-mir-628	-0.429748
RP11-46F15.2	hsa-mir-628	-0.412162
RP11-360L9.8	hsa-mir-628	-0.413684
RP11-264B17.3	hsa-mir-628	-0.402151
CTC-479C5.10	hsa-mir-628	-0.423319
RP11-618K13.2	hsa-mir-628	-0.438677
AC093620.5	hsa-mir-628	-0.412426
AC018766.4	hsa-mir-628	-0.453164
AC006942.4	hsa-mir-628	-0.422215
ASMTL-AS1	hsa-mir-628	-0.435759
RP11-43N16.4	hsa-mir-628	-0.443046
LINC01023	hsa-mir-628	-0.434933
CTD-2540B15.13	hsa-mir-628	-0.406413
AC006077.3	hsa-mir-628	-0.457536
RP11-148K1.12	hsa-mir-628	-0.441183
SPACA6P	hsa-mir-628	-0.423308
PTOV1-AS2	hsa-mir-628	-0.428786
RP11-707G18.1	hsa-mir-628	-0.420846
AC027601.1	hsa-mir-628	-0.408687
RP11-477I4.4	hsa-mir-628	-0.421008
RP3-402G11.28	hsa-mir-628	-0.439521
RP11-661A12.8	hsa-mir-628	-0.412665
RP11-426A6.5	hsa-mir-628	-0.446923
MIF-AS1	hsa-mir-628	-0.424069
RP11-429J17.8	hsa-mir-628	-0.403008
AC005785.2	hsa-mir-628	-0.423948
AC006128.2	hsa-mir-628	-0.416614
RP11-147L13.13	hsa-mir-628	-0.42325
CTD-2587H24.14	hsa-mir-628	-0.417536
CTD-3064M3.7	hsa-mir-628	-0.422802
RP11-44M6.7	hsa-mir-874	-0.430025
RP11-251M1.1	hsa-mir-939	-0.436928
RP11-244H3.1	hsa-mir-939	-0.401646
LINC00982	hsa-mir-939	-0.418055
RP11-394O4.5	hsa-mir-939	-0.435794
MEG3	hsa-mir-939	-0.420504
RP11-736K20.4	hsa-mir-939	-0.408401
RP11-44M6.7	hsa-mir-539	-0.441772
RP3-508I15.21	hsa-mir-539	-0.418473
RP11-465B22.8	hsa-mir-539	-0.408302
CTC-479C5.10	hsa-mir-539	-0.400346
AC006077.3	hsa-mir-539	-0.419662
RP11-477I4.4	hsa-mir-539	-0.415785
RP11-251M1.1	hsa-mir-324	-0.446155
LINC00982	hsa-mir-324	-0.430269
AC132217.4	hsa-mir-324	-0.43392
RP11-394O4.5	hsa-mir-324	-0.41388
MEG3	hsa-mir-324	-0.428748
EPB41L4A-AS2	hsa-mir-324	-0.403994
RP11-175K6.1	hsa-mir-324	-0.420729
RP11-400N9.1	hsa-mir-324	-0.445404
RP11-736K20.4	hsa-mir-324	-0.446642
IGF2-AS	hsa-mir-324	-0.465707
FZD10-AS1	hsa-mir-324	-0.422595
AC006942.4	hsa-mir-345	-0.409275
MIR497HG	hsa-mir-345	-0.412129
RP11-400F19.6	hsa-mir-345	-0.401469
RP11-251M1.1	hsa-mir-345	-0.406208
AC132217.4	hsa-mir-345	-0.402995
MEG3	hsa-mir-345	-0.410207
IGF2-AS	hsa-mir-345	-0.438967
RP11-251M1.1	hsa-mir-3200	-0.408608
AC132217.4	hsa-mir-3200	-0.441879
RP11-394O4.5	hsa-mir-3200	-0.434226
MEG3	hsa-mir-3200	-0.403433
AC006116.20	hsa-mir-3200	-0.418656
EPB41L4A-AS2	hsa-mir-3200	-0.40355
GRIK1-AS1	hsa-mir-3200	-0.414856
RP11-400N9.1	hsa-mir-3200	-0.440331
RP11-736K20.4	hsa-mir-3200	-0.508372
CTD-2081C10.7	hsa-mir-3200	-0.44896
ACTA2-AS1	hsa-mir-3200	-0.40819
MIR143HG	hsa-mir-3200	-0.402227
RP11-553L6.5	hsa-mir-3200	-0.423501
IGF2-AS	hsa-mir-3200	-0.425951
LINC00993	hsa-mir-3200	-0.44191
FZD10-AS1	hsa-mir-3200	-0.401055
PCAT18	hsa-mir-3200	-0.41134
AC005606.14	hsa-mir-140	-0.418395
MEG3	hsa-mir-760	-0.407891
IGF2-AS	hsa-mir-423	-0.402429
RP11-44M6.7	hsa-mir-3607	-0.461947
RP3-508I15.21	hsa-mir-3607	-0.419157
RP11-618K13.2	hsa-mir-3607	-0.405997
AC093620.5	hsa-mir-3607	-0.417141
ASMTL-AS1	hsa-mir-3607	-0.401487
CTD-2540B15.13	hsa-mir-3607	-0.407428
RP11-477I4.4	hsa-mir-3607	-0.4126
MIF-AS1	hsa-mir-3607	-0.421913
CTD-2587H24.14	hsa-mir-3607	-0.404794
CTD-3064M3.7	hsa-mir-3607	-0.420386
RP11-20I20.4	hsa-mir-3607	-0.420632
CYB561D2	hsa-mir-197	-0.442211
AC006942.4	hsa-mir-197	-0.414691
RP3-395M20.8	hsa-mir-197	-0.445444
CTC-1337H24.4	hsa-mir-197	-0.415173
RP11-7F17.8	hsa-mir-197	-0.40249
HEIH	hsa-mir-197	-0.404014
RP5-1159O4.2	hsa-mir-197	-0.401597
RP11-325I22.3	hsa-mir-197	-0.400969
EPB41L4A-AS2	hsa-mir-197	-0.455289
AC093642.1	hsa-mir-197	-0.430278
RP11-503N18.1	hsa-mir-197	-0.449308
RARA-AS1	hsa-mir-197	-0.401471
GS1-259H13.2	hsa-mir-197	-0.431544
CTB-179K24.3	hsa-mir-197	-0.410679
GMDS-AS1	hsa-mir-197	-0.402177
RP11-400N9.1	hsa-mir-197	-0.522004
RP11-736K20.4	hsa-mir-197	-0.40102
CTC-558O2.1	hsa-mir-197	-0.469329
RP11-5P18.5	hsa-mir-197	-0.454828
CTD-2013N17.6	hsa-mir-197	-0.420436
AC008268.1	hsa-mir-197	-0.438236
MAPT-AS1	hsa-mir-197	-0.403278
LINC00993	hsa-mir-197	-0.449401
RP11-47A8.5	hsa-mir-197	-0.454669
AC034220.3	hsa-mir-197	-0.453866
AC006942.4	hsa-mir-23a	-0.413036
RP11-43N16.4	hsa-mir-23a	-0.460633
RP3-395M20.8	hsa-mir-23a	-0.416951
CTD-2287O16.5	hsa-mir-23a	-0.407173
SEMA3F-AS1	hsa-mir-23a	-0.403283
LINC01089	hsa-mir-23a	-0.400063
RP11-400N9.1	hsa-mir-23a	-0.41221
CTC-558O2.1	hsa-mir-23a	-0.402333
RP11-44M6.7	hsa-mir-134	-0.429961
RP11-465B22.8	hsa-mir-134	-0.416173
KMT2E-AS1	hsa-mir-134	-0.428609
CTD-3001H11.2	hsa-mir-134	-0.401738
RP13-1032I1.7	hsa-mir-134	-0.410268
AC006077.3	hsa-mir-134	-0.406849
RP11-477I4.4	hsa-mir-134	-0.432031
RP5-908M14.9	hsa-mir-134	-0.400692
LINC01311	hsa-mir-134	-0.405572
RP11-398C13.6	hsa-mir-134	-0.426927
C9orf163	hsa-mir-134	-0.404103
CTD-2517M22.14	hsa-mir-134	-0.402006
RP11-44M6.7	hsa-mir-196b	-0.468702
RP3-508I15.21	hsa-mir-196b	-0.413394
RP11-465B22.8	hsa-mir-196b	-0.430647
RP11-360L9.8	hsa-mir-196b	-0.408088
CTC-479C5.10	hsa-mir-196b	-0.41453
AC018766.4	hsa-mir-196b	-0.408627
AC006942.4	hsa-mir-196b	-0.484463
RP11-43N16.4	hsa-mir-196b	-0.46783
LINC01023	hsa-mir-196b	-0.407615
AC006077.3	hsa-mir-196b	-0.419407
RP11-148K1.12	hsa-mir-196b	-0.400077
PTOV1-AS2	hsa-mir-196b	-0.408356
AC027601.1	hsa-mir-196b	-0.401172
ARRDC1-AS1	hsa-mir-196b	-0.424042
RP3-402G11.28	hsa-mir-196b	-0.429237
RP11-400F19.6	hsa-mir-196b	-0.410439
C9orf173-AS1	hsa-mir-196b	-0.408694
MIR497HG	hsa-mir-1307	-0.464032
RP11-251M1.1	hsa-mir-1307	-0.501439
RP11-244H3.1	hsa-mir-1307	-0.410374
DIO3OS	hsa-mir-1307	-0.448496
LINC00982	hsa-mir-1307	-0.407527
CADM3-AS1	hsa-mir-1307	-0.452023
RP11-5C23.1	hsa-mir-1307	-0.412747
AC132217.4	hsa-mir-1307	-0.469605
RP11-536I6.2	hsa-mir-1307	-0.412644
RP11-455O6.2	hsa-mir-1307	-0.430152
RP11-394O4.5	hsa-mir-1307	-0.489198
MEG3	hsa-mir-1307	-0.422855
RP5-1024N4.4	hsa-mir-1307	-0.40485
AC006116.20	hsa-mir-1307	-0.406356
CTC-366B18.4	hsa-mir-1307	-0.423192
PGM5P4-AS1	hsa-mir-1307	-0.430448
GRIK1-AS1	hsa-mir-1307	-0.451358
PCOLCE-AS1	hsa-mir-1307	-0.408412
RP11-522B15.3	hsa-mir-1307	-0.415851
CCND2-AS1	hsa-mir-1307	-0.402909
RP11-643A5.3	hsa-mir-1307	-0.424033
RP11-175K6.1	hsa-mir-1307	-0.416035
CTD-3064M3.3	hsa-mir-1307	-0.423464
RP11-400N9.1	hsa-mir-1307	-0.468174
RP11-182J1.17	hsa-mir-1307	-0.405206
RP11-543D5.2	hsa-mir-1307	-0.442801
RP11-736K20.4	hsa-mir-1307	-0.550354
PCAT19	hsa-mir-1307	-0.401063
CTD-2081C10.7	hsa-mir-1307	-0.444182
HOXA-AS2	hsa-mir-1307	-0.427789
ACTA2-AS1	hsa-mir-1307	-0.452907
RP1-18D14.7	hsa-mir-1307	-0.415747
LINC01013	hsa-mir-1307	-0.436136
PGM5P3-AS1	hsa-mir-1307	-0.423337
RP4-742C19.13	hsa-mir-1307	-0.402522
MIR143HG	hsa-mir-1307	-0.454415
RP11-180N14.1	hsa-mir-1307	-0.470767
RP11-553L6.5	hsa-mir-1307	-0.499718
IGF2-AS	hsa-mir-1307	-0.444508
LINC00993	hsa-mir-1307	-0.429584
FZD10-AS1	hsa-mir-1307	-0.463813
RP11-1094H24.4	hsa-mir-1307	-0.418616
RP11-1024P17.1	hsa-mir-1307	-0.429233
RP11-175K6.2	hsa-mir-1307	-0.421809
IGF2-AS	hsa-mir-33a	-0.435037
RP11-47A8.5	hsa-mir-33a	-0.406999
MIR497HG	hsa-mir-148b	-0.426034
DIO3OS	hsa-mir-148b	-0.440275
LINC00982	hsa-mir-148b	-0.420686
CTD-3035K23.7	hsa-mir-148b	-0.465697
AC132217.4	hsa-mir-148b	-0.491789
RP11-334A14.8	hsa-mir-148b	-0.40441
RP11-394O4.5	hsa-mir-148b	-0.457917
MEG3	hsa-mir-148b	-0.513098
MEG9	hsa-mir-148b	-0.40103
AP000892.6	hsa-mir-148b	-0.420741
HOXA-AS2	hsa-mir-148b	-0.43206
ACTA2-AS1	hsa-mir-148b	-0.41035
LINC01013	hsa-mir-148b	-0.407501
MIR143HG	hsa-mir-148b	-0.439475
RP11-116G8.5	hsa-mir-148b	-0.414345
IGF2-AS	hsa-mir-148b	-0.504358
RP11-44M6.7	hsa-mir-26a-1	-0.418365
RP11-203J24.9	hsa-mir-26a-1	-0.409267
RP3-508I15.21	hsa-mir-26a-1	-0.430522
RP11-426A6.5	hsa-mir-26a-1	-0.401719
CTD-2619J13.8	hsa-mir-501	-0.420923
RP11-1109F11.3	hsa-mir-501	-0.415064
SLC25A21-AS1	hsa-mir-501	-0.438236
CTB-179K24.3	hsa-mir-501	-0.406512
RP11-400N9.1	hsa-mir-501	-0.483003
CTC-558O2.1	hsa-mir-501	-0.421616
CTC-559E9.1	hsa-mir-501	-0.429895
RP11-253M7.1	hsa-mir-501	-0.407393
CTD-2619J13.3	hsa-mir-501	-0.431245
TAPT1-AS1	hsa-mir-501	-0.404362
AC008268.1	hsa-mir-501	-0.407578
LINC00993	hsa-mir-501	-0.462399
RP11-47A8.5	hsa-mir-501	-0.400252
AC034220.3	hsa-mir-501	-0.427762
CTD-3035K23.7	hsa-mir-191	-0.418765
LINC00657	hsa-mir-660	-0.402033
DHRS4-AS1	hsa-mir-660	-0.475199
SHANK3	hsa-mir-193b	-0.415934
AC006942.4	hsa-mir-186	-0.413384
CTC-1337H24.4	hsa-mir-186	-0.41316
HOXB-AS1	hsa-mir-186	-0.407582
MEG3	hsa-mir-186	-0.408204
EPB41L4A-AS2	hsa-mir-186	-0.420293
RP11-400N9.1	hsa-mir-186	-0.463485
CTC-558O2.1	hsa-mir-186	-0.419581
IGF2-AS	hsa-mir-186	-0.436371
RP11-47A8.5	hsa-mir-186	-0.461467
RP11-251M1.1	hsa-mir-301a	-0.406809
LINC00959	hsa-mir-301a	-0.419245
RP11-394O4.5	hsa-mir-301a	-0.402142
MEG3	hsa-mir-301a	-0.400336
EPB41L4A-AS2	hsa-mir-301a	-0.427303
GRIK1-AS1	hsa-mir-301a	-0.420186
RP11-400N9.1	hsa-mir-301a	-0.429029
RP11-736K20.4	hsa-mir-301a	-0.454187
CTC-558O2.1	hsa-mir-301a	-0.40573
RP1-18D14.7	hsa-mir-301a	-0.404351
RP11-180N14.1	hsa-mir-301a	-0.406029
IGF2-AS	hsa-mir-301a	-0.421517
LINC00993	hsa-mir-301a	-0.402332
FZD10-AS1	hsa-mir-301a	-0.44154
AC006942.4	hsa-mir-1271	-0.421356
RP11-43N16.4	hsa-mir-1271	-0.41201
CTD-2270L9.4	hsa-mir-1271	-0.400789
ARRDC1-AS1	hsa-mir-1271	-0.408855
RP11-532F12.5	hsa-mir-1271	-0.410556
MEG3	hsa-mir-671	-0.405968
RP11-400N9.1	hsa-mir-671	-0.416622
CTA-363E6.6	hsa-mir-671	-0.424915
IGF2-AS	hsa-mir-671	-0.424224
RP11-47A8.5	hsa-mir-671	-0.446725
HOTAIRM1	hsa-mir-33b	-0.414575
RP11-251M1.1	hsa-mir-33b	-0.404588
LINC00982	hsa-mir-33b	-0.428021
CADM3-AS1	hsa-mir-33b	-0.427546
RP11-286H15.1	hsa-mir-33b	-0.401446
CTD-3035K23.7	hsa-mir-33b	-0.426307
AC132217.4	hsa-mir-33b	-0.418161
RP11-394O4.5	hsa-mir-33b	-0.418631
MEG3	hsa-mir-33b	-0.445931
RP11-175K6.1	hsa-mir-33b	-0.43437
PGM5-AS1	hsa-mir-33b	-0.411535
IGF2-AS	hsa-mir-33b	-0.440864
RP11-398C13.6	hsa-mir-337	-0.407724
CTD-3065J16.9	hsa-mir-337	-0.40655
AC006942.4	hsa-mir-3647	-0.404268
RP5-902P8.10	hsa-mir-3647	-0.418962
AC006128.2	hsa-mir-3647	-0.400734
IGF2-AS	hsa-mir-484	-0.413421
MIR497HG	hsa-mir-1301	-0.464642
DIO3OS	hsa-mir-1301	-0.439282
AC006273.5	hsa-mir-1301	-0.421448
AC132217.4	hsa-mir-1301	-0.463635
RP11-394O4.5	hsa-mir-1301	-0.466688
MEG3	hsa-mir-1301	-0.458806
AC006116.20	hsa-mir-1301	-0.414622
EPB41L4A-AS2	hsa-mir-1301	-0.43505
GRIK1-AS1	hsa-mir-1301	-0.494413
RP11-643A5.3	hsa-mir-1301	-0.410381
RP11-400N9.1	hsa-mir-1301	-0.440958
RP11-736K20.4	hsa-mir-1301	-0.485212
CTC-558O2.1	hsa-mir-1301	-0.437803
SNHG18	hsa-mir-1301	-0.412544
HOXA-AS2	hsa-mir-1301	-0.41011
ACTA2-AS1	hsa-mir-1301	-0.439139
RP11-5P18.5	hsa-mir-1301	-0.406237
LA16c-313F4.1	hsa-mir-1301	-0.400056
MIR143HG	hsa-mir-1301	-0.440372
RP11-116G8.5	hsa-mir-1301	-0.437255
RP11-553L6.5	hsa-mir-1301	-0.406267
IGF2-AS	hsa-mir-1301	-0.500047
MAPT-AS1	hsa-mir-1301	-0.425087
LINC00993	hsa-mir-1301	-0.452083
FZD10-AS1	hsa-mir-1301	-0.401744
RP11-47A8.5	hsa-mir-1301	-0.402164
CYB561D2	hsa-mir-301b	-0.415699
MIR497HG	hsa-mir-301b	-0.401228
EPB41L4A-AS2	hsa-mir-301b	-0.402519
GRIK1-AS1	hsa-mir-301b	-0.428251
AC093642.1	hsa-mir-301b	-0.413044
RP11-503N18.1	hsa-mir-301b	-0.416296
CTD-3214H19.6	hsa-mir-301b	-0.404614
RAD51-AS1	hsa-mir-301b	-0.404257
RP11-400N9.1	hsa-mir-301b	-0.492767
RP11-736K20.4	hsa-mir-301b	-0.430089
CTC-558O2.1	hsa-mir-301b	-0.420221
RP11-5P18.5	hsa-mir-301b	-0.432028
LA16c-313F4.1	hsa-mir-301b	-0.417065
CTD-2013N17.6	hsa-mir-301b	-0.421681
IGF2-AS	hsa-mir-301b	-0.438192
MAPT-AS1	hsa-mir-301b	-0.404613
LINC00993	hsa-mir-301b	-0.426348
RP11-47A8.5	hsa-mir-301b	-0.442766
IGF2-AS	hsa-mir-550a-1	-0.40666
RP11-400N9.1	hsa-mir-576	-0.422427
RP11-47A8.5	hsa-mir-576	-0.413031
AC006942.4	hsa-mir-766	-0.440061
RP11-429J17.8	hsa-mir-766	-0.407635
CTD-3214H19.6	hsa-mir-766	-0.401566
GS1-259H13.2	hsa-mir-766	-0.420792
CTC-558O2.1	hsa-mir-766	-0.423797
CYB561D2	hsa-mir-505	-0.445436
AC006942.4	hsa-mir-505	-0.41171
RP3-395M20.8	hsa-mir-505	-0.449198
CTC-1337H24.4	hsa-mir-505	-0.408369
CTD-2619J13.8	hsa-mir-505	-0.41683
RP11-496I9.1	hsa-mir-505	-0.410251
LINC01342	hsa-mir-505	-0.428576
HOXB-AS1	hsa-mir-505	-0.416924
RP11-473M20.11	hsa-mir-505	-0.432624
EPB41L4A-AS2	hsa-mir-505	-0.431571
SLC25A21-AS1	hsa-mir-505	-0.408251
AC093642.1	hsa-mir-505	-0.435872
RP11-1275H24.1	hsa-mir-505	-0.4155
RP11-503N18.1	hsa-mir-505	-0.480724
AC093642.3	hsa-mir-505	-0.40219
CTD-3214H19.6	hsa-mir-505	-0.461617
RAD51-AS1	hsa-mir-505	-0.403862
GS1-259H13.2	hsa-mir-505	-0.400807
CTB-179K24.3	hsa-mir-505	-0.438637
C4A-AS1	hsa-mir-505	-0.426219
C4B-AS1	hsa-mir-505	-0.426219
RP11-400N9.1	hsa-mir-505	-0.542515
CTC-558O2.1	hsa-mir-505	-0.491867
CTD-2619J13.9	hsa-mir-505	-0.427444
U73166.2	hsa-mir-505	-0.40798
RP11-5P18.5	hsa-mir-505	-0.483006
LA16c-313F4.1	hsa-mir-505	-0.402714
CTD-2013N17.6	hsa-mir-505	-0.448704
AC008268.1	hsa-mir-505	-0.455875
MAPT-AS1	hsa-mir-505	-0.418227
LINC00993	hsa-mir-505	-0.463832
RP11-150O12.3	hsa-mir-505	-0.408848
RP11-47A8.5	hsa-mir-505	-0.50443
AC034220.3	hsa-mir-505	-0.484133
RP11-394O4.5	hsa-mir-1226	-0.426918
RP11-736K20.4	hsa-mir-1226	-0.415908
MEG3	hsa-mir-16-1	-0.475332
IGF2-AS	hsa-mir-16-1	-0.497394
RP11-503N18.1	hsa-mir-222	-0.4028
RP11-400N9.1	hsa-mir-222	-0.406223
AC034220.3	hsa-mir-222	-0.402772
GS1-259H13.2	hsa-mir-188	-0.410137
RP11-400N9.1	hsa-mir-188	-0.487033
CTC-558O2.1	hsa-mir-188	-0.465934
RP11-5P18.5	hsa-mir-188	-0.419555
AC008268.1	hsa-mir-188	-0.417103
LINC00993	hsa-mir-188	-0.433268
RP11-47A8.5	hsa-mir-188	-0.432599
RP3-395M20.8	hsa-mir-455	-0.403703
RP11-503N18.1	hsa-mir-455	-0.406938
RP11-400N9.1	hsa-mir-455	-0.442038
CTC-558O2.1	hsa-mir-455	-0.413703
AC008268.1	hsa-mir-455	-0.419184
WDR86-AS1	hsa-mir-592	-0.436389
RP11-736K20.4	hsa-mir-454	-0.400292
IGF2-AS	hsa-mir-454	-0.412907
CADM3-AS1	hsa-mir-1277	-0.404606
IGF2-AS	hsa-mir-1277	-0.420448
EPB41L4A-AS2	hsa-mir-877	-0.406341
RP11-400N9.1	hsa-mir-877	-0.489306
RP11-736K20.4	hsa-mir-877	-0.46976
CTC-558O2.1	hsa-mir-877	-0.419433
RP11-5P18.5	hsa-mir-877	-0.408651
IGF2-AS	hsa-mir-877	-0.413804
MAPT-AS1	hsa-mir-877	-0.430551
LINC00993	hsa-mir-877	-0.451838
PCAT18	hsa-mir-877	-0.404159
RP11-89H19.2	hsa-mir-146b	-0.403817
